# Supplementary material for: Impact of prematurity and nutrition on the developing gut microbiome and preterm infant growth
Source: Microbiome. 2017 Dec 11;5:158. doi: 10.1186/s40168-017-0377-0 (PMC5725645; doi:10.1186/s40168-017-0377-0)
Supplement: Supplementary file 4 — Kruskal-Wallis analysis of variance of all bacterial taxa across the three Phases of the microbiome. (XLSX 109 kb) [file 40168_2017_377_MOESM4_ESM.xlsx]

## Sheet: Sheet1
Additional file 4: Table S3. Kruskal-Wallis analysis of variance of all bacterial taxa across the three Phases of the microbiome.
Taxon	Taxonomic_Level	Test-Statistic	P	FDR_P	Bonferroni_P	P1_mean	P3_mean	P2_mean
k__Bacteria;p__Firmicutes;c__Clostridia;o__Clostridiales;f__Veillonellaceae;g__Veillonella;s__dispar	Species	308.065	1.27243e-67	6.37485e-65	6.37485e-65	23.6556	951.53	44.4098
k__Bacteria;p__Firmicutes;c__Clostridia;o__Clostridiales;f__[Tissierellaceae];g__Finegoldia;s__	Species	299.844	7.75736e-66	1.94322e-63	3.88644e-63	6.67778	769.501	46.1557
k__Bacteria;p__Firmicutes;c__Bacilli;o__Bacillales;f__Staphylococcaceae;g__Staphylococcus;s__	Species	248.978	8.61353e-55	1.43846e-52	4.31538e-52	192.722	0.418605	2.5123
k__Bacteria;p__Firmicutes;c__Bacilli;o__Bacillales;f__Staphylococcaceae;g__Staphylococcus;s__epidermidis	Species	246.11	3.61248e-54	4.52464e-52	1.80985e-51	7.97778	0.196382	0.52459
k__Bacteria;p__Firmicutes;c__Clostridia;o__Clostridiales;f__Veillonellaceae;g__Veillonella;Other	Species	240.787	5.17226e-53	5.1826e-51	2.5913e-50	3.35556	311.052	10.4918
k__Bacteria;p__Firmicutes;c__Bacilli;o__Bacillales;f__Staphylococcaceae;g__Staphylococcus;Other	Species	206.841	1.21662e-45	1.01588e-43	6.09526e-43	7526.86	204.067	537.713
k__Bacteria;p__Firmicutes;c__Bacilli;Other;Other;Other;Other	Species	199.712	4.29575e-44	3.07453e-42	2.15217e-41	39.6	2.42377	2.44672
k__Bacteria;p__Firmicutes;c__Clostridia;o__Clostridiales;f__Clostridiaceae;g__Clostridium;s__perfringens	Species	190.223	4.9393e-42	3.09324e-40	2.47459e-39	6.47778	573.731	32.791
k__Bacteria;p__Firmicutes;c__Clostridia;o__Clostridiales;f__Clostridiaceae;Other;Other	Species	186.543	3.10953e-41	1.73097e-39	1.55787e-38	0.366667	339.442	1.82787
k__Bacteria;p__Proteobacteria;c__Gammaproteobacteria;o__Enterobacteriales;f__Enterobacteriaceae;Other;Other	Species	163.483	3.16263e-36	1.58448e-34	1.58448e-33	45.0889	1564.57	3581.39
k__Bacteria;p__Firmicutes;c__Clostridia;o__Clostridiales;f__[Tissierellaceae];g__Anaerococcus;s__	Species	160.79	1.21589e-35	5.53782e-34	6.0916e-33	9.88889	523.026	12.9262
k__Bacteria;p__Firmicutes;c__Clostridia;o__Clostridiales;f__Clostridiaceae;g__Clostridium;Other	Species	152.515	7.61776e-34	3.18042e-32	3.8165e-31	0.0111111	23.2842	0.434426
k__Bacteria;p__Actinobacteria;c__Actinobacteria;o__Actinomycetales;f__Actinomycetaceae;g__Varibaculum;s__	Species	126.45	3.48094e-28	1.3415e-26	1.74395e-25	0.0555556	64.4367	1.54918
k__Bacteria;p__Firmicutes;c__Clostridia;o__Clostridiales;f__Clostridiaceae;g__;s__	Species	116.285	5.61159e-26	2.00815e-24	2.81141e-23	0.644444	74.3307	0.807377
k__Bacteria;p__Firmicutes;c__Clostridia;o__Clostridiales;f__[Tissierellaceae];g__Peptoniphilus;s__	Species	114.866	1.14047e-25	3.80917e-24	5.71375e-23	0.611111	222.584	6.37295
k__Bacteria;p__Firmicutes;c__Clostridia;o__Clostridiales;f__Veillonellaceae;g__Dialister;s__	Species	112.25	4.21875e-25	1.321e-23	2.11359e-22	0.144444	49.6796	1.25
k__Bacteria;p__Firmicutes;c__Bacilli;o__Lactobacillales;f__Streptococcaceae;g__Streptococcus;s__	Species	102.728	4.93105e-23	1.45321e-21	2.47046e-20	22.6	193.757	56.25
k__Bacteria;p__Firmicutes;c__Clostridia;o__Clostridiales;f__Veillonellaceae;g__Veillonella;s__parvula	Species	102.202	6.41371e-23	1.78515e-21	3.21327e-20	0.0111111	30.354	3.93033
k__Bacteria;p__Proteobacteria;c__Gammaproteobacteria;o__Enterobacteriales;f__Enterobacteriaceae;g__Klebsiella;s__	Species	101.384	9.65599e-23	2.54613e-21	4.83765e-20	1.87778	343.088	399.684
k__Bacteria;p__Firmicutes;c__Clostridia;o__Clostridiales;Other;Other;Other	Species	97.5122	6.69105e-22	1.67611e-20	3.35222e-19	1.16667	130.532	2.89754
k__Bacteria;p__Actinobacteria;c__Actinobacteria;o__Actinomycetales;f__Actinomycetaceae;g__Actinomyces;s__	Species	75.1928	4.69985e-17	1.07732e-15	2.35463e-14	200.067	91.8941	22.1475
k__Bacteria;p__Actinobacteria;c__Actinobacteria;o__Actinomycetales;Other;Other;Other	Species	75.1797	4.73077e-17	1.07732e-15	2.37011e-14	0.1	19.3798	0.278689
k__Bacteria;p__Actinobacteria;c__Coriobacteriia;o__Coriobacteriales;f__Coriobacteriaceae;g__Eggerthella;s__lenta	Species	71.9302	2.40189e-16	5.23194e-15	1.20335e-13	0.0222222	12.062	0.27459
k__Bacteria;p__Actinobacteria;c__Actinobacteria;o__Actinomycetales;f__Corynebacteriaceae;g__Corynebacterium;Other	Species	68.9178	1.08316e-15	2.26109e-14	5.42663e-13	2.03333	0.18863	1
k__Bacteria;p__Proteobacteria;c__Gammaproteobacteria;o__Enterobacteriales;f__Enterobacteriaceae;g__;s__	Species	65.1126	7.26056e-15	1.45502e-13	3.63754e-12	14.5333	962.15	3524.8
k__Bacteria;p__Firmicutes;c__Clostridia;o__Clostridiales;f__Peptostreptococcaceae;g__;s__	Species	61.7301	3.93986e-14	7.59181e-13	1.97387e-11	0.822222	65.4987	5.77869
k__Bacteria;p__Firmicutes;c__Clostridia;o__Clostridiales;f__Ruminococcaceae;g__Ruminococcus;s__	Species	59.2089	1.38979e-13	2.57883e-12	6.96285e-11	0	21.168	0.311475
k__Bacteria;Other;Other;Other;Other;Other;Other	Species	57.9532	2.60388e-13	4.65909e-12	1.30454e-10	0.277778	18.4444	8.95902
k__Bacteria;p__Firmicutes;c__Bacilli;o__Lactobacillales;f__Enterococcaceae;g__Enterococcus;s__	Species	56.898	4.41313e-13	7.62406e-12	2.21098e-10	1228.33	960.545	933.016
k__Bacteria;p__Firmicutes;c__Bacilli;o__Lactobacillales;f__Enterococcaceae;Other;Other	Species	55.549	8.66319e-13	1.44675e-11	4.34026e-10	10.3	20.7959	20.127
k__Bacteria;p__Proteobacteria;c__Betaproteobacteria;o__Burkholderiales;f__Comamonadaceae;g__Delftia;s__	Species	54.7364	1.30059e-12	2.10193e-11	6.51597e-10	13.4556	2.52455	6.4959
k__Bacteria;p__Firmicutes;c__Clostridia;o__Clostridiales;f__Clostridiaceae;g__SMB53;s__	Species	52.6515	3.68862e-12	5.775e-11	1.848e-09	0.0111111	9.45478	0
k__Bacteria;p__Proteobacteria;c__Gammaproteobacteria;o__Enterobacteriales;f__Enterobacteriaceae;g__Klebsiella;Other	Species	51.4805	6.62459e-12	1.00573e-10	3.31892e-09	0.0666667	7.45995	12.9918
k__Bacteria;p__Firmicutes;c__Bacilli;o__Bacillales;f__Staphylococcaceae;g__Staphylococcus;s__haemolyticus	Species	49.0419	2.24222e-11	3.30397e-10	1.12335e-08	0.555556	0.0671835	0.0614754
k__Bacteria;p__Actinobacteria;c__Actinobacteria;o__Actinomycetales;f__Corynebacteriaceae;g__Corynebacterium;s__	Species	43.3872	3.7896e-10	5.42455e-09	1.89859e-07	1128.19	72.5349	137.094
k__Bacteria;p__Proteobacteria;c__Betaproteobacteria;o__Burkholderiales;f__Comamonadaceae;g__Variovorax;s__paradoxus	Species	42.1983	6.86679e-10	9.55628e-09	3.44026e-07	2.35556	0.873385	0.434426
k__Bacteria;p__Proteobacteria;c__Gammaproteobacteria;o__Pasteurellales;f__Pasteurellaceae;g__Haemophilus;s__parainfluenzae	Species	40.9721	1.26771e-09	1.71654e-08	6.35121e-07	0.155556	85.0801	86.4098
k__Bacteria;p__Firmicutes;c__Clostridia;o__Clostridiales;f__Lachnospiraceae;g__;s__	Species	40.5501	1.5655e-09	2.06399e-08	7.84317e-07	0.944444	194.401	0.877049
k__Bacteria;p__Firmicutes;c__Bacilli;o__Lactobacillales;f__Streptococcaceae;g__Streptococcus;s__anginosus	Species	39.4859	2.66536e-09	3.42396e-08	1.33534e-06	0.144444	77.2326	27.6066
k__Bacteria;p__Proteobacteria;c__Betaproteobacteria;o__Neisseriales;f__Neisseriaceae;g__Microvirgula;s__aerodenitrificans	Species	38.3322	4.74526e-09	5.94344e-08	2.37738e-06	1.56667	0.0387597	1.31557
k__Bacteria;p__Actinobacteria;c__Coriobacteriia;o__Coriobacteriales;f__Coriobacteriaceae;g__Atopobium;s__	Species	37.4388	7.41779e-09	9.06418e-08	3.71631e-06	0	5.03876	0.147541
k__Bacteria;p__Proteobacteria;c__Betaproteobacteria;o__Burkholderiales;f__Alcaligenaceae;g__;s__	Species	37.2313	8.22865e-09	9.8156e-08	4.12255e-06	18.5667	3.49096	9.15984
k__Bacteria;p__Actinobacteria;c__Actinobacteria;o__Bifidobacteriales;f__Bifidobacteriaceae;g__Bifidobacterium;Other	Species	35.8102	1.67465e-08	1.95116e-07	8.39e-06	0.388889	18.2016	2.62705
k__Bacteria;p__Actinobacteria;c__Actinobacteria;o__Actinomycetales;f__Actinomycetaceae;g__Actinomyces;s__europaeus	Species	35.6198	1.84184e-08	2.09719e-07	9.22762e-06	0.0222222	20.8553	0.00819672
k__Bacteria;p__Firmicutes;c__Clostridia;o__Clostridiales;f__Clostridiaceae;g__Clostridium;s__butyricum	Species	35.4063	2.04937e-08	2.28164e-07	1.02674e-05	0.211111	165.876	0.545082
k__Bacteria;p__Proteobacteria;c__Gammaproteobacteria;o__Pseudomonadales;f__Moraxellaceae;g__Enhydrobacter;s__	Species	34.7434	2.85476e-08	3.1092e-07	1.43023e-05	2.51111	0.0801034	0.303279
k__Bacteria;p__Firmicutes;c__Bacilli;o__Lactobacillales;f__Enterococcaceae;g__Enterococcus;s__casseliflavus	Species	34.0011	4.13768e-08	4.41059e-07	2.07298e-05	6.2	44.8372	21.0574
k__Bacteria;p__Actinobacteria;c__Actinobacteria;o__Actinomycetales;f__Propionibacteriaceae;g__;s__	Species	33.3161	5.82768e-08	6.08264e-07	2.91967e-05	5.5	1.92248	0.0163934
k__Bacteria;p__Proteobacteria;c__Gammaproteobacteria;Other;Other;Other;Other	Species	32.4113	9.1616e-08	9.36727e-07	4.58996e-05	0.0111111	1.41085	0.0286885
k__Bacteria;p__Firmicutes;c__Bacilli;o__Lactobacillales;f__Enterococcaceae;g__Enterococcus;Other	Species	31.5689	1.39603e-07	1.39883e-06	6.99413e-05	2.94444	8.13178	6.27459
k__Bacteria;p__Actinobacteria;c__Actinobacteria;o__Actinomycetales;f__Actinomycetaceae;g__Actinomyces;Other	Species	31.0109	1.84531e-07	1.81275e-06	9.24502e-05	0.0111111	1.63566	0.0245902
k__Bacteria;p__Proteobacteria;c__Gammaproteobacteria;o__Enterobacteriales;f__Enterobacteriaceae;g__Citrobacter;s__	Species	30.7428	2.11001e-07	2.03291e-06	0.000105711	5.04444	119.01	172.783
k__Bacteria;p__Actinobacteria;c__Actinobacteria;o__Actinomycetales;f__Dermabacteraceae;g__Dermabacter;s__	Species	30.1682	2.81228e-07	2.6584e-06	0.000140895	8.81111	21.8036	10.3893
k__Bacteria;p__Actinobacteria;c__Actinobacteria;o__Actinomycetales;f__Propionibacteriaceae;g__Propionibacterium;s__	Species	29.817	3.35212e-07	3.11002e-06	0.000167941	23.0111	41.7545	40.6066
k__Bacteria;p__Actinobacteria;c__Actinobacteria;o__Bifidobacteriales;f__Bifidobacteriaceae;g__Bifidobacterium;s__	Species	29.5232	3.88256e-07	3.53666e-06	0.000194516	4.73333	135.801	1.10246
k__Bacteria;p__Firmicutes;c__Bacilli;o__Lactobacillales;Other;Other;Other	Species	28.5094	6.44574e-07	5.76663e-06	0.000322931	7.32222	3.56331	1.18443
k__Bacteria;p__Proteobacteria;c__Betaproteobacteria;o__Burkholderiales;f__Burkholderiaceae;g__Salinispora;s__	Species	28.1183	7.83766e-07	6.88889e-06	0.000392667	0.255556	0	0.00409836
k__Bacteria;p__Actinobacteria;c__Actinobacteria;o__Actinomycetales;f__Propionibacteriaceae;g__Propionibacterium;s__acnes	Species	27.6514	9.89838e-07	8.55016e-06	0.000495909	118.367	12.5685	25.1434
k__Bacteria;p__Firmicutes;c__Bacilli;o__Lactobacillales;f__Aerococcaceae;g__;s__	Species	26.9685	1.39272e-06	1.18263e-05	0.000697751	1.37778	0.00775194	0.0368852
k__Bacteria;p__Bacteroidetes;c__Bacteroidia;o__Bacteroidales;f__Prevotellaceae;g__Prevotella;s__	Species	25.9428	2.32587e-06	1.9421e-05	0.00116526	9.81111	375.612	107.189
k__Bacteria;p__Firmicutes;c__Bacilli;o__Lactobacillales;f__Leuconostocaceae;g__Leuconostoc;s__	Species	25.421	3.01928e-06	2.47977e-05	0.00151266	25.8778	0.829457	6.36885
k__Bacteria;p__Proteobacteria;c__Betaproteobacteria;o__Burkholderiales;f__Comamonadaceae;g__Comamonas;s__	Species	25.2752	3.24756e-06	2.62424e-05	0.00162703	194.678	37.8682	101.77
k__Bacteria;p__Proteobacteria;c__Epsilonproteobacteria;o__Campylobacterales;f__Campylobacteraceae;g__Campylobacter;s__	Species	24.6701	4.395e-06	3.49507e-05	0.0022019	0.288889	2.43152	0.532787
k__Bacteria;p__Proteobacteria;c__Betaproteobacteria;o__Burkholderiales;f__Alcaligenaceae;g__Achromobacter;s__	Species	23.6816	7.20438e-06	5.63968e-05	0.0036094	1.26667	0.408269	1.7459
k__Bacteria;p__Proteobacteria;c__Betaproteobacteria;o__Burkholderiales;f__Comamonadaceae;g__Acidovorax;s__	Species	23.0472	9.89395e-06	7.61377e-05	0.00495687	1.31111	0.0206718	0.147541
k__Bacteria;p__Firmicutes;c__Bacilli;o__Gemellales;f__;g__;s__	Species	23.0198	1.00301e-05	7.61377e-05	0.00502509	2.17778	1.11886	4.81557
k__Bacteria;p__Firmicutes;c__Bacilli;o__Lactobacillales;f__Leuconostocaceae;Other;Other	Species	22.6612	1.2e-05	8.97317e-05	0.00601202	21.9778	1.17829	4.56557
k__Bacteria;p__Proteobacteria;c__Betaproteobacteria;o__Burkholderiales;f__Comamonadaceae;Other;Other	Species	22.1239	1.56982e-05	0.000115659	0.00786479	2.44444	0.379845	0.610656
k__Bacteria;p__Proteobacteria;c__Alphaproteobacteria;o__Rhizobiales;f__Phyllobacteriaceae;g__Phyllobacterium;s__	Species	21.914	1.74351e-05	0.000126594	0.008735	1.18889	0.865633	0.290984
k__Bacteria;p__Actinobacteria;c__Actinobacteria;o__Actinomycetales;f__Micrococcaceae;g__Rothia;s__mucilaginosa	Species	21.5573	2.08399e-05	0.000149154	0.0104408	0.233333	0.503876	0.0368852
k__Bacteria;p__Firmicutes;c__Bacilli;o__Bacillales;f__Bacillaceae;g__;s__	Species	21.2348	2.44856e-05	0.000172779	0.0122673	31.3222	0.0490956	0.045082
k__Bacteria;p__Proteobacteria;c__Betaproteobacteria;o__Neisseriales;f__Neisseriaceae;g__Vogesella;s__	Species	20.6347	3.30551e-05	0.000230008	0.0165606	0.266667	0	0.0204918
k__Bacteria;p__Bacteroidetes;c__Bacteroidia;o__Bacteroidales;f__Prevotellaceae;g__Prevotella;s__melaninogenica	Species	20.5673	3.41871e-05	0.000234627	0.0171278	0	37.7468	0.0122951
k__Bacteria;p__Proteobacteria;c__Gammaproteobacteria;o__Xanthomonadales;f__Xanthomonadaceae;g__Stenotrophomonas;s__geniculata	Species	20.5222	3.49667e-05	0.000236734	0.0175183	5.94444	0.651163	4.33197
k__Bacteria;p__Proteobacteria;c__Gammaproteobacteria;o__Xanthomonadales;f__Xanthomonadaceae;g__Stenotrophomonas;s__	Species	20.1872	4.13428e-05	0.00027617	0.0207127	0.611111	0.0904393	0.282787
k__Bacteria;p__Firmicutes;c__Clostridia;o__Clostridiales;f__Lachnospiraceae;g__Epulopiscium;s__	Species	19.118	7.05639e-05	0.000465165	0.0353525	0.0444444	83.2481	0.102459
k__Bacteria;p__Firmicutes;c__Clostridia;o__Clostridiales;f__Lachnospiraceae;g__Dorea;s__	Species	19.0918	7.14954e-05	0.000465184	0.0358192	0.155556	31.9767	0.0204918
k__Bacteria;p__Firmicutes;c__Erysipelotrichi;o__Erysipelotrichales;f__Erysipelotrichaceae;g__[Eubacterium];s__dolichum	Species	18.7533	8.46799e-05	0.000540741	0.0424246	0	11.4264	0.0409836
k__Bacteria;p__Proteobacteria;c__Gammaproteobacteria;o__Enterobacteriales;f__Enterobacteriaceae;g__Salmonella;s__	Species	18.7395	8.52665e-05	0.000540741	0.0427185	0	0.359173	0.00409836
k__Bacteria;p__Actinobacteria;c__Actinobacteria;o__Bifidobacteriales;f__Bifidobacteriaceae;g__Bifidobacterium;s__breve	Species	18.2035	0.000111473	0.000698101	0.0558481	22.8889	274.811	111.701
k__Bacteria;p__Proteobacteria;c__Alphaproteobacteria;o__Rhizobiales;f__Brucellaceae;g__Ochrobactrum;s__	Species	17.5491	0.000154619	0.000956349	0.0774643	1.22222	0.416021	1.38115
k__Bacteria;p__Proteobacteria;c__Alphaproteobacteria;o__Sphingomonadales;f__Sphingomonadaceae;g__Sphingomonas;s__	Species	17.2243	0.000181879	0.00111124	0.0911214	1.13333	0.18863	0.057377
k__Bacteria;p__Firmicutes;c__Clostridia;o__Clostridiales;f__Peptostreptococcaceae;g__Peptostreptococcus;s__anaerobius	Species	17.0645	0.000197014	0.0011892	0.098704	0.255556	50.2274	5.21311
k__Bacteria;p__Proteobacteria;c__Alphaproteobacteria;o__Sphingomonadales;f__Sphingomonadaceae;g__Novosphingobium;s__	Species	16.3892	0.000276139	0.00164697	0.138346	0.644444	0.00258398	0.00409836
k__Bacteria;p__Firmicutes;c__Bacilli;o__Lactobacillales;f__Lactobacillaceae;g__Lactobacillus;s__delbrueckii	Species	15.1515	0.000512723	0.00302205	0.256874	0.422222	0.0180879	0.00409836
k__Bacteria;p__Firmicutes;c__Clostridia;o__Clostridiales;f__Veillonellaceae;Other;Other	Species	15.0025	0.000552383	0.00318847	0.276744	0	0.193798	0
k__Bacteria;p__Firmicutes;c__Bacilli;o__Lactobacillales;f__Streptococcaceae;g__Lactococcus;s__	Species	14.9978	0.000553687	0.00318847	0.277397	49.6444	9.15762	37.7746
k__Bacteria;p__Proteobacteria;c__Gammaproteobacteria;o__Enterobacteriales;f__Enterobacteriaceae;g__Klebsiella;s__oxytoca	Species	14.8271	0.000603037	0.0034332	0.302121	1.08889	209.026	217.889
k__Bacteria;p__Firmicutes;c__Bacilli;o__Lactobacillales;f__Streptococcaceae;g__Streptococcus;s__agalactiae	Species	14.6652	0.000653874	0.0036808	0.327591	116.633	86.447	68.8074
k__Bacteria;p__Proteobacteria;c__Gammaproteobacteria;o__Pseudomonadales;f__Moraxellaceae;g__Acinetobacter;s__venetianus	Species	14.5976	0.000676346	0.00376499	0.338849	0.111111	0.00258398	0
k__Bacteria;p__Proteobacteria;c__Betaproteobacteria;o__Burkholderiales;f__Oxalobacteraceae;g__Polynucleobacter;s__	Species	14.5514	0.000692158	0.00381067	0.346771	0.0333333	0.00258398	0
k__Bacteria;p__Proteobacteria;c__Betaproteobacteria;o__Burkholderiales;f__Oxalobacteraceae;g__Cupriavidus;s__	Species	14.2601	0.000800684	0.00434543	0.401142	3.67778	0.54522	1.28689
k__Bacteria;p__Bacteroidetes;c__Flavobacteriia;o__Flavobacteriales;f__[Weeksellaceae];g__Cloacibacterium;s__	Species	14.2453	0.000806637	0.00434543	0.404125	0.588889	0.0129199	0.0614754
k__Bacteria;p__Proteobacteria;c__Alphaproteobacteria;o__Caulobacterales;f__Caulobacteraceae;g__Brevundimonas;s__diminuta	Species	14.1973	0.000826232	0.00440364	0.413942	3.25556	0.700258	1.77049
k__Bacteria;p__Firmicutes;c__Clostridia;o__Clostridiales;f__[Mogibacteriaceae];g__Mogibacterium;s__	Species	14.1003	0.000867292	0.00451946	0.434513	0	0.315245	0
k__Bacteria;p__Proteobacteria;c__Alphaproteobacteria;o__Rhodobacterales;f__Rhodobacteraceae;g__Paracoccus;s__marcusii	Species	14.0417	0.000893067	0.00451946	0.447427	0.0444444	0	0
k__Bacteria;p__Proteobacteria;c__Gammaproteobacteria;o__Alteromonadales;f__[Chromatiaceae];g__Rheinheimera;s__	Species	14.0417	0.000893067	0.00451946	0.447427	0.0555556	0	0
k__Bacteria;p__Proteobacteria;c__Gammaproteobacteria;o__Pseudomonadales;f__Moraxellaceae;g__Alkanindiges;s__	Species	14.0417	0.000893067	0.00451946	0.447427	0.111111	0	0
k__Bacteria;p__TM7;c__TM7-3;o__I025;f__Rs-045;g__;s__	Species	14.0417	0.000893067	0.00451946	0.447427	0.0555556	0	0
k__Bacteria;p__Firmicutes;c__Bacilli;o__Lactobacillales;f__Streptococcaceae;g__Streptococcus;Other	Species	13.7432	0.00103683	0.00519454	0.519454	178.844	21.6589	31.5574
k__Bacteria;p__Bacteroidetes;c__Flavobacteriia;o__Flavobacteriales;f__[Weeksellaceae];g__Chryseobacterium;s__	Species	13.4631	0.0011927	0.00591626	0.597542	3.27778	0.134367	2.72131
k__Bacteria;p__Actinobacteria;c__Actinobacteria;o__Actinomycetales;f__Propionibacteriaceae;g__Propionibacterium;s__granulosum	Species	13.4175	0.00122021	0.0059934	0.611327	0.0111111	4.15245	1.06148
k__Bacteria;p__Proteobacteria;c__Gammaproteobacteria;o__Pseudomonadales;f__Moraxellaceae;g__Acinetobacter;s__	Species	12.8888	0.00158944	0.00773114	0.796308	4.33333	0.540052	3.15164
k__Bacteria;p__Proteobacteria;c__Betaproteobacteria;o__Burkholderiales;f__Comamonadaceae;g__Diaphorobacter;s__	Species	12.8346	0.00163303	0.00786683	0.81815	2.86667	0.0129199	0.114754
k__Bacteria;p__Firmicutes;c__Clostridia;o__Clostridiales;f__;g__;s__	Species	12.7262	0.00172405	0.00822618	0.863749	0.0777778	1.57364	0.17623
k__Bacteria;p__Firmicutes;c__Bacilli;o__Lactobacillales;f__Streptococcaceae;g__Streptococcus;s__luteciae	Species	12.6794	0.00176483	0.00834131	0.884178	14.3111	43.6098	7.7582
k__Bacteria;p__Proteobacteria;c__Gammaproteobacteria;o__Pseudomonadales;f__Moraxellaceae;g__Acinetobacter;s__johnsonii	Species	12.5288	0.00190285	0.00890961	0.953328	2.15556	0.131783	1.81148
k__Bacteria;p__Actinobacteria;c__Actinobacteria;o__Actinomycetales;f__Actinomycetaceae;g__Trueperella;s__	Species	12.3033	0.00212997	0.00988069	1	0	2.68217	0
k__Bacteria;p__Firmicutes;c__Clostridia;o__Clostridiales;f__Clostridiaceae;g__Clostridium;s__	Species	11.856	0.00266381	0.0122396	1	0	8.5969	1.16393
k__Bacteria;p__Fusobacteria;c__Fusobacteriia;o__Fusobacteriales;f__Fusobacteriaceae;g__Fusobacterium;s__	Species	11.8384	0.00268733	0.0122396	1	0	10.124	0.143443
k__Bacteria;p__Firmicutes;c__Clostridia;o__Clostridiales;f__Veillonellaceae;g__Megasphaera;s__	Species	11.7361	0.00282833	0.0127657	1	0.188889	27.4625	0.741803
k__Bacteria;p__Proteobacteria;c__Alphaproteobacteria;o__Rhizobiales;f__Rhizobiaceae;g__Agrobacterium;s__	Species	11.4766	0.00322019	0.0144046	1	0.255556	0.356589	0.422131
k__Bacteria;p__Bacteroidetes;c__Bacteroidia;o__Bacteroidales;f__Bacteroidaceae;g__Bacteroides;Other	Species	11.3223	0.00347859	0.0154228	1	23.5444	69.584	116.238
k__Bacteria;p__Proteobacteria;c__Gammaproteobacteria;o__Pseudomonadales;f__Moraxellaceae;g__Enhydrobacter;Other	Species	11.2966	0.00352345	0.0154846	1	0.0555556	0.00516796	0.045082
k__Bacteria;p__Bacteroidetes;c__Bacteroidia;o__Bacteroidales;f__Porphyromonadaceae;g__Porphyromonas;s__	Species	11.0569	0.00397223	0.0173051	1	0.611111	7.49612	0.00819672
k__Bacteria;p__Firmicutes;Other;Other;Other;Other;Other	Species	10.9891	0.00410916	0.0177473	1	0	1.09302	0.0163934
k__Bacteria;p__Proteobacteria;c__Epsilonproteobacteria;o__Campylobacterales;f__Campylobacteraceae;g__Campylobacter;s__ureolyticus	Species	10.8811	0.00433718	0.018572	1	0.0666667	6.10594	0.0122951
k__Bacteria;p__Proteobacteria;c__Betaproteobacteria;o__Burkholderiales;f__Oxalobacteraceae;g__Janthinobacterium;s__lividum	Species	10.7174	0.00470712	0.0199853	1	1.05556	1.5323	0.446721
k__Bacteria;p__Proteobacteria;c__Epsilonproteobacteria;o__Campylobacterales;f__Campylobacteraceae;g__Sulfurospirillum;s__	Species	10.5431	0.00513565	0.0214093	1	0.477778	0	0.233607
k__Bacteria;p__Actinobacteria;c__Actinobacteria;o__Actinomycetales;f__;g__;s__	Species	10.529	0.00517195	0.0214093	1	0.0666667	0	0.0204918
k__Bacteria;p__Actinobacteria;c__Actinobacteria;o__Bifidobacteriales;f__Bifidobacteriaceae;g__Bifidobacterium;s__animalis	Species	10.5163	0.00520494	0.0214093	1	0	31.5866	0
k__Bacteria;p__Proteobacteria;c__Betaproteobacteria;o__Burkholderiales;f__Comamonadaceae;g__Curvibacter;s__	Species	10.513	0.00521345	0.0214093	1	0.677778	0.157623	0.192623
k__Bacteria;p__Firmicutes;c__Bacilli;o__Lactobacillales;f__Lactobacillaceae;g__Lactobacillus;s__zeae	Species	10.4821	0.00529481	0.0215667	1	75.6444	33.9587	6.7541
k__Bacteria;p__Bacteroidetes;c__Flavobacteriia;o__Flavobacteriales;f__Flavobacteriaceae;g__Flavobacterium;s__	Species	10.3533	0.00564678	0.0228148	1	0.188889	0	0.0901639
k__Bacteria;p__Proteobacteria;c__Alphaproteobacteria;o__Rhizobiales;f__Bradyrhizobiaceae;g__Afipia;s__	Species	10.2196	0.00603733	0.0241976	1	0.2	0.0981912	0.118852
k__Bacteria;p__Firmicutes;c__Bacilli;o__Lactobacillales;f__Lactobacillaceae;g__Lactobacillus;s__	Species	10.0124	0.00669633	0.0266259	1	75.7333	13.5581	1.13525
k__Bacteria;p__Firmicutes;c__Clostridia;o__Clostridiales;f__Lachnospiraceae;g__Roseburia;s__	Species	9.78811	0.00749097	0.029551	1	0.0888889	4.22997	0
k__Bacteria;p__Actinobacteria;c__Coriobacteriia;o__Coriobacteriales;f__Coriobacteriaceae;g__;s__	Species	9.71118	0.00778475	0.03047	1	0	0.78553	0.0778689
k__Bacteria;p__Cyanobacteria;c__Chloroplast;o__Streptophyta;f__;g__;s__	Species	9.6955	0.00784603	0.0304718	1	0.711111	0.255814	1.02459
k__Bacteria;p__Proteobacteria;c__Gammaproteobacteria;o__Pseudomonadales;f__Pseudomonadaceae;g__Pseudomonas;s__veronii	Species	9.31052	0.00951143	0.0366556	1	2.16667	0.235142	2.13934
k__Bacteria;p__Proteobacteria;c__Gammaproteobacteria;o__Pseudomonadales;f__Pseudomonadaceae;Other;Other	Species	9.18642	0.0101203	0.0387045	1	2.11111	1.65891	151.775
k__Bacteria;p__Actinobacteria;c__Actinobacteria;o__Actinomycetales;f__Micrococcaceae;g__Micrococcus;Other	Species	9.13077	0.0104059	0.0394951	1	0.2	0.0387597	0.0286885
k__Bacteria;p__Firmicutes;c__Clostridia;o__Clostridiales;f__Eubacteriaceae;g__Pseudoramibacter_Eubacterium;s__	Species	9.05853	0.0107886	0.0406399	1	0.0222222	7.21964	0
k__Bacteria;p__Actinobacteria;c__Actinobacteria;o__Actinomycetales;f__Actinomycetaceae;g__Actinobaculum;s__	Species	8.90687	0.0116385	0.0435142	1	0	2.51938	0.00409836
k__Bacteria;p__Actinobacteria;c__Coriobacteriia;o__Coriobacteriales;f__Coriobacteriaceae;g__Slackia;s__	Species	8.73918	0.0126564	0.0469694	1	0	0.514212	0
k__Bacteria;p__Actinobacteria;c__Actinobacteria;o__Actinomycetales;f__Micrococcaceae;g__;s__	Species	8.71481	0.0128116	0.0471956	1	0.288889	0	0.00409836
k__Bacteria;p__Proteobacteria;c__Betaproteobacteria;o__Burkholderiales;f__Oxalobacteraceae;g__Ralstonia;s__	Species	8.67207	0.0130883	0.0478631	1	0.355556	0.0465116	0.0286885
k__Bacteria;p__Proteobacteria;c__Gammaproteobacteria;o__Pseudomonadales;f__Moraxellaceae;g__Acinetobacter;s__guillouiae	Species	8.62909	0.0133727	0.0485486	1	5.08889	0.863049	5.32787
k__Bacteria;p__Firmicutes;c__Bacilli;o__Bacillales;f__Paenibacillaceae;g__Paenibacillus;s__	Species	8.40141	0.014985	0.0540107	1	0.0555556	4.08269	0
k__Bacteria;p__Proteobacteria;c__Alphaproteobacteria;o__Sphingomonadales;f__Sphingomonadaceae;g__Sphingobium;s__	Species	8.35186	0.0153609	0.0545286	1	0.366667	0.00258398	0
k__Bacteria;p__Firmicutes;c__Clostridia;o__Clostridiales;f__Lachnospiraceae;g__Roseburia;s__faecis	Species	8.32562	0.0155637	0.0545286	1	0.0222222	0.00258398	0
k__Bacteria;p__Proteobacteria;c__Alphaproteobacteria;o__Sphingomonadales;f__Sphingomonadaceae;g__Sphingobium;s__yanoikuyae	Species	8.32558	0.0155641	0.0545286	1	0.0888889	0.00516796	0
k__Bacteria;p__Proteobacteria;c__Betaproteobacteria;o__Burkholderiales;f__Comamonadaceae;g__Schlegelella;s__	Species	8.32558	0.0155641	0.0545286	1	0.0555556	0.00516796	0
k__Bacteria;p__Proteobacteria;c__Alphaproteobacteria;o__Rhizobiales;f__Rhizobiaceae;Other;Other	Species	8.06773	0.0177058	0.0616013	1	0.722222	0.284238	0.852459
k__Bacteria;p__Proteobacteria;c__Gammaproteobacteria;o__Aeromonadales;f__Aeromonadaceae;g__;s__	Species	7.96349	0.0186531	0.0644496	1	1	1.90698	18.2131
k__Bacteria;p__Firmicutes;c__Clostridia;o__Clostridiales;f__Peptococcaceae;g__Peptococcus;s__	Species	7.74673	0.0207883	0.0713353	1	0.0111111	4.9845	0.00409836
k__Bacteria;p__Proteobacteria;c__Gammaproteobacteria;o__Enterobacteriales;f__Enterobacteriaceae;g__Serratia;s__marcescens	Species	7.64417	0.0218821	0.0745778	1	0.422222	135.07	268.738
k__Bacteria;p__Firmicutes;c__Clostridia;o__Clostridiales;f__Lachnospiraceae;Other;Other	Species	7.21775	0.0270823	0.0790875	1	0.188889	17.2429	0.0737705
k__Bacteria;p__Proteobacteria;c__Betaproteobacteria;o__Neisseriales;f__Neisseriaceae;g__;s__	Species	7.21745	0.0270863	0.0790875	1	0.311111	0.0155039	0.0122951
k__Bacteria;p__Proteobacteria;c__Gammaproteobacteria;o__Xanthomonadales;f__Xanthomonadaceae;g__Stenotrophomonas;Other	Species	7.11408	0.0285232	0.0790875	1	0.311111	0.0671835	0.409836
k__Bacteria;p__Acidobacteria;c__[Chloracidobacteria];o__RB41;f__Ellin6075;g__;s__	Species	7.01111	0.0300301	0.0790875	1	0.2	0	0
k__Bacteria;p__Actinobacteria;c__Actinobacteria;o__Actinomycetales;f__Geodermatophilaceae;g__Blastococcus;s__aggregatus	Species	7.01111	0.0300301	0.0790875	1	0.344444	0	0
k__Bacteria;p__Actinobacteria;c__Actinobacteria;o__Actinomycetales;f__Kineosporiaceae;g__Kineococcus;s__	Species	7.01111	0.0300301	0.0790875	1	0.0111111	0	0
k__Bacteria;p__Actinobacteria;c__Actinobacteria;o__Actinomycetales;f__Thermomonosporaceae;g__;s__	Species	7.01111	0.0300301	0.0790875	1	0.233333	0	0
k__Bacteria;p__Actinobacteria;c__Thermoleophilia;o__Solirubrobacterales;f__;g__;s__	Species	7.01111	0.0300301	0.0790875	1	0.0555556	0	0
k__Bacteria;p__Bacteroidetes;c__Bacteroidia;o__Bacteroidales;f__Prevotellaceae;g__Prevotella;s__stercorea	Species	7.01111	0.0300301	0.0790875	1	0.0555556	0	0
k__Bacteria;p__Bacteroidetes;c__Cytophagia;o__Cytophagales;f__Cytophagaceae;g__Dyadobacter;s__	Species	7.01111	0.0300301	0.0790875	1	0.444444	0	0
k__Bacteria;p__Bacteroidetes;c__Cytophagia;o__Cytophagales;f__Cytophagaceae;g__Flectobacillus;s__	Species	7.01111	0.0300301	0.0790875	1	0.3	0	0
k__Bacteria;p__Bacteroidetes;c__[Saprospirae];o__[Saprospirales];f__Chitinophagaceae;g__;s__	Species	7.01111	0.0300301	0.0790875	1	0.111111	0	0
k__Bacteria;p__Cyanobacteria;c__Oscillatoriophycideae;o__Chroococcales;f__Xenococcaceae;g__;s__	Species	7.01111	0.0300301	0.0790875	1	0.0555556	0	0
k__Bacteria;p__Firmicutes;c__Bacilli;o__Bacillales;Other;Other;Other	Species	7.01111	0.0300301	0.0790875	1	0.0111111	0	0
k__Bacteria;p__Firmicutes;c__Bacilli;o__Bacillales;f__Bacillaceae;g__Bacillus;s__	Species	7.01111	0.0300301	0.0790875	1	0.0111111	0	0
k__Bacteria;p__Firmicutes;c__Bacilli;o__Bacillales;f__[Exiguobacteraceae];g__Exiguobacterium;s__	Species	7.01111	0.0300301	0.0790875	1	0.255556	0	0
k__Bacteria;p__Firmicutes;c__Bacilli;o__Lactobacillales;f__Lactobacillaceae;Other;Other	Species	7.01111	0.0300301	0.0790875	1	0.0222222	0	0
k__Bacteria;p__Firmicutes;c__Bacilli;o__Lactobacillales;f__Streptococcaceae;g__Lactococcus;s__garvieae	Species	7.01111	0.0300301	0.0790875	1	0.344444	0	0
k__Bacteria;p__Firmicutes;c__Clostridia;o__Clostridiales;f__Clostridiaceae;g__Clostridium;s__acetobutylicum	Species	7.01111	0.0300301	0.0790875	1	0.0111111	0	0
k__Bacteria;p__Firmicutes;c__Clostridia;o__Clostridiales;f__Veillonellaceae;g__Anaeromusa;s__	Species	7.01111	0.0300301	0.0790875	1	0.133333	0	0
k__Bacteria;p__Proteobacteria;c__Alphaproteobacteria;o__Caulobacterales;f__Caulobacteraceae;g__Asticcacaulis;s__biprosthecium	Species	7.01111	0.0300301	0.0790875	1	0.0333333	0	0
k__Bacteria;p__Proteobacteria;c__Alphaproteobacteria;o__Caulobacterales;f__Caulobacteraceae;g__Brevundimonas;s__	Species	7.01111	0.0300301	0.0790875	1	0.0333333	0	0
k__Bacteria;p__Proteobacteria;c__Alphaproteobacteria;o__Caulobacterales;f__Caulobacteraceae;g__Caulobacter;Other	Species	7.01111	0.0300301	0.0790875	1	0.0777778	0	0
k__Bacteria;p__Proteobacteria;c__Alphaproteobacteria;o__Caulobacterales;f__Caulobacteraceae;g__Phenylobacterium;s__	Species	7.01111	0.0300301	0.0790875	1	0.0222222	0	0
k__Bacteria;p__Proteobacteria;c__Alphaproteobacteria;o__Rhizobiales;f__Beijerinckiaceae;g__;s__	Species	7.01111	0.0300301	0.0790875	1	0.0111111	0	0
k__Bacteria;p__Proteobacteria;c__Alphaproteobacteria;o__Rhizobiales;f__Beijerinckiaceae;g__Chelatococcus;s__	Species	7.01111	0.0300301	0.0790875	1	0.0888889	0	0
k__Bacteria;p__Proteobacteria;c__Alphaproteobacteria;o__Rhizobiales;f__Methylobacteriaceae;g__Methylobacterium;s__komagatae	Species	7.01111	0.0300301	0.0790875	1	0.0333333	0	0
k__Bacteria;p__Proteobacteria;c__Alphaproteobacteria;o__Rhodospirillales;f__Acetobacteraceae;g__Roseomonas;s__	Species	7.01111	0.0300301	0.0790875	1	0.0333333	0	0
k__Bacteria;p__Proteobacteria;c__Alphaproteobacteria;o__Sphingomonadales;f__;g__;s__	Species	7.01111	0.0300301	0.0790875	1	2.31111	0	0
k__Bacteria;p__Proteobacteria;c__Alphaproteobacteria;o__Sphingomonadales;f__Sphingomonadaceae;Other;Other	Species	7.01111	0.0300301	0.0790875	1	0.0777778	0	0
k__Bacteria;p__Proteobacteria;c__Alphaproteobacteria;o__Sphingomonadales;f__Sphingomonadaceae;g__Sphingomonas;Other	Species	7.01111	0.0300301	0.0790875	1	0.1	0	0
k__Bacteria;p__Proteobacteria;c__Betaproteobacteria;Other;Other;Other;Other	Species	7.01111	0.0300301	0.0790875	1	0.0888889	0	0
k__Bacteria;p__Proteobacteria;c__Betaproteobacteria;o__Burkholderiales;Other;Other;Other	Species	7.01111	0.0300301	0.0790875	1	0.211111	0	0
k__Bacteria;p__Proteobacteria;c__Betaproteobacteria;o__Burkholderiales;f__Comamonadaceae;g__Limnohabitans;s__	Species	7.01111	0.0300301	0.0790875	1	0.0111111	0	0
k__Bacteria;p__Proteobacteria;c__Betaproteobacteria;o__Burkholderiales;f__Comamonadaceae;g__Pelomonas;s__	Species	7.01111	0.0300301	0.0790875	1	0.0111111	0	0
k__Bacteria;p__Proteobacteria;c__Deltaproteobacteria;o__Desulfovibrionales;f__Desulfovibrionaceae;g__Desulfovibrio;s__	Species	7.01111	0.0300301	0.0790875	1	0.0333333	0	0
k__Bacteria;p__Proteobacteria;c__Gammaproteobacteria;o__Alteromonadales;f__OM60;g__;s__	Species	7.01111	0.0300301	0.0790875	1	0.0222222	0	0
k__Bacteria;p__Proteobacteria;c__Gammaproteobacteria;o__Oceanospirillales;f__Halomonadaceae;g__Halomonas;Other	Species	7.01111	0.0300301	0.0790875	1	0.0111111	0	0
k__Bacteria;p__Proteobacteria;c__Gammaproteobacteria;o__Pasteurellales;f__Pasteurellaceae;g__;s__	Species	7.01111	0.0300301	0.0790875	1	0.0111111	0	0
k__Bacteria;p__Proteobacteria;c__Gammaproteobacteria;o__Xanthomonadales;f__Xanthomonadaceae;g__;s__	Species	7.01111	0.0300301	0.0790875	1	0.311111	0	0
k__Bacteria;p__Proteobacteria;c__Gammaproteobacteria;o__Xanthomonadales;f__Xanthomonadaceae;g__Dokdonella;s__	Species	7.01111	0.0300301	0.0790875	1	0.688889	0	0
k__Bacteria;p__Spirochaetes;c__[Leptospirae];o__[Leptospirales];f__Leptospiraceae;g__Turneriella;s__	Species	7.01111	0.0300301	0.0790875	1	0.355556	0	0
k__Bacteria;p__Verrucomicrobia;c__Verrucomicrobiae;o__Verrucomicrobiales;f__Verrucomicrobiaceae;g__Luteolibacter;s__	Species	7.01111	0.0300301	0.0790875	1	0.1	0	0
k__Bacteria;p__Bacteroidetes;c__Flavobacteriia;o__Flavobacteriales;f__Flavobacteriaceae;g__Flavobacterium;s__succinicans	Species	6.98107	0.0304845	0.0790875	1	0.0888889	0	0.0368852
k__Bacteria;p__Firmicutes;c__Bacilli;o__Bacillales;f__Paenibacillaceae;g__Paenibacillus;Other	Species	6.97196	0.0306237	0.0790875	1	0	0.113695	0
k__Bacteria;p__Actinobacteria;c__Actinobacteria;o__Actinomycetales;f__Corynebacteriaceae;g__Corynebacterium;s__simulans	Species	6.9719	0.0306247	0.0790875	1	0	1.22222	0
k__Bacteria;p__Firmicutes;c__Bacilli;o__Lactobacillales;f__Aerococcaceae;g__Facklamia;s__	Species	6.9719	0.0306247	0.0790875	1	0	0.170543	0
k__Bacteria;p__Firmicutes;c__Clostridia;o__Clostridiales;f__Clostridiaceae;g__Clostridium;s__neonatale	Species	6.89206	0.031872	0.0818865	1	0.0555556	45.2972	0.0122951
k__Bacteria;p__Bacteroidetes;c__Bacteroidia;o__Bacteroidales;f__Prevotellaceae;g__Prevotella;s__copri	Species	6.78934	0.0335517	0.0857622	1	56	0	0.0163934
k__Bacteria;p__Firmicutes;c__Clostridia;o__Clostridiales;f__Veillonellaceae;g__Veillonella;s__	Species	6.37772	0.0412188	0.104826	1	4.22222	13.4186	2.64754
k__Bacteria;p__Proteobacteria;c__Gammaproteobacteria;o__Enterobacteriales;f__Enterobacteriaceae;g__Providencia;s__	Species	6.09194	0.0475503	0.119713	1	0	0.0801034	0
k__Bacteria;p__Firmicutes;c__Bacilli;o__Bacillales;f__Paenibacillaceae;g__Paenibacillus;s__macerans	Species	6.09192	0.0475506	0.119713	1	0	0.578811	0
k__Bacteria;p__Proteobacteria;c__Alphaproteobacteria;o__Caulobacterales;f__Caulobacteraceae;g__;s__	Species	6.06973	0.0480813	0.119877	1	1.73333	0.152455	1.2418
k__Bacteria;p__Proteobacteria;c__Gammaproteobacteria;o__Xanthomonadales;f__Xanthomonadaceae;g__Luteimonas;s__	Species	6.06918	0.0480945	0.119877	1	0.233333	0.108527	0.922131
k__Bacteria;p__Proteobacteria;c__Gammaproteobacteria;o__Pasteurellales;f__Pasteurellaceae;Other;Other	Species	6.01157	0.0494999	0.12277	1	0.0444444	13.8217	76.5697
k__Bacteria;p__Proteobacteria;c__Gammaproteobacteria;o__Alteromonadales;f__Alteromonadaceae;g__Cellvibrio;s__	Species	5.90725	0.0521502	0.128503	1	0.2	0.0258398	0
k__Bacteria;p__Firmicutes;c__Bacilli;o__Bacillales;f__Bacillaceae;Other;Other	Species	5.88107	0.0528375	0.128503	1	0	0	0.315574
k__Bacteria;p__Firmicutes;c__Bacilli;o__Bacillales;f__Bacillaceae;g__Bacillus;s__flexus	Species	5.88106	0.0528377	0.128503	1	0	0	0.102459
k__Bacteria;p__Firmicutes;c__Bacilli;o__Lactobacillales;f__Lactobacillaceae;g__Lactobacillus;s__iners	Species	5.88106	0.0528377	0.128503	1	0	0	0.229508
k__Bacteria;p__Proteobacteria;c__Alphaproteobacteria;o__Rhodobacterales;f__Rhodobacteraceae;g__Paracoccus;Other	Species	5.4878	0.0643191	0.155671	1	0.644444	0.0129199	0.0655738
k__Bacteria;p__Proteobacteria;c__Betaproteobacteria;o__Burkholderiales;f__Comamonadaceae;g__Acidovorax;Other	Species	5.30367	0.0705218	0.169862	1	0.0666667	0.0413437	0.0204918
k__Bacteria;p__Proteobacteria;c__Gammaproteobacteria;o__Pseudomonadales;f__Moraxellaceae;g__Acinetobacter;Other	Species	5.27962	0.0713747	0.171094	1	2.17778	10.2765	2.05328
k__Bacteria;p__Bacteroidetes;c__Sphingobacteriia;o__Sphingobacteriales;f__Sphingobacteriaceae;g__Pedobacter;s__	Species	5.23662	0.0729261	0.173981	1	0.211111	0.0284238	0.0286885
k__Bacteria;p__Fusobacteria;c__Fusobacteriia;o__Fusobacteriales;f__Fusobacteriaceae;Other;Other	Species	5.2144	0.0737407	0.174265	1	0	0.263566	0
k__Bacteria;p__Firmicutes;c__Clostridia;o__Clostridiales;f__Veillonellaceae;g__Selenomonas;s__	Species	5.21439	0.073741	0.174265	1	0	0.191214	0
k__Bacteria;p__Bacteroidetes;c__Flavobacteriia;o__Flavobacteriales;f__Flavobacteriaceae;g__Flavobacterium;Other	Species	4.98724	0.0826105	0.194306	1	1.54444	0.0775194	0.204918
k__Bacteria;p__Proteobacteria;c__Gammaproteobacteria;o__Pasteurellales;f__Pasteurellaceae;g__Haemophilus;s__	Species	4.9779	0.0829969	0.194306	1	0.0222222	2.11111	1.19262
k__Bacteria;p__Proteobacteria;c__Epsilonproteobacteria;o__Campylobacterales;f__Campylobacteraceae;g__Arcobacter;Other	Species	4.94517	0.0843663	0.196396	1	1.07778	0.155039	0.79918
k__Bacteria;p__Firmicutes;c__Clostridia;o__Clostridiales;f__[Tissierellaceae];g__WAL_1855D;s__	Species	4.9379	0.0846737	0.196396	1	0.1	0.105943	0.0532787
k__Bacteria;p__Firmicutes;c__Bacilli;o__Bacillales;f__Bacillaceae;g__Bacillus;Other	Species	4.78892	0.0912218	0.209643	1	0.0777778	1.69251	0
k__Bacteria;p__Proteobacteria;c__Betaproteobacteria;o__Burkholderiales;f__Comamonadaceae;g__Rhodoferax;s__	Species	4.78892	0.0912218	0.209643	1	0.0333333	0.0258398	0
k__Bacteria;p__Firmicutes;c__Clostridia;o__Clostridiales;f__Lachnospiraceae;g__[Ruminococcus];s__gnavus	Species	4.7193	0.0944531	0.216078	1	0.355556	33.5168	0.704918
k__Bacteria;p__Firmicutes;c__Clostridia;o__Clostridiales;f__Lachnospiraceae;g__[Ruminococcus];s__	Species	4.66297	0.0971514	0.22124	1	0.0444444	0.00775194	0.00819672
k__Bacteria;p__Proteobacteria;c__Gammaproteobacteria;o__Enterobacteriales;f__Enterobacteriaceae;g__Erwinia;Other	Species	4.65213	0.0976794	0.221436	1	0	2.74677	1.20082
k__Bacteria;p__Proteobacteria;c__Gammaproteobacteria;o__Enterobacteriales;f__Enterobacteriaceae;g__Proteus;s__	Species	4.57304	0.10162	0.229331	1	0.6	185.897	311.369
k__Bacteria;p__Proteobacteria;c__Alphaproteobacteria;o__Rhizobiales;f__Bradyrhizobiaceae;g__Bradyrhizobium;s__	Species	4.47553	0.106697	0.239709	1	0.5	0.0335917	1
k__Bacteria;p__Proteobacteria;c__Gammaproteobacteria;o__Pseudomonadales;f__Pseudomonadaceae;g__Pseudomonas;Other	Species	4.42947	0.109182	0.244198	1	0.222222	0.139535	1.5041
k__Bacteria;p__Proteobacteria;c__Gammaproteobacteria;o__Enterobacteriales;f__Enterobacteriaceae;g__Morganella;Other	Species	4.38204	0.111803	0.248797	1	0.0111111	7.61499	0.0122951
k__Bacteria;p__Bacteroidetes;c__Bacteroidia;o__Bacteroidales;f__Porphyromonadaceae;g__Parabacteroides;Other	Species	4.34046	0.114151	0.248797	1	1.96667	11.6951	69.1148
k__Bacteria;p__Firmicutes;c__Bacilli;o__Lactobacillales;f__Aerococcaceae;g__Aerococcus;s__	Species	4.33929	0.114218	0.248797	1	0	0.111111	0
k__Bacteria;p__Firmicutes;c__Clostridia;o__Clostridiales;f__Lachnospiraceae;g__Moryella;s__	Species	4.33929	0.114218	0.248797	1	0	0.0413437	0
k__Bacteria;p__Actinobacteria;c__Actinobacteria;o__Actinomycetales;f__Actinomycetaceae;g__Mobiluncus;s__	Species	4.33929	0.114218	0.248797	1	0	0.139535	0
k__Bacteria;p__Firmicutes;c__Erysipelotrichi;o__Erysipelotrichales;f__Erysipelotrichaceae;g__Coprobacillus;s__cateniformis	Species	4.33929	0.114218	0.248797	1	0	0.777778	0
k__Bacteria;p__Verrucomicrobia;c__Verrucomicrobiae;o__Verrucomicrobiales;f__Verrucomicrobiaceae;g__Akkermansia;s__muciniphila	Species	4.29982	0.116495	0.252658	1	1.05556	2.68217	0.00409836
k__Bacteria;p__Actinobacteria;c__Actinobacteria;o__Actinomycetales;f__Microbacteriaceae;g__Microbacterium;Other	Species	4.12772	0.126963	0.274174	1	0.0666667	0.0594315	0.188525
k__Bacteria;p__Proteobacteria;c__Gammaproteobacteria;o__Pseudomonadales;f__Pseudomonadaceae;g__Pseudomonas;s__	Species	4.02927	0.133369	0.286772	1	0.9	0.0930233	0.307377
k__Bacteria;p__Actinobacteria;c__Actinobacteria;o__Actinomycetales;f__Corynebacteriaceae;g__Corynebacterium;s__kroppenstedtii	Species	3.95368	0.138506	0.295972	1	2.28889	1.10336	0.422131
k__Bacteria;p__Actinobacteria;c__Actinobacteria;o__Actinomycetales;f__Nocardioidaceae;g__Propionicimonas;s__	Species	3.91527	0.141192	0.295972	1	0	0	0.0327869
k__Bacteria;p__Actinobacteria;c__Actinobacteria;o__Bifidobacteriales;f__Bifidobacteriaceae;g__;s__	Species	3.91527	0.141192	0.295972	1	0	0	0.057377
k__Bacteria;p__Firmicutes;c__Bacilli;o__Bacillales;f__Staphylococcaceae;g__Jeotgalicoccus;s__psychrophilus	Species	3.91527	0.141192	0.295972	1	0	0	0.135246
k__Bacteria;p__Proteobacteria;c__Alphaproteobacteria;o__Rhizobiales;f__Methylobacteriaceae;g__Methylobacterium;s__adhaesivum	Species	3.91527	0.141192	0.295972	1	0	0	0.0163934
k__Bacteria;p__Proteobacteria;c__Alphaproteobacteria;o__Rhizobiales;f__Rhizobiaceae;g__Shinella;s__granuli	Species	3.91527	0.141192	0.295972	1	0	0	0.356557
k__Bacteria;p__Actinobacteria;c__Actinobacteria;o__Actinomycetales;f__Nocardiaceae;g__Rhodococcus;s__fascians	Species	3.86452	0.14482	0.302312	1	0.288889	0.0155039	0.045082
k__Bacteria;p__Actinobacteria;c__Actinobacteria;o__Actinomycetales;f__Nocardiaceae;g__Rhodococcus;s__	Species	3.85012	0.145867	0.303233	1	0.655556	0.170543	0.184426
k__Bacteria;p__Actinobacteria;c__Actinobacteria;o__Bifidobacteriales;f__Bifidobacteriaceae;g__Bifidobacterium;s__bifidum	Species	3.8352	0.146959	0.304243	1	0	0.116279	0.00409836
k__Bacteria;p__Bacteroidetes;c__Bacteroidia;o__Bacteroidales;f__Bacteroidaceae;g__Bacteroides;s__	Species	3.7965	0.149831	0.30891	1	257.089	33.3178	37.1475
k__Bacteria;p__Firmicutes;c__Erysipelotrichi;o__Erysipelotrichales;f__Erysipelotrichaceae;g__;s__	Species	3.71065	0.156402	0.321137	1	0.0111111	4.02842	0.348361
k__Bacteria;p__Firmicutes;c__Clostridia;o__Clostridiales;f__Lachnospiraceae;g__Coprococcus;s__	Species	3.66756	0.159808	0.326337	1	0.0888889	6.53747	1.78689
k__Bacteria;p__Proteobacteria;c__Alphaproteobacteria;o__Rhizobiales;f__Rhizobiaceae;g__Rhizobium;s__	Species	3.6622	0.160237	0.326337	1	0.166667	0.0129199	0.0491803
k__Bacteria;p__Proteobacteria;c__Betaproteobacteria;o__Burkholderiales;f__Comamonadaceae;g__Leptothrix;s__	Species	3.63826	0.162167	0.327271	1	0	0.284238	0.0532787
k__Bacteria;p__Firmicutes;c__Bacilli;o__Lactobacillales;f__Streptococcaceae;g__Streptococcus;s__infantis	Species	3.63557	0.162385	0.327271	1	0.644444	15.155	2.04508
k__Bacteria;p__Actinobacteria;c__Actinobacteria;o__Actinomycetales;f__Geodermatophilaceae;g__Modestobacter;s__	Species	3.62422	0.163309	0.327271	1	0.0777778	0	0.0286885
k__Bacteria;p__Actinobacteria;c__Actinobacteria;o__Actinomycetales;f__Microbacteriaceae;g__Microbacterium;s__	Species	3.62422	0.163309	0.327271	1	0.633333	0	0.0286885
k__Bacteria;p__Actinobacteria;c__Actinobacteria;o__Actinomycetales;f__Streptomycetaceae;g__Streptomyces;Other	Species	3.5519	0.169322	0.330447	1	0.888889	0.0206718	0.00819672
k__Bacteria;p__Proteobacteria;c__Betaproteobacteria;o__Neisseriales;f__Neisseriaceae;g__Vitreoscilla;s__	Species	3.51064	0.172852	0.330447	1	0.0555556	0.0180879	0.00409836
k__Bacteria;p__Proteobacteria;c__Alphaproteobacteria;o__Rhizobiales;Other;Other;Other	Species	3.50845	0.173041	0.330447	1	0.0444444	0.0155039	0.155738
k__Bacteria;p__Actinobacteria;c__Actinobacteria;o__Actinomycetales;f__Pseudonocardiaceae;g__Pseudonocardia;s__	Species	3.49489	0.174219	0.330447	1	0.144444	0	0.00409836
k__Bacteria;p__Actinobacteria;c__Thermoleophilia;o__Solirubrobacterales;f__Solirubrobacteraceae;g__;s__	Species	3.49489	0.174219	0.330447	1	0.1	0	0.00409836
k__Bacteria;p__Proteobacteria;c__Betaproteobacteria;o__Burkholderiales;f__Oxalobacteraceae;g__Janthinobacterium;s__	Species	3.49489	0.174219	0.330447	1	0.444444	0	0.00819672
k__Bacteria;p__[Thermi];c__Deinococci;o__Deinococcales;f__Deinococcaceae;g__Deinococcus;s__	Species	3.49489	0.174219	0.330447	1	0.1	0	0.0286885
k__Bacteria;p__Proteobacteria;c__Betaproteobacteria;o__Burkholderiales;f__Burkholderiaceae;g__Burkholderia;s__bryophila	Species	3.48835	0.174789	0.330447	1	0.0555556	0.0620155	0.0409836
k__Bacteria;p__Actinobacteria;c__Acidimicrobiia;o__Acidimicrobiales;f__C111;g__;s__	Species	3.48084	0.175447	0.330447	1	0.0333333	0	0.0163934
k__Bacteria;p__Actinobacteria;c__Actinobacteria;o__Actinomycetales;f__Nocardioidaceae;g__Aeromicrobium;s__	Species	3.48084	0.175447	0.330447	1	0.0111111	0	0.00819672
k__Bacteria;p__Actinobacteria;c__Actinobacteria;o__Actinomycetales;f__Sporichthyaceae;g__;s__	Species	3.48084	0.175447	0.330447	1	0.0777778	0	0.045082
k__Bacteria;p__Bacteroidetes;c__[Saprospirae];o__[Saprospirales];f__Chitinophagaceae;g__Flavisolibacter;s__	Species	3.48084	0.175447	0.330447	1	0.0111111	0	0.0163934
k__Bacteria;p__OD1;c__SM2F11;o__;f__;g__;s__	Species	3.48084	0.175447	0.330447	1	0.0222222	0	0.0122951
k__Bacteria;p__Proteobacteria;c__Deltaproteobacteria;o__Bdellovibrionales;f__Bdellovibrionaceae;g__Bdellovibrio;s__	Species	3.48084	0.175447	0.330447	1	0.0111111	0	0.0122951
k__Bacteria;p__Proteobacteria;c__Gammaproteobacteria;o__Xanthomonadales;f__Xanthomonadaceae;Other;Other	Species	3.48084	0.175447	0.330447	1	0.0222222	0	0.0122951
k__Bacteria;p__Proteobacteria;c__Gammaproteobacteria;o__Xanthomonadales;f__Xanthomonadaceae;g__Stenotrophomonas;s__acidaminiphila	Species	3.48084	0.175447	0.330447	1	0.0111111	0	0.0286885
k__Bacteria;p__Firmicutes;c__Bacilli;o__Lactobacillales;f__Aerococcaceae;g__Alloiococcus;s__	Species	3.46662	0.176699	0.331558	1	0	0.0129199	0
k__Bacteria;p__Bacteroidetes;c__Bacteroidia;o__Bacteroidales;f__Porphyromonadaceae;g__Parabacteroides;s__distasonis	Species	3.34705	0.187584	0.350671	1	0.255556	108.504	23.5697
k__Bacteria;p__Bacteroidetes;c__Bacteroidia;o__Bacteroidales;f__Bacteroidaceae;g__Bacteroides;s__fragilis	Species	3.24785	0.197124	0.367134	1	0.233333	11.5866	69.1926
k__Bacteria;p__Actinobacteria;c__Coriobacteriia;o__Coriobacteriales;f__Coriobacteriaceae;g__Collinsella;s__aerofaciens	Species	3.17754	0.204176	0.378861	1	0.0333333	0.00775194	0.0327869
k__Bacteria;p__Proteobacteria;c__Gammaproteobacteria;o__Pseudomonadales;f__Pseudomonadaceae;g__Pseudomonas;s__nitroreducens	Species	3.14198	0.20784	0.384235	1	0	0.00258398	24.0369
k__Bacteria;p__Firmicutes;c__Erysipelotrichi;o__Erysipelotrichales;f__Erysipelotrichaceae;g__Bulleidia;s__moorei	Species	3.1226	0.209863	0.385627	1	0.0111111	0.0542636	0
k__Bacteria;p__Bacteroidetes;c__Bacteroidia;o__Bacteroidales;f__Bacteroidaceae;g__Bacteroides;s__uniformis	Species	3.11615	0.210541	0.385627	1	1.67778	0.529716	0.00819672
k__Bacteria;p__Actinobacteria;c__Actinobacteria;o__Bifidobacteriales;f__Bifidobacteriaceae;g__Alloscardovia;s__	Species	3.11272	0.210902	0.385627	1	0	0.702842	0.0204918
k__Bacteria;p__Firmicutes;c__Bacilli;o__Lactobacillales;f__Streptococcaceae;g__Streptococcus;s__alactolyticus	Species	3.09005	0.213307	0.388606	1	0.0111111	1.12403	0.00409836
k__Bacteria;p__Actinobacteria;c__Actinobacteria;o__Actinomycetales;f__Brevibacteriaceae;g__Brevibacterium;Other	Species	3.0477	0.217871	0.395084	1	0.377778	0.193798	0.885246
k__Bacteria;p__Firmicutes;c__Clostridia;o__Clostridiales;f__Peptostreptococcaceae;g__Peptostreptococcus;s__	Species	3.03856	0.21887	0.395084	1	0	0.0930233	0.00409836
k__Bacteria;p__Firmicutes;c__Bacilli;o__Lactobacillales;f__Lactobacillaceae;g__;s__	Species	3.03528	0.219228	0.395084	1	0	1.52196	0.00409836
k__Bacteria;p__Proteobacteria;c__Gammaproteobacteria;o__Pasteurellales;f__Pasteurellaceae;g__Haemophilus;Other	Species	2.9989	0.223253	0.398683	1	0.0111111	5.8062	3.78689
k__Bacteria;p__Firmicutes;c__Bacilli;o__Lactobacillales;f__Lactobacillaceae;g__Lactobacillus;Other	Species	2.98006	0.225366	0.398683	1	0.0222222	1.32558	6.04098
k__Bacteria;p__Actinobacteria;c__Actinobacteria;o__Bifidobacteriales;f__Bifidobacteriaceae;g__Bifidobacterium;s__longum	Species	2.97757	0.225647	0.398683	1	0.3	42.4884	17.3975
k__Bacteria;p__Bacteroidetes;c__Cytophagia;o__Cytophagales;f__Cytophagaceae;g__Hymenobacter;s__	Species	2.94971	0.228812	0.398683	1	0.166667	0.0155039	0
k__Bacteria;p__Bacteroidetes;c__[Saprospirae];o__[Saprospirales];f__Saprospiraceae;g__;s__	Species	2.94971	0.228812	0.398683	1	0.0777778	0.00258398	0
k__Bacteria;p__Proteobacteria;Other;Other;Other;Other;Other	Species	2.94971	0.228812	0.398683	1	0.0888889	0.00516796	0
k__Bacteria;p__Proteobacteria;c__Betaproteobacteria;o__Burkholderiales;f__Oxalobacteraceae;Other;Other	Species	2.94971	0.228812	0.398683	1	0.633333	0.00516796	0
k__Bacteria;p__Actinobacteria;c__Actinobacteria;o__Actinomycetales;f__Geodermatophilaceae;Other;Other	Species	2.94117	0.229792	0.398683	1	0.0444444	0.0103359	0
k__Bacteria;p__Actinobacteria;c__Actinobacteria;o__Actinomycetales;f__Microbacteriaceae;g__Leucobacter;s__	Species	2.93263	0.230774	0.398683	1	0.0111111	0.00775194	0
k__Bacteria;p__Actinobacteria;c__Coriobacteriia;o__Coriobacteriales;f__Coriobacteriaceae;g__Adlercreutzia;s__	Species	2.93263	0.230774	0.398683	1	0.0111111	0.00775194	0
k__Bacteria;p__Bacteroidetes;c__Sphingobacteriia;o__Sphingobacteriales;f__Sphingobacteriaceae;g__Sphingobacterium;s__multivorum	Species	2.93263	0.230774	0.398683	1	0.0555556	0.0310078	0
k__Bacteria;p__Proteobacteria;c__Alphaproteobacteria;o__Rhodospirillales;f__Acetobacteraceae;g__Roseomonas;s__mucosa	Species	2.93263	0.230774	0.398683	1	0.122222	0.0310078	0
k__Bacteria;p__Proteobacteria;c__Betaproteobacteria;o__Burkholderiales;f__Oxalobacteraceae;g__Herbaspirillum;s__	Species	2.80736	0.245691	0.422993	1	0.155556	0.0852713	0.057377
k__Bacteria;p__Actinobacteria;c__Actinobacteria;o__Bifidobacteriales;f__Bifidobacteriaceae;g__Gardnerella;s__	Species	2.74058	0.254034	0.435859	1	0.688889	2.33075	0.0368852
k__Bacteria;p__Proteobacteria;c__Betaproteobacteria;o__Neisseriales;f__Neisseriaceae;g__Neisseria;s__subflava	Species	2.69116	0.260389	0.445239	1	0.2	0.0878553	0.00819672
k__Bacteria;p__Actinobacteria;c__Actinobacteria;o__Actinomycetales;f__Micrococcaceae;Other;Other	Species	2.66685	0.263572	0.449149	1	0.0555556	0.00775194	0.00409836
k__Bacteria;p__Actinobacteria;c__Actinobacteria;o__Actinomycetales;f__Micrococcaceae;g__Micrococcus;s__	Species	2.61433	0.270586	0.452941	1	0.477778	0.0284238	0.0655738
k__Bacteria;p__Proteobacteria;c__Gammaproteobacteria;o__Enterobacteriales;f__Enterobacteriaceae;g__Salmonella;Other	Species	2.59636	0.273028	0.452941	1	0	0.00775194	0
k__Bacteria;p__Bacteroidetes;c__Bacteroidia;o__Bacteroidales;f__Prevotellaceae;g__Prevotella;s__nanceiensis	Species	2.59635	0.27303	0.452941	1	0	0.0258398	0
k__Bacteria;p__Firmicutes;c__Clostridia;o__Clostridiales;f__Lachnospiraceae;g__[Ruminococcus];s__torques	Species	2.59635	0.27303	0.452941	1	0	0.0335917	0
k__Bacteria;p__Proteobacteria;c__Alphaproteobacteria;o__Rhizobiales;f__Aurantimonadaceae;g__;s__	Species	2.59635	0.27303	0.452941	1	0	0.0878553	0
k__Bacteria;p__Firmicutes;c__Bacilli;o__Bacillales;f__Bacillaceae;g__Bacillus;s__thermoamylovorans	Species	2.59635	0.27303	0.452941	1	0	0.0594315	0
k__Bacteria;p__Firmicutes;c__Clostridia;o__Clostridiales;f__Clostridiaceae;g__Clostridium;s__subterminale	Species	2.59635	0.27303	0.452941	1	0	1.35917	0
k__Bacteria;p__Firmicutes;c__Erysipelotrichi;o__Erysipelotrichales;f__Erysipelotrichaceae;Other;Other	Species	2.59635	0.27303	0.452941	1	0	0.0258398	0
k__Bacteria;p__Actinobacteria;c__Actinobacteria;o__Actinomycetales;f__Microbacteriaceae;Other;Other	Species	2.5894	0.27398	0.453017	1	0.166667	0.0439276	0.0245902
k__Bacteria;p__Proteobacteria;c__Epsilonproteobacteria;o__Campylobacterales;f__Campylobacteraceae;g__Arcobacter;s__cryaerophilus	Species	2.56849	0.276859	0.456271	1	0.0444444	0.0335917	0.0122951
k__Bacteria;p__Firmicutes;c__Clostridia;o__Clostridiales;f__Lachnospiraceae;g__Blautia;s__producta	Species	2.32893	0.31209	0.502691	1	0.0666667	31.1214	3.57377
k__Bacteria;p__Proteobacteria;c__Gammaproteobacteria;o__Enterobacteriales;f__Enterobacteriaceae;g__Serratia;s__	Species	2.32665	0.312446	0.502691	1	0.0777778	0.801034	3.97951
k__Bacteria;p__Firmicutes;c__Bacilli;o__Lactobacillales;f__Leuconostocaceae;g__;s__	Species	2.32116	0.313304	0.502691	1	0.511111	0.00775194	0.237705
k__Bacteria;p__Proteobacteria;c__Betaproteobacteria;o__Neisseriales;f__Neisseriaceae;g__Eikenella;s__	Species	2.29658	0.317179	0.502691	1	0	1.21705	0.385246
k__Bacteria;p__Firmicutes;c__Clostridia;o__Clostridiales;f__[Tissierellaceae];g__Gallicola;s__	Species	2.28278	0.319374	0.502691	1	0	0.0439276	0.00409836
k__Bacteria;p__Firmicutes;c__Clostridia;o__Clostridiales;f__Ruminococcaceae;g__Faecalibacterium;s__prausnitzii	Species	2.26155	0.322783	0.502691	1	0.0777778	0.0258398	0.057377
k__Bacteria;p__[Thermi];c__Deinococci;o__Deinococcales;f__Deinococcaceae;g__Deinococcus;s__geothermalis	Species	2.24696	0.325147	0.502691	1	0.511111	0.284238	0.122951
k__Bacteria;p__Bacteroidetes;c__Sphingobacteriia;o__Sphingobacteriales;f__;g__;s__	Species	2.2089	0.331392	0.502691	1	0.322222	0.0129199	0
k__Bacteria;p__Firmicutes;c__Clostridia;o__Clostridiales;f__Ruminococcaceae;g__Ruminococcus;s__flavefaciens	Species	2.20549	0.331958	0.502691	1	0.455556	0.198966	0
k__Bacteria;p__Tenericutes;c__Mollicutes;o__Mycoplasmatales;f__Mycoplasmataceae;g__Mycoplasma;s__	Species	2.20549	0.331958	0.502691	1	0.633333	0.599483	0
k__Bacteria;p__Firmicutes;c__Bacilli;o__Lactobacillales;f__Lactobacillaceae;g__Lactobacillus;s__reuteri	Species	2.20212	0.332519	0.502691	1	0.0444444	2.79845	0
k__Bacteria;p__Proteobacteria;c__Gammaproteobacteria;o__Enterobacteriales;f__Enterobacteriaceae;g__Morganella;s__morganii	Species	2.20045	0.332797	0.502691	1	0.0111111	0.387597	0
k__Bacteria;p__Firmicutes;c__Clostridia;o__Clostridiales;f__[Tissierellaceae];g__Parvimonas;s__	Species	2.19878	0.333074	0.502691	1	0.0111111	0.0542636	0
k__Bacteria;p__Firmicutes;c__Clostridia;o__Clostridiales;f__[Mogibacteriaceae];g__;s__	Species	2.16374	0.338962	0.502691	1	0.0888889	0.863049	0.0122951
k__Bacteria;p__Proteobacteria;c__Gammaproteobacteria;o__Enterobacteriales;f__Enterobacteriaceae;g__Erwinia;s__	Species	2.08455	0.352652	0.502691	1	0	0.24031	36.3607
k__Bacteria;p__Actinobacteria;c__Actinobacteria;o__Actinomycetales;f__Nocardioidaceae;g__;s__	Species	1.98882	0.369942	0.502691	1	0.0111111	0.0310078	0.192623
k__Bacteria;p__Proteobacteria;c__Betaproteobacteria;o__Burkholderiales;f__Alcaligenaceae;g__Sutterella;s__	Species	1.97218	0.373033	0.502691	1	0.111111	5.71835	0.319672
k__Bacteria;p__Acidobacteria;c__Acidobacteria-6;o__iii1-15;f__mb2424;g__;s__	Species	1.95492	0.376266	0.502691	1	0	0	0.00819672
k__Bacteria;p__Actinobacteria;c__Acidimicrobiia;o__Acidimicrobiales;f__Microthrixaceae;g__;s__	Species	1.95492	0.376266	0.502691	1	0	0	0.0532787
k__Bacteria;p__Actinobacteria;c__Actinobacteria;o__Actinomycetales;f__Brevibacteriaceae;g__Brevibacterium;s__	Species	1.95492	0.376266	0.502691	1	0	0	0.00409836
k__Bacteria;p__Actinobacteria;c__Actinobacteria;o__Actinomycetales;f__Cellulomonadaceae;g__Cellulomonas;s__	Species	1.95492	0.376266	0.502691	1	0	0	0.00409836
k__Bacteria;p__Actinobacteria;c__Actinobacteria;o__Actinomycetales;f__Intrasporangiaceae;g__Phycicoccus;s__	Species	1.95492	0.376266	0.502691	1	0	0	0.00409836
k__Bacteria;p__Actinobacteria;c__Actinobacteria;o__Actinomycetales;f__Microbacteriaceae;g__Mycetocola;s__	Species	1.95492	0.376266	0.502691	1	0	0	0.00409836
k__Bacteria;p__Actinobacteria;c__Actinobacteria;o__Actinomycetales;f__Microbacteriaceae;g__Rathayibacter;s__caricis	Species	1.95492	0.376266	0.502691	1	0	0	0.00819672
k__Bacteria;p__Actinobacteria;c__Actinobacteria;o__Actinomycetales;f__Microbacteriaceae;g__Salinibacterium;s__	Species	1.95492	0.376266	0.502691	1	0	0	0.0983607
k__Bacteria;p__Actinobacteria;c__Actinobacteria;o__Actinomycetales;f__Micrococcaceae;g__Rothia;s__aeria	Species	1.95492	0.376266	0.502691	1	0	0	0.00819672
k__Bacteria;p__Actinobacteria;c__Actinobacteria;o__Actinomycetales;f__Nocardioidaceae;Other;Other	Species	1.95492	0.376266	0.502691	1	0	0	0.00409836
k__Bacteria;p__Actinobacteria;c__Actinobacteria;o__Actinomycetales;f__Sanguibacteraceae;g__;s__	Species	1.95492	0.376266	0.502691	1	0	0	0.00819672
k__Bacteria;p__Actinobacteria;c__Actinobacteria;o__Actinomycetales;f__Williamsiaceae;g__Williamsia;s__	Species	1.95492	0.376266	0.502691	1	0	0	0.262295
k__Bacteria;p__Actinobacteria;c__Rubrobacteria;o__Rubrobacterales;f__Rubrobacteraceae;g__Rubrobacter;s__	Species	1.95492	0.376266	0.502691	1	0	0	0.00409836
k__Bacteria;p__Actinobacteria;c__Thermoleophilia;o__Gaiellales;f__Gaiellaceae;g__;s__	Species	1.95492	0.376266	0.502691	1	0	0	0.00409836
k__Bacteria;p__Bacteroidetes;c__Bacteroidia;o__Bacteroidales;f__[Paraprevotellaceae];g__[Prevotella];s__	Species	1.95492	0.376266	0.502691	1	0	0	0.184426
k__Bacteria;p__Bacteroidetes;c__Flavobacteriia;o__Flavobacteriales;f__Flavobacteriaceae;g__Capnocytophaga;s__	Species	1.95492	0.376266	0.502691	1	0	0	0.0122951
k__Bacteria;p__Bacteroidetes;c__Flavobacteriia;o__Flavobacteriales;f__Flavobacteriaceae;g__Capnocytophaga;s__ochracea	Species	1.95492	0.376266	0.502691	1	0	0	0.00819672
k__Bacteria;p__Bacteroidetes;c__Flavobacteriia;o__Flavobacteriales;f__[Weeksellaceae];g__;s__	Species	1.95492	0.376266	0.502691	1	0	0	0.0122951
k__Bacteria;p__Bacteroidetes;c__Flavobacteriia;o__Flavobacteriales;f__[Weeksellaceae];g__Wautersiella;s__	Species	1.95492	0.376266	0.502691	1	0	0	0.0286885
k__Bacteria;p__Bacteroidetes;c__Sphingobacteriia;o__Sphingobacteriales;f__Sphingobacteriaceae;g__;s__	Species	1.95492	0.376266	0.502691	1	0	0	0.0163934
k__Bacteria;p__Cyanobacteria;c__Chloroplast;o__Cryptophyta;f__;g__;s__	Species	1.95492	0.376266	0.502691	1	0	0	0.00819672
k__Bacteria;p__Cyanobacteria;c__Chloroplast;o__Stramenopiles;f__;g__;s__	Species	1.95492	0.376266	0.502691	1	0	0	0.00409836
k__Bacteria;p__Firmicutes;c__Bacilli;o__Bacillales;f__Alicyclobacillaceae;g__;s__	Species	1.95492	0.376266	0.502691	1	0	0	0.00819672
k__Bacteria;p__Firmicutes;c__Bacilli;o__Bacillales;f__Bacillaceae;g__Bacillus;s__badius	Species	1.95492	0.376266	0.502691	1	0	0	0.00819672
k__Bacteria;p__Firmicutes;c__Bacilli;o__Bacillales;f__Bacillaceae;g__Bacillus;s__cohnii	Species	1.95492	0.376266	0.502691	1	0	0	0.106557
k__Bacteria;p__Firmicutes;c__Bacilli;o__Bacillales;f__Bacillaceae;g__Bacillus;s__foraminis	Species	1.95492	0.376266	0.502691	1	0	0	0.00819672
k__Bacteria;p__Firmicutes;c__Bacilli;o__Bacillales;f__Bacillaceae;g__Bacillus;s__muralis	Species	1.95492	0.376266	0.502691	1	0	0	0.118852
k__Bacteria;p__Firmicutes;c__Bacilli;o__Bacillales;f__Bacillaceae;g__Bacillus;s__selenatarsenatis	Species	1.95492	0.376266	0.502691	1	0	0	0.0819672
k__Bacteria;p__Firmicutes;c__Bacilli;o__Bacillales;f__Paenibacillaceae;g__Brevibacillus;Other	Species	1.95492	0.376266	0.502691	1	0	0	0.00819672
k__Bacteria;p__Firmicutes;c__Bacilli;o__Lactobacillales;f__Enterococcaceae;g__Enterococcus;s__cecorum	Species	1.95492	0.376266	0.502691	1	0	0	0.0368852
k__Bacteria;p__Firmicutes;c__Bacilli;o__Lactobacillales;f__Enterococcaceae;g__Vagococcus;s__	Species	1.95492	0.376266	0.502691	1	0	0	0.00409836
k__Bacteria;p__Firmicutes;c__Bacilli;o__Lactobacillales;f__Lactobacillaceae;g__Pediococcus;s__	Species	1.95492	0.376266	0.502691	1	0	0	0.00409836
k__Bacteria;p__Firmicutes;c__Clostridia;o__Clostridiales;f__Lachnospiraceae;g__Catonella;s__	Species	1.95492	0.376266	0.502691	1	0	0	0.0163934
k__Bacteria;p__Firmicutes;c__Clostridia;o__Clostridiales;f__Lachnospiraceae;g__Coprococcus;s__eutactus	Species	1.95492	0.376266	0.502691	1	0	0	0.0286885
k__Bacteria;p__Firmicutes;c__Clostridia;o__Clostridiales;f__Ruminococcaceae;g__Ruminococcus;Other	Species	1.95492	0.376266	0.502691	1	0	0	0.00409836
k__Bacteria;p__Fusobacteria;c__Fusobacteriia;o__Fusobacteriales;f__Leptotrichiaceae;g__;s__	Species	1.95492	0.376266	0.502691	1	0	0	0.00819672
k__Bacteria;p__Proteobacteria;c__Alphaproteobacteria;Other;Other;Other;Other	Species	1.95492	0.376266	0.502691	1	0	0	0.0163934
k__Bacteria;p__Proteobacteria;c__Alphaproteobacteria;o__Rhizobiales;f__Brucellaceae;Other;Other	Species	1.95492	0.376266	0.502691	1	0	0	0.00409836
k__Bacteria;p__Proteobacteria;c__Alphaproteobacteria;o__Rhizobiales;f__Hyphomicrobiaceae;g__Hyphomicrobium;s__	Species	1.95492	0.376266	0.502691	1	0	0	0.00409836
k__Bacteria;p__Proteobacteria;c__Alphaproteobacteria;o__Rhizobiales;f__Methylocystaceae;g__Pleomorphomonas;s__oryzae	Species	1.95492	0.376266	0.502691	1	0	0	0.00819672
k__Bacteria;p__Proteobacteria;c__Alphaproteobacteria;o__Rhizobiales;f__Phyllobacteriaceae;g__Aminobacter;s__	Species	1.95492	0.376266	0.502691	1	0	0	0.0532787
k__Bacteria;p__Proteobacteria;c__Alphaproteobacteria;o__Rhodospirillales;f__Acetobacteraceae;g__Gluconobacter;s__	Species	1.95492	0.376266	0.502691	1	0	0	0.0122951
k__Bacteria;p__Proteobacteria;c__Alphaproteobacteria;o__Rhodospirillales;f__Rhodospirillaceae;g__;s__	Species	1.95492	0.376266	0.502691	1	0	0	0.0491803
k__Bacteria;p__Proteobacteria;c__Alphaproteobacteria;o__Rhodospirillales;f__Rhodospirillaceae;g__Skermanella;s__	Species	1.95492	0.376266	0.502691	1	0	0	0.0286885
k__Bacteria;p__Proteobacteria;c__Alphaproteobacteria;o__Sphingomonadales;f__Erythrobacteraceae;Other;Other	Species	1.95492	0.376266	0.502691	1	0	0	0.045082
k__Bacteria;p__Proteobacteria;c__Alphaproteobacteria;o__Sphingomonadales;f__Sphingomonadaceae;g__Kaistobacter;s__	Species	1.95492	0.376266	0.502691	1	0	0	0.00819672
k__Bacteria;p__Proteobacteria;c__Betaproteobacteria;o__Burkholderiales;f__Burkholderiaceae;g__Lautropia;s__	Species	1.95492	0.376266	0.502691	1	0	0	0.00819672
k__Bacteria;p__Proteobacteria;c__Betaproteobacteria;o__Burkholderiales;f__Comamonadaceae;g__Paucibacter;s__	Species	1.95492	0.376266	0.502691	1	0	0	0.0655738
k__Bacteria;p__Proteobacteria;c__Betaproteobacteria;o__Methylophilales;f__Methylophilaceae;g__;s__	Species	1.95492	0.376266	0.502691	1	0	0	0.0204918
k__Bacteria;p__Proteobacteria;c__Betaproteobacteria;o__Rhodocyclales;f__Rhodocyclaceae;g__Dechloromonas;s__	Species	1.95492	0.376266	0.502691	1	0	0	0.00819672
k__Bacteria;p__Proteobacteria;c__Deltaproteobacteria;o__Myxococcales;f__Polyangiaceae;g__Chondromyces;s__	Species	1.95492	0.376266	0.502691	1	0	0	0.0286885
k__Bacteria;p__Proteobacteria;c__Gammaproteobacteria;o__Enterobacteriales;f__Enterobacteriaceae;g__Serratia;Other	Species	1.95492	0.376266	0.502691	1	0	0	0.00409836
k__Bacteria;p__Proteobacteria;c__Gammaproteobacteria;o__Legionellales;f__Coxiellaceae;g__Rickettsiella;s__	Species	1.95492	0.376266	0.502691	1	0	0	0.00409836
k__Bacteria;p__TM7;Other;Other;Other;Other;Other	Species	1.95492	0.376266	0.502691	1	0	0	0.0122951
k__Bacteria;p__Firmicutes;c__Bacilli;o__Bacillales;f__Bacillaceae;g__Geobacillus;s__	Species	1.82871	0.400775	0.53355	1	0	1.3385	0.0122951
k__Bacteria;p__Actinobacteria;c__Actinobacteria;o__Bifidobacteriales;f__Bifidobacteriaceae;g__Bifidobacterium;s__adolescentis	Species	1.82513	0.401494	0.53355	1	0	0.00516796	0.0368852
k__Bacteria;p__Proteobacteria;c__Gammaproteobacteria;o__Pseudomonadales;f__Pseudomonadaceae;g__Pseudomonas;s__viridiflava	Species	1.73603	0.419784	0.546906	1	0.422222	0.0129199	0.639344
k__Bacteria;p__Actinobacteria;c__Actinobacteria;o__Actinomycetales;f__Microbacteriaceae;g__Curtobacterium;s__	Species	1.7285	0.421368	0.546906	1	0	0.00516796	0
k__Bacteria;p__Actinobacteria;c__Actinobacteria;o__Bifidobacteriales;f__Bifidobacteriaceae;g__Bifidobacterium;s__pseudolongum	Species	1.7285	0.421368	0.546906	1	0	0.00516796	0
k__Bacteria;p__Proteobacteria;c__Betaproteobacteria;o__Burkholderiales;f__Comamonadaceae;g__Hydrogenophaga;Other	Species	1.7285	0.421368	0.546906	1	0	0.00516796	0
k__Bacteria;p__Proteobacteria;c__Epsilonproteobacteria;o__Campylobacterales;f__Campylobacteraceae;g__Campylobacter;Other	Species	1.7285	0.421368	0.546906	1	0	0.0103359	0
k__Bacteria;p__Firmicutes;c__Bacilli;o__Gemellales;f__Gemellaceae;Other;Other	Species	1.7285	0.421368	0.546906	1	0	0.00775194	0
k__Bacteria;p__Firmicutes;c__Clostridia;o__Clostridiales;f__Caldicoprobacteraceae;g__Caldicoprobacter;s__	Species	1.7285	0.421368	0.546906	1	0	0.260982	0
k__Bacteria;p__Firmicutes;c__Clostridia;o__Clostridiales;f__Peptostreptococcaceae;g__Peptostreptococcus;Other	Species	1.7285	0.421368	0.546906	1	0	0.0180879	0
k__Bacteria;p__Firmicutes;c__Clostridia;o__Clostridiales;f__Veillonellaceae;g__Megamonas;s__	Species	1.7285	0.421368	0.546906	1	0	0.00775194	0
k__Bacteria;p__Bacteroidetes;c__Bacteroidia;o__Bacteroidales;f__Rikenellaceae;g__;s__	Species	1.65054	0.438118	0.567176	1	0.0222222	0.142119	0.0409836
k__Bacteria;p__Firmicutes;c__Clostridia;o__Clostridiales;f__Lachnospiraceae;g__Lachnospira;s__	Species	1.60922	0.447263	0.577522	1	0.0111111	0.136951	0.139344
k__Bacteria;p__Firmicutes;c__Bacilli;o__Lactobacillales;f__Lactobacillaceae;g__Lactobacillus;s__salivarius	Species	1.57276	0.45549	0.58623	1	0	0.0129199	0.147541
k__Bacteria;p__Proteobacteria;c__Betaproteobacteria;o__Neisseriales;f__Neisseriaceae;g__Neisseria;Other	Species	1.569	0.456347	0.58623	1	0	0.00516796	0.147541
k__Bacteria;p__Actinobacteria;c__Actinobacteria;o__Actinomycetales;f__Intrasporangiaceae;Other;Other	Species	1.55775	0.458921	0.588029	1	0	0.0129199	0.0204918
k__Bacteria;p__Proteobacteria;c__Betaproteobacteria;o__Burkholderiales;f__Burkholderiaceae;g__Burkholderia;s__	Species	1.4994	0.472507	0.603893	1	0.166667	0.677003	0.520492
k__Bacteria;p__Bacteroidetes;c__Bacteroidia;o__Bacteroidales;f__Bacteroidaceae;g__Bacteroides;s__ovatus	Species	1.48653	0.475559	0.606246	1	0.222222	10.2377	0.270492
k__Bacteria;p__Proteobacteria;c__Gammaproteobacteria;o__Pseudomonadales;f__Moraxellaceae;g__Acinetobacter;s__rhizosphaerae	Species	1.44328	0.485956	0.617928	1	0.166667	0.0645995	13.6885
k__Bacteria;p__Actinobacteria;c__Actinobacteria;o__Actinomycetales;f__Microbacteriaceae;g__Candidatus Rhodoluna;s__	Species	1.43651	0.487602	0.618453	1	0.0777778	0.00258398	0.0696721
k__Bacteria;p__Proteobacteria;c__Betaproteobacteria;o__Burkholderiales;f__Comamonadaceae;g__Tepidimonas;s__	Species	1.4294	0.489339	0.619087	1	0.0222222	0.00516796	0.122951
k__Bacteria;p__Proteobacteria;c__Gammaproteobacteria;o__Xanthomonadales;f__Sinobacteraceae;g__;s__	Species	1.42097	0.491406	0.620137	1	0.0222222	0.00775194	0.0122951
k__Bacteria;p__Firmicutes;c__Bacilli;o__Gemellales;f__Gemellaceae;g__;s__	Species	1.41228	0.493546	0.621273	1	0	0.0258398	0.0368852
k__Bacteria;p__Proteobacteria;c__Gammaproteobacteria;o__Pasteurellales;f__Pasteurellaceae;g__Haemophilus;s__influenzae	Species	1.35215	0.508609	0.63863	1	0	0.0439276	3.17213
k__Bacteria;p__Proteobacteria;c__Alphaproteobacteria;o__Rhizobiales;f__Hyphomicrobiaceae;g__Devosia;s__	Species	1.29133	0.524313	0.654972	1	0.166667	0.00516796	0.0122951
k__Bacteria;p__OD1;c__ABY1;o__;f__;g__;s__	Species	1.28931	0.524843	0.654972	1	0.0666667	0.0129199	0.0163934
k__Bacteria;p__Actinobacteria;c__Actinobacteria;o__Actinomycetales;f__Streptomycetaceae;Other;Other	Species	1.28663	0.525546	0.654972	1	0.233333	0.00258398	0.0860656
k__Bacteria;p__Actinobacteria;c__Actinobacteria;o__Actinomycetales;f__Microbacteriaceae;g__;s__	Species	1.28112	0.526997	0.65515	1	0.0333333	0.648579	0.057377
k__Bacteria;p__Bacteroidetes;c__Bacteroidia;o__Bacteroidales;f__Porphyromonadaceae;g__Parabacteroides;s__	Species	1.27321	0.529086	0.656119	1	0.0111111	0.0129199	0.00409836
k__Bacteria;p__Bacteroidetes;c__Bacteroidia;o__Bacteroidales;f__S24-7;g__;s__	Species	1.24009	0.53792	0.665427	1	0	1.12145	0.172131
k__Bacteria;p__Proteobacteria;c__Alphaproteobacteria;o__Rhizobiales;f__Brucellaceae;g__Pseudochrobactrum;s__	Species	1.15737	0.560634	0.691817	1	0	0.0413437	1.0082
k__Bacteria;p__Tenericutes;c__Mollicutes;o__Mycoplasmatales;f__Mycoplasmataceae;g__Ureaplasma;s__	Species	1.03159	0.597024	0.695317	1	5.53333	0.658915	0.446721
k__Bacteria;p__Actinobacteria;c__Actinobacteria;o__Actinomycetales;f__Micrococcaceae;g__Kocuria;Other	Species	1.02985	0.597546	0.695317	1	0.144444	0.0103359	0.127049
k__Bacteria;p__Proteobacteria;c__Alphaproteobacteria;o__Rhizobiales;f__Bradyrhizobiaceae;Other;Other	Species	1.00523	0.604947	0.695317	1	0.722222	0.0155039	0.0163934
k__Bacteria;p__Firmicutes;c__Clostridia;o__Clostridiales;f__[Tissierellaceae];g__ph2;s__	Species	0.931118	0.627784	0.695317	1	0.0555556	0.149871	0.0286885
k__Bacteria;p__Firmicutes;c__Clostridia;o__Clostridiales;f__Ruminococcaceae;g__Oscillospira;s__	Species	0.898973	0.637956	0.695317	1	2.11111	1.10594	0.0737705
k__Bacteria;p__Actinobacteria;c__Actinobacteria;o__Actinomycetales;f__ACK-M1;g__;s__	Species	0.863049	0.649518	0.695317	1	0	0.00258398	0
k__Bacteria;p__Actinobacteria;c__Actinobacteria;o__Actinomycetales;f__Actinomycetaceae;g__;s__	Species	0.863049	0.649518	0.695317	1	0	0.00516796	0
k__Bacteria;p__Actinobacteria;c__Actinobacteria;o__Actinomycetales;f__Dermabacteraceae;g__Brachybacterium;s__	Species	0.863049	0.649518	0.695317	1	0	0.00258398	0
k__Bacteria;p__Actinobacteria;c__Actinobacteria;o__Actinomycetales;f__Micrococcaceae;g__Nesterenkonia;s__	Species	0.863049	0.649518	0.695317	1	0	0.00775194	0
k__Bacteria;p__Actinobacteria;c__Actinobacteria;o__Actinomycetales;f__Micromonosporaceae;g__Dactylosporangium;s__	Species	0.863049	0.649518	0.695317	1	0	0.00258398	0
k__Bacteria;p__Actinobacteria;c__Actinobacteria;o__Actinomycetales;f__Mycobacteriaceae;g__Mycobacterium;s__	Species	0.863049	0.649518	0.695317	1	0	0.00258398	0
k__Bacteria;p__Actinobacteria;c__Coriobacteriia;o__Coriobacteriales;f__Coriobacteriaceae;Other;Other	Species	0.863049	0.649518	0.695317	1	0	0.00258398	0
k__Bacteria;p__Bacteroidetes;c__Bacteroidia;o__Bacteroidales;f__Bacteroidaceae;g__Bacteroides;s__plebeius	Species	0.863049	0.649518	0.695317	1	0	0.00516796	0
k__Bacteria;p__Bacteroidetes;c__Bacteroidia;o__Bacteroidales;f__Prevotellaceae;g__Prevotella;Other	Species	0.863049	0.649518	0.695317	1	0	0.00258398	0
k__Bacteria;p__Bacteroidetes;c__Bacteroidia;o__Bacteroidales;f__[Barnesiellaceae];g__;s__	Species	0.863049	0.649518	0.695317	1	0	0.00775194	0
k__Bacteria;p__Bacteroidetes;c__Bacteroidia;o__Bacteroidales;f__[Paraprevotellaceae];g__Paraprevotella;s__	Species	0.863049	0.649518	0.695317	1	0	0.0413437	0
k__Bacteria;p__Bacteroidetes;c__Cytophagia;o__Cytophagales;f__Cyclobacteriaceae;g__;s__	Species	0.863049	0.649518	0.695317	1	0	0.00258398	0
k__Bacteria;p__Bacteroidetes;c__Cytophagia;o__Cytophagales;f__Cytophagaceae;g__Adhaeribacter;s__	Species	0.863049	0.649518	0.695317	1	0	0.00258398	0
k__Bacteria;p__Chloroflexi;c__Thermomicrobia;o__JG30-KF-CM45;f__;g__;s__	Species	0.863049	0.649518	0.695317	1	0	0.0310078	0
k__Bacteria;p__Cyanobacteria;c__4C0d-2;o__YS2;f__;g__;s__	Species	0.863049	0.649518	0.695317	1	0	0.0155039	0
k__Bacteria;p__Firmicutes;c__Bacilli;o__Bacillales;f__Paenibacillaceae;g__Paenibacillus;s__lautus	Species	0.863049	0.649518	0.695317	1	0	0.22739	0
k__Bacteria;p__Firmicutes;c__Bacilli;o__Turicibacterales;f__Turicibacteraceae;g__Turicibacter;s__	Species	0.863049	0.649518	0.695317	1	0	0.617571	0
k__Bacteria;p__Firmicutes;c__Clostridia;o__Clostridiales;f__Clostridiaceae;g__Proteiniclasticum;s__	Species	0.863049	0.649518	0.695317	1	0	0.00775194	0
k__Bacteria;p__Firmicutes;c__Clostridia;o__Clostridiales;f__Dehalobacteriaceae;g__Dehalobacterium;s__	Species	0.863049	0.649518	0.695317	1	0	0.00516796	0
k__Bacteria;p__Firmicutes;c__Clostridia;o__Clostridiales;f__Lachnospiraceae;g__Blautia;Other	Species	0.863049	0.649518	0.695317	1	0	0.00258398	0
k__Bacteria;p__Firmicutes;c__Clostridia;o__Clostridiales;f__Lachnospiraceae;g__Blautia;s__obeum	Species	0.863049	0.649518	0.695317	1	0	0.00258398	0
k__Bacteria;p__Firmicutes;c__Clostridia;o__Clostridiales;f__Lachnospiraceae;g__Moryella;s__indoligenes	Species	0.863049	0.649518	0.695317	1	0	0.139535	0
k__Bacteria;p__Firmicutes;c__Clostridia;o__Clostridiales;f__Lachnospiraceae;g__Oribacterium;s__	Species	0.863049	0.649518	0.695317	1	0	0.00775194	0
k__Bacteria;p__Firmicutes;c__Clostridia;o__Clostridiales;f__Peptococcaceae;g__rc4-4;s__	Species	0.863049	0.649518	0.695317	1	0	0.0155039	0
k__Bacteria;p__Firmicutes;c__Clostridia;o__Clostridiales;f__Ruminococcaceae;g__Oscillospira;Other	Species	0.863049	0.649518	0.695317	1	0	0.00775194	0
k__Bacteria;p__Firmicutes;c__Clostridia;o__Clostridiales;f__Ruminococcaceae;g__Ruminococcus;s__bromii	Species	0.863049	0.649518	0.695317	1	0	0.00516796	0
k__Bacteria;p__Fusobacteria;c__Fusobacteriia;o__Fusobacteriales;f__Fusobacteriaceae;g__;s__	Species	0.863049	0.649518	0.695317	1	0	0.00258398	0
k__Bacteria;p__Proteobacteria;c__Alphaproteobacteria;o__;f__;g__;s__	Species	0.863049	0.649518	0.695317	1	0	0.00258398	0
k__Bacteria;p__Proteobacteria;c__Alphaproteobacteria;o__RF32;f__;g__;s__	Species	0.863049	0.649518	0.695317	1	0	0.0129199	0
k__Bacteria;p__Proteobacteria;c__Alphaproteobacteria;o__Rhizobiales;f__Brucellaceae;g__Ochrobactrum;Other	Species	0.863049	0.649518	0.695317	1	0	0.0103359	0
k__Bacteria;p__Proteobacteria;c__Alphaproteobacteria;o__Rhodospirillales;f__Acetobacteraceae;g__;s__	Species	0.863049	0.649518	0.695317	1	0	0.00516796	0
k__Bacteria;p__Proteobacteria;c__Alphaproteobacteria;o__Sphingomonadales;f__Sphingomonadaceae;g__;s__	Species	0.863049	0.649518	0.695317	1	0	0.00258398	0
k__Bacteria;p__Proteobacteria;c__Alphaproteobacteria;o__Sphingomonadales;f__Sphingomonadaceae;g__Sphingomonas;s__azotifigens	Species	0.863049	0.649518	0.695317	1	0	0.0180879	0
k__Bacteria;p__Proteobacteria;c__Alphaproteobacteria;o__Sphingomonadales;f__Sphingomonadaceae;g__Sphingomonas;s__wittichii	Species	0.863049	0.649518	0.695317	1	0	0.00258398	0
k__Bacteria;p__Proteobacteria;c__Betaproteobacteria;o__Burkholderiales;f__Burkholderiaceae;g__Burkholderia;Other	Species	0.863049	0.649518	0.695317	1	0	0.00516796	0
k__Bacteria;p__Proteobacteria;c__Betaproteobacteria;o__Burkholderiales;f__Burkholderiaceae;g__Salinispora;s__tropica	Species	0.863049	0.649518	0.695317	1	0	0.00516796	0
k__Bacteria;p__Proteobacteria;c__Betaproteobacteria;o__Burkholderiales;f__Comamonadaceae;g__;s__	Species	0.863049	0.649518	0.695317	1	0	0.00258398	0
k__Bacteria;p__Proteobacteria;c__Betaproteobacteria;o__Burkholderiales;f__Comamonadaceae;g__Rubrivivax;s__	Species	0.863049	0.649518	0.695317	1	0	0.00258398	0
k__Bacteria;p__Proteobacteria;c__Betaproteobacteria;o__Burkholderiales;f__Comamonadaceae;g__Variovorax;Other	Species	0.863049	0.649518	0.695317	1	0	0.00516796	0
k__Bacteria;p__Proteobacteria;c__Betaproteobacteria;o__Neisseriales;f__Neisseriaceae;g__Deefgea;s__	Species	0.863049	0.649518	0.695317	1	0	0.00516796	0
k__Bacteria;p__Proteobacteria;c__Betaproteobacteria;o__Rhodocyclales;f__Rhodocyclaceae;g__Zoogloea;s__	Species	0.863049	0.649518	0.695317	1	0	0.0155039	0
k__Bacteria;p__Proteobacteria;c__Deltaproteobacteria;o__Desulfovibrionales;f__Desulfovibrionaceae;g__;s__	Species	0.863049	0.649518	0.695317	1	0	0.144703	0
k__Bacteria;p__Proteobacteria;c__Gammaproteobacteria;o__Cardiobacteriales;f__Cardiobacteriaceae;g__Cardiobacterium;s__	Species	0.863049	0.649518	0.695317	1	0	0.0361757	0
k__Bacteria;p__Proteobacteria;c__Gammaproteobacteria;o__Enterobacteriales;f__Enterobacteriaceae;g__Trabulsiella;Other	Species	0.863049	0.649518	0.695317	1	0	0.00516796	0
k__Bacteria;p__Proteobacteria;c__Gammaproteobacteria;o__Enterobacteriales;f__Enterobacteriaceae;g__Trabulsiella;s__	Species	0.863049	0.649518	0.695317	1	0	0.0490956	0
k__Bacteria;p__Proteobacteria;c__Gammaproteobacteria;o__Enterobacteriales;f__Enterobacteriaceae;g__Trabulsiella;s__farmeri	Species	0.863049	0.649518	0.695317	1	0	0.00775194	0
k__Bacteria;p__Proteobacteria;c__Gammaproteobacteria;o__Legionellales;f__Legionellaceae;g__Legionella;s__	Species	0.863049	0.649518	0.695317	1	0	0.0775194	0
k__Bacteria;p__Proteobacteria;c__Gammaproteobacteria;o__Pasteurellales;f__Pasteurellaceae;g__Actinobacillus;s__	Species	0.863049	0.649518	0.695317	1	0	0.00258398	0
k__Bacteria;p__Proteobacteria;c__Gammaproteobacteria;o__Pasteurellales;f__Pasteurellaceae;g__Actinobacillus;s__parahaemolyticus	Species	0.863049	0.649518	0.695317	1	0	0.00258398	0
k__Bacteria;p__Proteobacteria;c__Gammaproteobacteria;o__Pasteurellales;f__Pasteurellaceae;g__Aggregatibacter;s__	Species	0.863049	0.649518	0.695317	1	0	0.0904393	0
k__Bacteria;p__Proteobacteria;c__Gammaproteobacteria;o__Pasteurellales;f__Pasteurellaceae;g__Aggregatibacter;s__segnis	Species	0.863049	0.649518	0.695317	1	0	0.0981912	0
k__Bacteria;p__Proteobacteria;c__Gammaproteobacteria;o__Pseudomonadales;f__Moraxellaceae;g__Acinetobacter;s__schindleri	Species	0.863049	0.649518	0.695317	1	0	0.00258398	0
k__Bacteria;p__Proteobacteria;c__Gammaproteobacteria;o__Pseudomonadales;f__Moraxellaceae;g__Moraxella;s__	Species	0.863049	0.649518	0.695317	1	0	0.00258398	0
k__Bacteria;p__TM7;c__TM7-3;o__;f__;g__;s__	Species	0.863049	0.649518	0.695317	1	0	0.00775194	0
k__Bacteria;p__Tenericutes;c__Mollicutes;o__Anaeroplasmatales;f__Anaeroplasmataceae;g__Anaeroplasma;s__	Species	0.863049	0.649518	0.695317	1	0	0.00775194	0
k__Bacteria;p__[Thermi];c__Deinococci;o__Thermales;f__Thermaceae;g__Meiothermus;s__	Species	0.863049	0.649518	0.695317	1	0	0.00258398	0
k__Bacteria;p__[Thermi];c__Deinococci;o__Thermales;f__Thermaceae;g__Thermus;s__	Species	0.863049	0.649518	0.695317	1	0	0.00775194	0
k__Bacteria;p__Firmicutes;c__Clostridia;o__Clostridiales;f__Lachnospiraceae;g__[Ruminococcus];Other	Species	0.824436	0.66218	0.707361	1	0	0.00516796	0.0122951
k__Bacteria;p__Actinobacteria;c__Actinobacteria;o__Actinomycetales;f__Actinomycetaceae;g__Arcanobacterium;s__	Species	0.815337	0.665199	0.709074	1	0	0.0232558	0.00819672
k__Bacteria;p__Firmicutes;c__Clostridia;o__Clostridiales;f__Lachnospiraceae;g__Blautia;s__	Species	0.684868	0.71004	0.755265	1	0.211111	22.8424	0.0819672
k__Bacteria;p__Firmicutes;c__Clostridia;o__Clostridiales;f__Veillonellaceae;g__Phascolarctobacterium;s__	Species	0.617691	0.734294	0.77941	1	0.0444444	0.0103359	0.00409836
k__Bacteria;p__Bacteroidetes;c__Cytophagia;o__Cytophagales;f__Cytophagaceae;g__;s__	Species	0.599531	0.740992	0.784856	1	0.0111111	0.00775194	0.0778689
k__Bacteria;p__Firmicutes;c__Clostridia;o__Clostridiales;f__[Tissierellaceae];g__1-68;s__	Species	0.5554	0.757524	0.800674	1	0.0666667	0.144703	0.00409836
k__Bacteria;p__Firmicutes;c__Clostridia;o__Clostridiales;f__Ruminococcaceae;Other;Other	Species	0.54425	0.761759	0.803455	1	0.0111111	0.0387597	0.0122951
k__Bacteria;p__Firmicutes;c__Bacilli;o__Lactobacillales;f__Lactobacillaceae;g__Lactobacillus;s__helveticus	Species	0.50811	0.775649	0.816387	1	32.8333	0.0878553	0.663934
k__Bacteria;p__Proteobacteria;c__Gammaproteobacteria;o__Enterobacteriales;f__Enterobacteriaceae;g__Gluconacetobacter;s__	Species	0.47473	0.788703	0.823666	1	0.0111111	0.0490956	0.741803
k__Bacteria;p__Actinobacteria;c__Actinobacteria;o__Actinomycetales;f__Micrococcaceae;g__Rothia;s__dentocariosa	Species	0.471219	0.790089	0.823666	1	0.155556	0.0103359	0.0245902
k__Bacteria;p__Proteobacteria;c__Gammaproteobacteria;o__Oceanospirillales;f__Halomonadaceae;Other;Other	Species	0.470345	0.790435	0.823666	1	0	0.00516796	0.00409836
k__Bacteria;p__Proteobacteria;c__Alphaproteobacteria;o__Rhizobiales;f__Methylobacteriaceae;g__;s__	Species	0.469631	0.790717	0.823666	1	0	0.0129199	0.0122951
k__Bacteria;p__Proteobacteria;c__Alphaproteobacteria;o__Rhizobiales;f__Phyllobacteriaceae;Other;Other	Species	0.461733	0.793845	0.823666	1	0.0666667	0.0516796	0.795082
k__Bacteria;p__Actinobacteria;c__Actinobacteria;o__Actinomycetales;f__Micrococcaceae;g__Renibacterium;s__	Species	0.460424	0.794365	0.823666	1	0.0111111	0.00516796	0.0245902
k__Bacteria;p__Proteobacteria;c__Gammaproteobacteria;o__Pseudomonadales;f__Moraxellaceae;g__Acinetobacter;s__lwoffii	Species	0.447464	0.799529	0.823666	1	0.0111111	0.0361757	0.131148
k__Bacteria;p__Bacteroidetes;c__Bacteroidia;o__Bacteroidales;f__Bacteroidaceae;g__Bacteroides;s__caccae	Species	0.435243	0.80443	0.823666	1	1.67778	50.5323	131.02
k__Bacteria;p__Actinobacteria;c__Actinobacteria;o__Actinomycetales;f__Nocardioidaceae;g__Friedmanniella;s__	Species	0.411073	0.81421	0.823666	1	0	0.0103359	0.0245902
k__Bacteria;p__Firmicutes;c__Bacilli;o__Bacillales;f__Bacillaceae;g__Anoxybacillus;s__kestanbolensis	Species	0.411073	0.81421	0.823666	1	0	0.00258398	0.180328
k__Bacteria;p__Proteobacteria;c__Alphaproteobacteria;o__Rhizobiales;f__Phyllobacteriaceae;g__Defluvibacter;s__	Species	0.411073	0.81421	0.823666	1	0	0.0180879	0.405738
k__Bacteria;p__Proteobacteria;c__Gammaproteobacteria;o__Pseudomonadales;f__Pseudomonadaceae;g__Pseudomonas;s__fragi	Species	0.411073	0.81421	0.823666	1	0	0.00258398	0.147541
k__Bacteria;p__Firmicutes;c__Clostridia;o__Clostridiales;f__Lachnospiraceae;g__Roseburia;Other	Species	0.409552	0.81483	0.823666	1	0	0.00258398	0.00409836
k__Bacteria;p__Proteobacteria;c__Alphaproteobacteria;o__Rhizobiales;f__Bradyrhizobiaceae;g__Balneimonas;s__	Species	0.409552	0.81483	0.823666	1	0	0.00775194	0.0122951
k__Bacteria;p__Proteobacteria;c__Gammaproteobacteria;o__Alteromonadales;f__Shewanellaceae;g__Shewanella;s__algae	Species	0.409552	0.81483	0.823666	1	0	0.00258398	0.00409836
k__Bacteria;p__TM7;c__TM7-3;Other;Other;Other;Other	Species	0.409552	0.81483	0.823666	1	0	0.00258398	0.00409836
k__Bacteria;p__Actinobacteria;c__Actinobacteria;o__Actinomycetales;f__Corynebacteriaceae;g__Corynebacterium;s__variabile	Species	0.40804	0.815446	0.823666	1	0	0.00775194	0.00409836
k__Bacteria;p__Actinobacteria;c__Actinobacteria;o__Actinomycetales;f__Intrasporangiaceae;g__Knoellia;s__subterranea	Species	0.40804	0.815446	0.823666	1	0	0.0206718	0.00409836
k__Bacteria;p__Bacteroidetes;c__Flavobacteriia;o__Flavobacteriales;f__[Weeksellaceae];g__Elizabethkingia;s__meningoseptica	Species	0.40804	0.815446	0.823666	1	0	0.0258398	0.0122951
k__Bacteria;p__Firmicutes;c__Bacilli;o__Bacillales;f__Bacillaceae;g__Bacillus;s__longiquaesitum	Species	0.40804	0.815446	0.823666	1	0	0.0542636	0.00819672
k__Bacteria;p__Firmicutes;c__Clostridia;o__Clostridiales;f__Ruminococcaceae;g__;s__	Species	0.189657	0.909529	0.916849	1	0.0222222	1.01292	0.0245902
k__Bacteria;p__Actinobacteria;c__Actinobacteria;o__Actinomycetales;f__Dietziaceae;g__Dietzia;s__	Species	0.143631	0.930703	0.936309	1	0.355556	0.0852713	0.0491803
k__Bacteria;p__Proteobacteria;c__Gammaproteobacteria;o__Pseudomonadales;f__Pseudomonadaceae;g__Pseudomonas;s__stutzeri	Species	0.122632	0.940526	0.944296	1	0.177778	0.260982	4.96311
k__Bacteria;p__Actinobacteria;c__Actinobacteria;o__Actinomycetales;f__Microbacteriaceae;g__Clavibacter;s__	Species	0.0983105	0.952033	0.953937	1	0.0111111	0.0129199	0.262295
k__Bacteria;p__Firmicutes;c__Bacilli;o__Lactobacillales;f__Carnobacteriaceae;g__Granulicatella;s__	Species	0.0601699	0.970363	0.970363	1	0.0222222	0.0103359	0.540984
k__Bacteria;p__Firmicutes;c__Clostridia;o__Clostridiales;f__Veillonellaceae;g__Veillonella	Genus	323.854	4.74184e-71	1.68809e-68	1.68809e-68	31.2444	1306.35	61.4795
k__Bacteria;p__Firmicutes;c__Clostridia;o__Clostridiales;f__[Tissierellaceae];g__Finegoldia	Genus	299.844	7.75736e-66	1.38081e-63	2.76162e-63	6.67778	769.501	46.1557
k__Bacteria;p__Firmicutes;c__Clostridia;o__Clostridiales;f__Clostridiaceae;g__Clostridium	Genus	213.253	4.92896e-47	5.84903e-45	1.75471e-44	6.76667	818.145	34.9467
k__Bacteria;p__Firmicutes;c__Bacilli;o__Bacillales;f__Staphylococcaceae;g__Staphylococcus	Genus	207.238	9.97545e-46	8.87815e-44	3.55126e-43	7728.11	204.749	540.811
k__Bacteria;p__Firmicutes;c__Bacilli;Other;Other;Other	Genus	199.712	4.29575e-44	3.05857e-42	1.52929e-41	39.6	2.42377	2.44672
k__Bacteria;p__Firmicutes;c__Clostridia;o__Clostridiales;f__Clostridiaceae;Other	Genus	186.543	3.10953e-41	1.84499e-39	1.10699e-38	0.366667	339.442	1.82787
k__Bacteria;p__Proteobacteria;c__Gammaproteobacteria;o__Enterobacteriales;f__Enterobacteriaceae;Other	Genus	163.483	3.16263e-36	1.60842e-34	1.1259e-33	45.0889	1564.57	3581.39
k__Bacteria;p__Firmicutes;c__Clostridia;o__Clostridiales;f__[Tissierellaceae];g__Anaerococcus	Genus	160.79	1.21589e-35	5.41071e-34	4.32857e-33	9.88889	523.026	12.9262
k__Bacteria;p__Actinobacteria;c__Actinobacteria;o__Actinomycetales;f__Actinomycetaceae;g__Varibaculum	Genus	126.45	3.48094e-28	1.37691e-26	1.23922e-25	0.0555556	64.4367	1.54918
k__Bacteria;p__Firmicutes;c__Clostridia;o__Clostridiales;f__Clostridiaceae;g__	Genus	116.285	5.61159e-26	1.99772e-24	1.99772e-23	0.644444	74.3307	0.807377
k__Bacteria;p__Firmicutes;c__Clostridia;o__Clostridiales;f__[Tissierellaceae];g__Peptoniphilus	Genus	114.866	1.14047e-25	3.69097e-24	4.06007e-23	0.611111	222.584	6.37295
k__Bacteria;p__Firmicutes;c__Clostridia;o__Clostridiales;f__Veillonellaceae;g__Dialister	Genus	112.25	4.21875e-25	1.25156e-23	1.50187e-22	0.144444	49.6796	1.25
k__Bacteria;p__Proteobacteria;c__Gammaproteobacteria;o__Enterobacteriales;f__Enterobacteriaceae;g__Klebsiella	Genus	103.775	2.92111e-23	7.99935e-22	1.03992e-20	3.03333	559.574	630.566
k__Bacteria;p__Firmicutes;c__Bacilli;o__Lactobacillales;f__Streptococcaceae;g__Streptococcus	Genus	101.772	7.95092e-23	2.0218e-21	2.83053e-20	333.189	438.984	194.029
k__Bacteria;p__Firmicutes;c__Clostridia;o__Clostridiales;Other;Other	Genus	97.5122	6.69105e-22	1.58801e-20	2.38202e-19	1.16667	130.532	2.89754
k__Bacteria;p__Actinobacteria;c__Actinobacteria;o__Actinomycetales;f__Actinomycetaceae;g__Actinomyces	Genus	94.8713	2.50593e-21	5.57569e-20	8.9211e-19	200.1	114.385	22.1803
k__Bacteria;p__Actinobacteria;c__Actinobacteria;o__Actinomycetales;Other;Other	Genus	75.1797	4.73077e-17	9.90678e-16	1.68415e-14	0.1	19.3798	0.278689
k__Bacteria;p__Actinobacteria;c__Coriobacteriia;o__Coriobacteriales;f__Coriobacteriaceae;g__Eggerthella	Genus	71.9302	2.40189e-16	4.7504e-15	8.55072e-14	0.0222222	12.062	0.27459
k__Bacteria;p__Actinobacteria;c__Actinobacteria;o__Bifidobacteriales;f__Bifidobacteriaceae;g__Bifidobacterium	Genus	65.791	5.17219e-15	9.69105e-14	1.8413e-12	28.3111	503.016	132.869
k__Bacteria;p__Proteobacteria;c__Gammaproteobacteria;o__Enterobacteriales;f__Enterobacteriaceae;g__	Genus	65.1126	7.26056e-15	1.29238e-13	2.58476e-12	14.5333	962.15	3524.8
k__Bacteria;p__Firmicutes;c__Clostridia;o__Clostridiales;f__Peptostreptococcaceae;g__	Genus	61.7301	3.93986e-14	6.679e-13	1.40259e-11	0.822222	65.4987	5.77869
k__Bacteria;p__Firmicutes;c__Clostridia;o__Clostridiales;f__Ruminococcaceae;g__Ruminococcus	Genus	60.5736	7.02438e-14	1.13667e-12	2.50068e-11	0.455556	21.3721	0.315574
k__Bacteria;p__Firmicutes;c__Bacilli;o__Lactobacillales;f__Enterococcaceae;g__Enterococcus	Genus	59.527	1.18542e-13	1.83482e-12	4.22009e-11	1237.48	1013.51	960.385
k__Bacteria;Other;Other;Other;Other;Other	Genus	57.9532	2.60388e-13	3.86242e-12	9.26982e-11	0.277778	18.4444	8.95902
k__Bacteria;p__Firmicutes;c__Bacilli;o__Lactobacillales;f__Enterococcaceae;Other	Genus	55.549	8.66319e-13	1.23364e-11	3.0841e-10	10.3	20.7959	20.127
k__Bacteria;p__Proteobacteria;c__Betaproteobacteria;o__Burkholderiales;f__Comamonadaceae;g__Delftia	Genus	54.7364	1.30059e-12	1.78081e-11	4.63011e-10	13.4556	2.52455	6.4959
k__Bacteria;p__Firmicutes;c__Clostridia;o__Clostridiales;f__Clostridiaceae;g__SMB53	Genus	52.6515	3.68862e-12	4.86352e-11	1.31315e-09	0.0111111	9.45478	0
k__Bacteria;p__Proteobacteria;c__Betaproteobacteria;o__Burkholderiales;f__Comamonadaceae;g__Variovorax	Genus	42.1688	6.9688e-10	8.86034e-09	2.48089e-07	2.35556	0.878553	0.434426
k__Bacteria;p__Actinobacteria;c__Actinobacteria;o__Actinomycetales;f__Corynebacteriaceae;g__Corynebacterium	Genus	41.293	1.07978e-09	1.32552e-08	3.844e-07	1132.51	75.0568	138.52
k__Bacteria;p__Firmicutes;c__Clostridia;o__Clostridiales;f__Lachnospiraceae;g__	Genus	40.5501	1.5655e-09	1.85773e-08	5.57319e-07	0.944444	194.401	0.877049
k__Bacteria;p__Proteobacteria;c__Gammaproteobacteria;o__Pseudomonadales;f__Moraxellaceae;g__Enhydrobacter	Genus	38.6544	4.03927e-09	4.63864e-08	1.43798e-06	2.56667	0.0852713	0.348361
k__Bacteria;p__Proteobacteria;c__Betaproteobacteria;o__Neisseriales;f__Neisseriaceae;g__Microvirgula	Genus	38.3322	4.74526e-09	5.2791e-08	1.68931e-06	1.56667	0.0387597	1.31557
k__Bacteria;p__Proteobacteria;c__Epsilonproteobacteria;o__Campylobacterales;f__Campylobacteraceae;g__Campylobacter	Genus	38.044	5.48078e-09	5.9126e-08	1.95116e-06	0.355556	8.5478	0.545082
k__Bacteria;p__Proteobacteria;c__Gammaproteobacteria;o__Pasteurellales;f__Pasteurellaceae;g__Haemophilus	Genus	37.9309	5.79967e-09	6.07259e-08	2.06468e-06	0.188889	93.0413	94.5615
k__Bacteria;p__Actinobacteria;c__Coriobacteriia;o__Coriobacteriales;f__Coriobacteriaceae;g__Atopobium	Genus	37.4388	7.41779e-09	7.54495e-08	2.64073e-06	0	5.03876	0.147541
k__Bacteria;p__Proteobacteria;c__Betaproteobacteria;o__Burkholderiales;f__Alcaligenaceae;g__	Genus	37.2313	8.22865e-09	8.13722e-08	2.9294e-06	18.5667	3.49096	9.15984
k__Bacteria;p__Bacteroidetes;c__Bacteroidia;o__Bacteroidales;f__Prevotellaceae;g__Prevotella	Genus	34.8366	2.72483e-08	2.62173e-07	9.70038e-06	65.8667	413.388	107.217
k__Bacteria;p__Actinobacteria;c__Actinobacteria;o__Actinomycetales;f__Propionibacteriaceae;g__	Genus	33.3161	5.82768e-08	5.45961e-07	2.07465e-05	5.5	1.92248	0.0163934
k__Bacteria;p__Proteobacteria;c__Gammaproteobacteria;Other;Other;Other	Genus	32.4113	9.1616e-08	8.3629e-07	3.26153e-05	0.0111111	1.41085	0.0286885
k__Bacteria;p__Proteobacteria;c__Gammaproteobacteria;o__Enterobacteriales;f__Enterobacteriaceae;g__Citrobacter	Genus	30.7428	2.11001e-07	1.87791e-06	7.51163e-05	5.04444	119.01	172.783
k__Bacteria;p__Actinobacteria;c__Actinobacteria;o__Actinomycetales;f__Dermabacteraceae;g__Dermabacter	Genus	30.1682	2.81228e-07	2.44188e-06	0.000100117	8.81111	21.8036	10.3893
k__Bacteria;p__Firmicutes;c__Bacilli;o__Lactobacillales;Other;Other	Genus	28.5094	6.44574e-07	5.46353e-06	0.000229468	7.32222	3.56331	1.18443
k__Bacteria;p__Firmicutes;c__Bacilli;o__Lactobacillales;f__Aerococcaceae;g__	Genus	26.9685	1.39272e-06	1.15304e-05	0.000495807	1.37778	0.00775194	0.0368852
k__Bacteria;p__Firmicutes;c__Bacilli;o__Lactobacillales;f__Leuconostocaceae;g__Leuconostoc	Genus	25.421	3.01928e-06	2.44287e-05	0.00107486	25.8778	0.829457	6.36885
k__Bacteria;p__Proteobacteria;c__Betaproteobacteria;o__Burkholderiales;f__Comamonadaceae;g__Comamonas	Genus	25.2752	3.24756e-06	2.56918e-05	0.00115613	194.678	37.8682	101.77
k__Bacteria;p__Proteobacteria;c__Gammaproteobacteria;o__Xanthomonadales;f__Xanthomonadaceae;g__Stenotrophomonas	Genus	25.1088	3.52929e-06	2.73136e-05	0.00125643	6.87778	0.808786	5.05328
k__Bacteria;p__Proteobacteria;c__Betaproteobacteria;o__Burkholderiales;f__Alcaligenaceae;g__Achromobacter	Genus	23.6816	7.20438e-06	5.45694e-05	0.00256476	1.26667	0.408269	1.7459
k__Bacteria;p__Proteobacteria;c__Betaproteobacteria;o__Burkholderiales;f__Comamonadaceae;g__Acidovorax	Genus	23.4905	7.92695e-06	5.87915e-05	0.00282199	1.37778	0.0620155	0.168033
k__Bacteria;p__Firmicutes;c__Bacilli;o__Gemellales;f__;g__	Genus	23.0198	1.00301e-05	7.28718e-05	0.00357072	2.17778	1.11886	4.81557
k__Bacteria;p__Firmicutes;c__Bacilli;o__Lactobacillales;f__Leuconostocaceae;Other	Genus	22.6612	1.2e-05	8.54403e-05	0.00427202	21.9778	1.17829	4.56557
k__Bacteria;p__Proteobacteria;c__Betaproteobacteria;o__Burkholderiales;f__Burkholderiaceae;g__Salinispora	Genus	22.5302	1.28122e-05	8.94345e-05	0.00456116	0.255556	0.00516796	0.00409836
k__Bacteria;p__Proteobacteria;c__Betaproteobacteria;o__Burkholderiales;f__Comamonadaceae;Other	Genus	22.1239	1.56982e-05	0.000107472	0.00558855	2.44444	0.379845	0.610656
k__Bacteria;p__Proteobacteria;c__Alphaproteobacteria;o__Rhizobiales;f__Phyllobacteriaceae;g__Phyllobacterium	Genus	21.914	1.74351e-05	0.000117111	0.0062069	1.18889	0.865633	0.290984
k__Bacteria;p__Proteobacteria;c__Gammaproteobacteria;o__Enterobacteriales;f__Enterobacteriaceae;g__Salmonella	Genus	21.4872	2.15835e-05	0.000142291	0.00768374	0	0.366925	0.00409836
k__Bacteria;p__Firmicutes;c__Bacilli;o__Bacillales;f__Bacillaceae;g__	Genus	21.2348	2.44856e-05	0.000158489	0.00871689	31.3222	0.0490956	0.045082
k__Bacteria;p__Proteobacteria;c__Betaproteobacteria;o__Neisseriales;f__Neisseriaceae;g__Vogesella	Genus	20.6347	3.30551e-05	0.000210136	0.0117676	0.266667	0	0.0204918
k__Bacteria;p__Firmicutes;c__Clostridia;o__Clostridiales;f__Lachnospiraceae;g__Epulopiscium	Genus	19.118	7.05639e-05	0.000438834	0.0251208	0.0444444	83.2481	0.102459
k__Bacteria;p__Firmicutes;c__Clostridia;o__Clostridiales;f__Lachnospiraceae;g__Dorea	Genus	19.0918	7.14954e-05	0.000438834	0.0254524	0.155556	31.9767	0.0204918
k__Bacteria;p__Firmicutes;c__Erysipelotrichi;o__Erysipelotrichales;f__Erysipelotrichaceae;g__[Eubacterium]	Genus	18.7533	8.46799e-05	0.00051095	0.0301461	0	11.4264	0.0409836
k__Bacteria;p__Proteobacteria;c__Alphaproteobacteria;o__Rhizobiales;f__Brucellaceae;g__Ochrobactrum	Genus	17.5491	0.000154619	0.000917408	0.0550445	1.22222	0.426357	1.38115
k__Bacteria;p__Firmicutes;c__Clostridia;o__Clostridiales;f__Peptostreptococcaceae;g__Peptostreptococcus	Genus	17.3033	0.000174837	0.00102036	0.0622421	0.255556	50.3385	5.21721
k__Bacteria;p__Proteobacteria;c__Alphaproteobacteria;o__Sphingomonadales;f__Sphingomonadaceae;g__Sphingobium	Genus	16.7867	0.000226363	0.00129976	0.0805851	0.455556	0.00775194	0
k__Bacteria;p__Actinobacteria;c__Actinobacteria;o__Actinomycetales;f__Micrococcaceae;g__Rothia	Genus	16.5028	0.000260895	0.00147426	0.0928786	0.388889	0.514212	0.0696721
k__Bacteria;p__Proteobacteria;c__Alphaproteobacteria;o__Sphingomonadales;f__Sphingomonadaceae;g__Novosphingobium	Genus	16.3892	0.000276139	0.00153602	0.0983055	0.644444	0.00258398	0.00409836
k__Bacteria;p__Proteobacteria;c__Gammaproteobacteria;o__Pseudomonadales;f__Pseudomonadaceae;g__Pseudomonas	Genus	16.3228	0.000285462	0.00156345	0.101624	3.88889	0.74677	33.7377
k__Bacteria;p__Proteobacteria;c__Alphaproteobacteria;o__Caulobacterales;f__Caulobacteraceae;g__Brevundimonas	Genus	16.0638	0.000324929	0.00175265	0.115675	3.28889	0.700258	1.77049
k__Bacteria;p__Proteobacteria;c__Alphaproteobacteria;o__Sphingomonadales;f__Sphingomonadaceae;g__Sphingomonas	Genus	15.8813	0.000355967	0.00189141	0.126724	1.23333	0.209302	0.057377
k__Bacteria;p__Firmicutes;c__Clostridia;o__Clostridiales;f__Veillonellaceae;Other	Genus	15.0025	0.000552383	0.0028567	0.196648	0	0.193798	0
k__Bacteria;p__Firmicutes;c__Bacilli;o__Lactobacillales;f__Streptococcaceae;g__Lactococcus	Genus	14.9978	0.000553687	0.0028567	0.197113	49.9889	9.15762	37.7746
k__Bacteria;p__Proteobacteria;c__Betaproteobacteria;o__Burkholderiales;f__Oxalobacteraceae;g__Polynucleobacter	Genus	14.5514	0.000692158	0.00352012	0.246408	0.0333333	0.00258398	0
k__Bacteria;p__Firmicutes;c__Bacilli;o__Bacillales;f__Paenibacillaceae;g__Paenibacillus	Genus	14.4402	0.000731719	0.0036689	0.260492	0.0555556	5.00258	0
k__Bacteria;p__Proteobacteria;c__Betaproteobacteria;o__Burkholderiales;f__Oxalobacteraceae;g__Cupriavidus	Genus	14.2601	0.000800684	0.00393374	0.285043	3.67778	0.54522	1.28689
k__Bacteria;p__Bacteroidetes;c__Flavobacteriia;o__Flavobacteriales;f__[Weeksellaceae];g__Cloacibacterium	Genus	14.2453	0.000806637	0.00393374	0.287163	0.588889	0.0129199	0.0614754
k__Bacteria;p__Firmicutes;c__Clostridia;o__Clostridiales;f__[Mogibacteriaceae];g__Mogibacterium	Genus	14.1003	0.000867292	0.00412899	0.308756	0	0.315245	0
k__Bacteria;p__Proteobacteria;c__Gammaproteobacteria;o__Alteromonadales;f__[Chromatiaceae];g__Rheinheimera	Genus	14.0417	0.000893067	0.00412899	0.317932	0.0555556	0	0
k__Bacteria;p__Proteobacteria;c__Gammaproteobacteria;o__Pseudomonadales;f__Moraxellaceae;g__Alkanindiges	Genus	14.0417	0.000893067	0.00412899	0.317932	0.111111	0	0
k__Bacteria;p__TM7;c__TM7-3;o__I025;f__Rs-045;g__	Genus	14.0417	0.000893067	0.00412899	0.317932	0.0555556	0	0
k__Bacteria;p__Bacteroidetes;c__Flavobacteriia;o__Flavobacteriales;f__[Weeksellaceae];g__Chryseobacterium	Genus	13.4631	0.0011927	0.0054436	0.424601	3.27778	0.134367	2.72131
k__Bacteria;p__Proteobacteria;c__Betaproteobacteria;o__Burkholderiales;f__Oxalobacteraceae;g__Janthinobacterium	Genus	12.9382	0.00155065	0.00698772	0.55203	1.5	1.5323	0.454918
k__Bacteria;p__Proteobacteria;c__Betaproteobacteria;o__Burkholderiales;f__Comamonadaceae;g__Diaphorobacter	Genus	12.8346	0.00163303	0.007267	0.58136	2.86667	0.0129199	0.114754
k__Bacteria;p__Firmicutes;c__Clostridia;o__Clostridiales;f__;g__	Genus	12.7262	0.00172405	0.00757731	0.613762	0.0777778	1.57364	0.17623
k__Bacteria;p__Actinobacteria;c__Actinobacteria;o__Actinomycetales;f__Actinomycetaceae;g__Trueperella	Genus	12.3033	0.00212997	0.00924718	0.758269	0	2.68217	0
k__Bacteria;p__Fusobacteria;c__Fusobacteriia;o__Fusobacteriales;f__Fusobacteriaceae;g__Fusobacterium	Genus	11.8384	0.00268733	0.0115264	0.956691	0	10.124	0.143443
k__Bacteria;p__Proteobacteria;c__Alphaproteobacteria;o__Rhodobacterales;f__Rhodobacteraceae;g__Paracoccus	Genus	11.7479	0.00281177	0.0118457	1	0.688889	0.0129199	0.0655738
k__Bacteria;p__Firmicutes;c__Clostridia;o__Clostridiales;f__Veillonellaceae;g__Megasphaera	Genus	11.7361	0.00282833	0.0118457	1	0.188889	27.4625	0.741803
k__Bacteria;p__Proteobacteria;c__Alphaproteobacteria;o__Rhizobiales;f__Rhizobiaceae;g__Agrobacterium	Genus	11.4766	0.00322019	0.0133301	1	0.255556	0.356589	0.422131
k__Bacteria;p__Bacteroidetes;c__Flavobacteriia;o__Flavobacteriales;f__Flavobacteriaceae;g__Flavobacterium	Genus	11.2711	0.0035688	0.0146034	1	1.82222	0.0775194	0.331967
k__Bacteria;p__Firmicutes;c__Bacilli;o__Lactobacillales;f__Lactobacillaceae;g__Lactobacillus	Genus	11.0888	0.00390929	0.0158148	1	184.7	51.7597	14.9754
k__Bacteria;p__Bacteroidetes;c__Bacteroidia;o__Bacteroidales;f__Porphyromonadaceae;g__Porphyromonas	Genus	11.0569	0.00397223	0.0158889	1	0.611111	7.49612	0.00819672
k__Bacteria;p__Firmicutes;Other;Other;Other;Other	Genus	10.9891	0.00410916	0.016254	1	0	1.09302	0.0163934
k__Bacteria;p__Proteobacteria;c__Epsilonproteobacteria;o__Campylobacterales;f__Campylobacteraceae;g__Sulfurospirillum	Genus	10.5431	0.00513565	0.0199569	1	0.477778	0	0.233607
k__Bacteria;p__Actinobacteria;c__Actinobacteria;o__Actinomycetales;f__;g__	Genus	10.529	0.00517195	0.0199569	1	0.0666667	0	0.0204918
k__Bacteria;p__Proteobacteria;c__Betaproteobacteria;o__Burkholderiales;f__Comamonadaceae;g__Curvibacter	Genus	10.513	0.00521345	0.0199569	1	0.677778	0.157623	0.192623
k__Bacteria;p__Proteobacteria;c__Alphaproteobacteria;o__Rhizobiales;f__Bradyrhizobiaceae;g__Afipia	Genus	10.2196	0.00603733	0.0228648	1	0.2	0.0981912	0.118852
k__Bacteria;p__Proteobacteria;c__Gammaproteobacteria;o__Enterobacteriales;f__Enterobacteriaceae;g__Serratia	Genus	9.89973	0.00708436	0.0265477	1	0.5	135.871	272.721
k__Bacteria;p__Actinobacteria;c__Coriobacteriia;o__Coriobacteriales;f__Coriobacteriaceae;g__	Genus	9.71118	0.00778475	0.0287957	1	0	0.78553	0.0778689
k__Bacteria;p__Cyanobacteria;c__Chloroplast;o__Streptophyta;f__;g__	Genus	9.6955	0.00784603	0.0287957	1	0.711111	0.255814	1.02459
k__Bacteria;p__Proteobacteria;c__Gammaproteobacteria;o__Pseudomonadales;f__Moraxellaceae;g__Acinetobacter	Genus	9.25041	0.00980166	0.035606	1	14.0444	11.9173	26.1639
k__Bacteria;p__Proteobacteria;c__Gammaproteobacteria;o__Pseudomonadales;f__Pseudomonadaceae;Other	Genus	9.18642	0.0101203	0.0363923	1	2.11111	1.65891	151.775
k__Bacteria;p__Firmicutes;c__Clostridia;o__Clostridiales;f__Eubacteriaceae;g__Pseudoramibacter_Eubacterium	Genus	9.05853	0.0107886	0.0384075	1	0.0222222	7.21964	0
k__Bacteria;p__Actinobacteria;c__Actinobacteria;o__Actinomycetales;f__Actinomycetaceae;g__Actinobaculum	Genus	8.90687	0.0116385	0.0410229	1	0	2.51938	0.00409836
k__Bacteria;p__Firmicutes;c__Clostridia;o__Clostridiales;f__Lachnospiraceae;g__Roseburia	Genus	8.74057	0.0126476	0.0437446	1	0.111111	4.23514	0.00409836
k__Bacteria;p__Actinobacteria;c__Coriobacteriia;o__Coriobacteriales;f__Coriobacteriaceae;g__Slackia	Genus	8.73918	0.0126564	0.0437446	1	0	0.514212	0
k__Bacteria;p__Actinobacteria;c__Actinobacteria;o__Actinomycetales;f__Micrococcaceae;g__	Genus	8.71481	0.0128116	0.043855	1	0.288889	0	0.00409836
k__Bacteria;p__Proteobacteria;c__Betaproteobacteria;o__Burkholderiales;f__Oxalobacteraceae;g__Ralstonia	Genus	8.67207	0.0130883	0.0443756	1	0.355556	0.0465116	0.0286885
k__Bacteria;p__Proteobacteria;c__Betaproteobacteria;o__Burkholderiales;f__Comamonadaceae;g__Schlegelella	Genus	8.32558	0.0155641	0.0522717	1	0.0555556	0.00516796	0
k__Bacteria;p__Proteobacteria;c__Alphaproteobacteria;o__Rhodospirillales;f__Acetobacteraceae;g__Roseomonas	Genus	8.29935	0.0157695	0.0524669	1	0.155556	0.0310078	0
k__Bacteria;p__Proteobacteria;c__Alphaproteobacteria;o__Rhizobiales;f__Rhizobiaceae;Other	Genus	8.06773	0.0177058	0.0583635	1	0.722222	0.284238	0.852459
k__Bacteria;p__Proteobacteria;c__Gammaproteobacteria;o__Aeromonadales;f__Aeromonadaceae;g__	Genus	7.96349	0.0186531	0.0609219	1	1	1.90698	18.2131
k__Bacteria;p__Firmicutes;c__Clostridia;o__Clostridiales;f__Peptococcaceae;g__Peptococcus	Genus	7.74673	0.0207883	0.0672786	1	0.0111111	4.9845	0.00409836
k__Bacteria;p__Bacteroidetes;c__Bacteroidia;o__Bacteroidales;f__Bacteroidaceae;g__Bacteroides	Genus	7.7064	0.0212118	0.0680305	1	284.444	175.793	353.877
k__Bacteria;p__Actinobacteria;c__Actinobacteria;o__Actinomycetales;f__Micrococcaceae;g__Micrococcus	Genus	7.5583	0.0228421	0.0726051	1	0.677778	0.0671835	0.0942623
k__Bacteria;p__Actinobacteria;c__Actinobacteria;o__Actinomycetales;f__Nocardiaceae;g__Rhodococcus	Genus	7.44294	0.0241983	0.0727259	1	0.944444	0.186047	0.229508
k__Bacteria;p__Firmicutes;c__Clostridia;o__Clostridiales;f__Lachnospiraceae;Other	Genus	7.21775	0.0270823	0.0727259	1	0.188889	17.2429	0.0737705
k__Bacteria;p__Proteobacteria;c__Betaproteobacteria;o__Neisseriales;f__Neisseriaceae;g__	Genus	7.21745	0.0270863	0.0727259	1	0.311111	0.0155039	0.0122951
k__Bacteria;p__Acidobacteria;c__[Chloracidobacteria];o__RB41;f__Ellin6075;g__	Genus	7.01111	0.0300301	0.0727259	1	0.2	0	0
k__Bacteria;p__Actinobacteria;c__Actinobacteria;o__Actinomycetales;f__Geodermatophilaceae;g__Blastococcus	Genus	7.01111	0.0300301	0.0727259	1	0.344444	0	0
k__Bacteria;p__Actinobacteria;c__Actinobacteria;o__Actinomycetales;f__Kineosporiaceae;g__Kineococcus	Genus	7.01111	0.0300301	0.0727259	1	0.0111111	0	0
k__Bacteria;p__Actinobacteria;c__Actinobacteria;o__Actinomycetales;f__Thermomonosporaceae;g__	Genus	7.01111	0.0300301	0.0727259	1	0.233333	0	0
k__Bacteria;p__Actinobacteria;c__Thermoleophilia;o__Solirubrobacterales;f__;g__	Genus	7.01111	0.0300301	0.0727259	1	0.0555556	0	0
k__Bacteria;p__Bacteroidetes;c__Cytophagia;o__Cytophagales;f__Cytophagaceae;g__Dyadobacter	Genus	7.01111	0.0300301	0.0727259	1	0.444444	0	0
k__Bacteria;p__Bacteroidetes;c__Cytophagia;o__Cytophagales;f__Cytophagaceae;g__Flectobacillus	Genus	7.01111	0.0300301	0.0727259	1	0.3	0	0
k__Bacteria;p__Bacteroidetes;c__[Saprospirae];o__[Saprospirales];f__Chitinophagaceae;g__	Genus	7.01111	0.0300301	0.0727259	1	0.111111	0	0
k__Bacteria;p__Cyanobacteria;c__Oscillatoriophycideae;o__Chroococcales;f__Xenococcaceae;g__	Genus	7.01111	0.0300301	0.0727259	1	0.0555556	0	0
k__Bacteria;p__Firmicutes;c__Bacilli;o__Bacillales;Other;Other	Genus	7.01111	0.0300301	0.0727259	1	0.0111111	0	0
k__Bacteria;p__Firmicutes;c__Bacilli;o__Bacillales;f__[Exiguobacteraceae];g__Exiguobacterium	Genus	7.01111	0.0300301	0.0727259	1	0.255556	0	0
k__Bacteria;p__Firmicutes;c__Bacilli;o__Lactobacillales;f__Lactobacillaceae;Other	Genus	7.01111	0.0300301	0.0727259	1	0.0222222	0	0
k__Bacteria;p__Firmicutes;c__Clostridia;o__Clostridiales;f__Veillonellaceae;g__Anaeromusa	Genus	7.01111	0.0300301	0.0727259	1	0.133333	0	0
k__Bacteria;p__Proteobacteria;c__Alphaproteobacteria;o__Caulobacterales;f__Caulobacteraceae;g__Asticcacaulis	Genus	7.01111	0.0300301	0.0727259	1	0.0333333	0	0
k__Bacteria;p__Proteobacteria;c__Alphaproteobacteria;o__Caulobacterales;f__Caulobacteraceae;g__Caulobacter	Genus	7.01111	0.0300301	0.0727259	1	0.0777778	0	0
k__Bacteria;p__Proteobacteria;c__Alphaproteobacteria;o__Caulobacterales;f__Caulobacteraceae;g__Phenylobacterium	Genus	7.01111	0.0300301	0.0727259	1	0.0222222	0	0
k__Bacteria;p__Proteobacteria;c__Alphaproteobacteria;o__Rhizobiales;f__Beijerinckiaceae;g__	Genus	7.01111	0.0300301	0.0727259	1	0.0111111	0	0
k__Bacteria;p__Proteobacteria;c__Alphaproteobacteria;o__Rhizobiales;f__Beijerinckiaceae;g__Chelatococcus	Genus	7.01111	0.0300301	0.0727259	1	0.0888889	0	0
k__Bacteria;p__Proteobacteria;c__Alphaproteobacteria;o__Sphingomonadales;f__;g__	Genus	7.01111	0.0300301	0.0727259	1	2.31111	0	0
k__Bacteria;p__Proteobacteria;c__Alphaproteobacteria;o__Sphingomonadales;f__Sphingomonadaceae;Other	Genus	7.01111	0.0300301	0.0727259	1	0.0777778	0	0
k__Bacteria;p__Proteobacteria;c__Betaproteobacteria;Other;Other;Other	Genus	7.01111	0.0300301	0.0727259	1	0.0888889	0	0
k__Bacteria;p__Proteobacteria;c__Betaproteobacteria;o__Burkholderiales;Other;Other	Genus	7.01111	0.0300301	0.0727259	1	0.211111	0	0
k__Bacteria;p__Proteobacteria;c__Betaproteobacteria;o__Burkholderiales;f__Comamonadaceae;g__Limnohabitans	Genus	7.01111	0.0300301	0.0727259	1	0.0111111	0	0
k__Bacteria;p__Proteobacteria;c__Betaproteobacteria;o__Burkholderiales;f__Comamonadaceae;g__Pelomonas	Genus	7.01111	0.0300301	0.0727259	1	0.0111111	0	0
k__Bacteria;p__Proteobacteria;c__Deltaproteobacteria;o__Desulfovibrionales;f__Desulfovibrionaceae;g__Desulfovibrio	Genus	7.01111	0.0300301	0.0727259	1	0.0333333	0	0
k__Bacteria;p__Proteobacteria;c__Gammaproteobacteria;o__Alteromonadales;f__OM60;g__	Genus	7.01111	0.0300301	0.0727259	1	0.0222222	0	0
k__Bacteria;p__Proteobacteria;c__Gammaproteobacteria;o__Oceanospirillales;f__Halomonadaceae;g__Halomonas	Genus	7.01111	0.0300301	0.0727259	1	0.0111111	0	0
k__Bacteria;p__Proteobacteria;c__Gammaproteobacteria;o__Pasteurellales;f__Pasteurellaceae;g__	Genus	7.01111	0.0300301	0.0727259	1	0.0111111	0	0
k__Bacteria;p__Proteobacteria;c__Gammaproteobacteria;o__Xanthomonadales;f__Xanthomonadaceae;g__	Genus	7.01111	0.0300301	0.0727259	1	0.311111	0	0
k__Bacteria;p__Proteobacteria;c__Gammaproteobacteria;o__Xanthomonadales;f__Xanthomonadaceae;g__Dokdonella	Genus	7.01111	0.0300301	0.0727259	1	0.688889	0	0
k__Bacteria;p__Spirochaetes;c__[Leptospirae];o__[Leptospirales];f__Leptospiraceae;g__Turneriella	Genus	7.01111	0.0300301	0.0727259	1	0.355556	0	0
k__Bacteria;p__Verrucomicrobia;c__Verrucomicrobiae;o__Verrucomicrobiales;f__Verrucomicrobiaceae;g__Luteolibacter	Genus	7.01111	0.0300301	0.0727259	1	0.1	0	0
k__Bacteria;p__Firmicutes;c__Bacilli;o__Lactobacillales;f__Aerococcaceae;g__Facklamia	Genus	6.9719	0.0306247	0.0736648	1	0	0.170543	0
k__Bacteria;p__Actinobacteria;c__Actinobacteria;o__Actinomycetales;f__Microbacteriaceae;g__Microbacterium	Genus	6.35932	0.0415998	0.0993928	1	0.7	0.0594315	0.217213
k__Bacteria;p__Proteobacteria;c__Gammaproteobacteria;o__Enterobacteriales;f__Enterobacteriaceae;g__Providencia	Genus	6.09194	0.0475503	0.112642	1	0	0.0801034	0
k__Bacteria;p__Proteobacteria;c__Alphaproteobacteria;o__Caulobacterales;f__Caulobacteraceae;g__	Genus	6.06973	0.0480813	0.112642	1	1.73333	0.152455	1.2418
k__Bacteria;p__Proteobacteria;c__Gammaproteobacteria;o__Xanthomonadales;f__Xanthomonadaceae;g__Luteimonas	Genus	6.06918	0.0480945	0.112642	1	0.233333	0.108527	0.922131
k__Bacteria;p__Proteobacteria;c__Gammaproteobacteria;o__Pasteurellales;f__Pasteurellaceae;Other	Genus	6.01157	0.0494999	0.115176	1	0.0444444	13.8217	76.5697
k__Bacteria;p__Proteobacteria;c__Epsilonproteobacteria;o__Campylobacterales;f__Campylobacteraceae;g__Arcobacter	Genus	5.93841	0.0513441	0.118692	1	1.12222	0.18863	0.811475
k__Bacteria;p__Proteobacteria;c__Gammaproteobacteria;o__Alteromonadales;f__Alteromonadaceae;g__Cellvibrio	Genus	5.90725	0.0521502	0.119777	1	0.2	0.0258398	0
k__Bacteria;p__Firmicutes;c__Bacilli;o__Bacillales;f__Bacillaceae;Other	Genus	5.88107	0.0528375	0.120578	1	0	0	0.315574
k__Bacteria;p__Bacteroidetes;c__Sphingobacteriia;o__Sphingobacteriales;f__Sphingobacteriaceae;g__Pedobacter	Genus	5.23662	0.0729261	0.164074	1	0.211111	0.0284238	0.0286885
k__Bacteria;p__Fusobacteria;c__Fusobacteriia;o__Fusobacteriales;f__Fusobacteriaceae;Other	Genus	5.2144	0.0737407	0.164074	1	0	0.263566	0
k__Bacteria;p__Firmicutes;c__Clostridia;o__Clostridiales;f__Lachnospiraceae;g__Moryella	Genus	5.21439	0.073741	0.164074	1	0	0.180879	0
k__Bacteria;p__Firmicutes;c__Clostridia;o__Clostridiales;f__Veillonellaceae;g__Selenomonas	Genus	5.21439	0.073741	0.164074	1	0	0.191214	0
k__Bacteria;p__Firmicutes;c__Clostridia;o__Clostridiales;f__[Tissierellaceae];g__WAL_1855D	Genus	4.9379	0.0846737	0.187229	1	0.1	0.105943	0.0532787
k__Bacteria;p__Proteobacteria;c__Betaproteobacteria;o__Burkholderiales;f__Comamonadaceae;g__Rhodoferax	Genus	4.78892	0.0912218	0.200463	1	0.0333333	0.0258398	0
k__Bacteria;p__Proteobacteria;c__Gammaproteobacteria;o__Enterobacteriales;f__Enterobacteriaceae;g__Proteus	Genus	4.57304	0.10162	0.221942	1	0.6	185.897	311.369
k__Bacteria;p__Proteobacteria;c__Alphaproteobacteria;o__Rhizobiales;f__Bradyrhizobiaceae;g__Bradyrhizobium	Genus	4.47553	0.106697	0.23161	1	0.5	0.0335917	1
k__Bacteria;p__Firmicutes;c__Bacilli;o__Lactobacillales;f__Aerococcaceae;g__Aerococcus	Genus	4.33929	0.114218	0.243484	1	0	0.111111	0
k__Bacteria;p__Actinobacteria;c__Actinobacteria;o__Actinomycetales;f__Actinomycetaceae;g__Mobiluncus	Genus	4.33929	0.114218	0.243484	1	0	0.139535	0
k__Bacteria;p__Firmicutes;c__Erysipelotrichi;o__Erysipelotrichales;f__Erysipelotrichaceae;g__Coprobacillus	Genus	4.33929	0.114218	0.243484	1	0	0.777778	0
k__Bacteria;p__Verrucomicrobia;c__Verrucomicrobiae;o__Verrucomicrobiales;f__Verrucomicrobiaceae;g__Akkermansia	Genus	4.29982	0.116495	0.246858	1	1.05556	2.68217	0.00409836
k__Bacteria;p__Proteobacteria;c__Gammaproteobacteria;o__Enterobacteriales;f__Enterobacteriaceae;g__Morganella	Genus	4.27933	0.117694	0.247924	1	0.0222222	8.00258	0.0122951
k__Bacteria;p__Firmicutes;c__Clostridia;o__Clostridiales;f__Lachnospiraceae;g__[Ruminococcus]	Genus	4.17029	0.124289	0.260276	1	0.4	33.5633	0.72541
k__Bacteria;p__Actinobacteria;c__Actinobacteria;o__Actinomycetales;f__Nocardioidaceae;g__Propionicimonas	Genus	3.91527	0.141192	0.287225	1	0	0	0.0327869
k__Bacteria;p__Actinobacteria;c__Actinobacteria;o__Bifidobacteriales;f__Bifidobacteriaceae;g__	Genus	3.91527	0.141192	0.287225	1	0	0	0.057377
k__Bacteria;p__Bacteroidetes;c__Flavobacteriia;o__Flavobacteriales;f__Flavobacteriaceae;g__Capnocytophaga	Genus	3.91527	0.141192	0.287225	1	0	0	0.0204918
k__Bacteria;p__Firmicutes;c__Bacilli;o__Bacillales;f__Staphylococcaceae;g__Jeotgalicoccus	Genus	3.91527	0.141192	0.287225	1	0	0	0.135246
k__Bacteria;p__Proteobacteria;c__Alphaproteobacteria;o__Rhizobiales;f__Rhizobiaceae;g__Shinella	Genus	3.91527	0.141192	0.287225	1	0	0	0.356557
k__Bacteria;p__Actinobacteria;c__Actinobacteria;o__Actinomycetales;f__Brevibacteriaceae;g__Brevibacterium	Genus	3.74604	0.153659	0.31081	1	0.377778	0.193798	0.889344
k__Bacteria;p__Firmicutes;c__Erysipelotrichi;o__Erysipelotrichales;f__Erysipelotrichaceae;g__	Genus	3.71065	0.156402	0.314572	1	0.0111111	4.02842	0.348361
k__Bacteria;p__Proteobacteria;c__Alphaproteobacteria;o__Rhizobiales;f__Rhizobiaceae;g__Rhizobium	Genus	3.6622	0.160237	0.320474	1	0.166667	0.0129199	0.0491803
k__Bacteria;p__Proteobacteria;c__Betaproteobacteria;o__Burkholderiales;f__Comamonadaceae;g__Leptothrix	Genus	3.63826	0.162167	0.32152	1	0	0.284238	0.0532787
k__Bacteria;p__Actinobacteria;c__Actinobacteria;o__Actinomycetales;f__Geodermatophilaceae;g__Modestobacter	Genus	3.62422	0.163309	0.32152	1	0.0777778	0	0.0286885
k__Bacteria;p__Proteobacteria;c__Alphaproteobacteria;o__Rhizobiales;f__Methylobacteriaceae;g__Methylobacterium	Genus	3.62226	0.163469	0.32152	1	0.0333333	0	0.0163934
k__Bacteria;p__Actinobacteria;c__Actinobacteria;o__Actinomycetales;f__Streptomycetaceae;g__Streptomyces	Genus	3.5519	0.169322	0.323622	1	0.888889	0.0206718	0.00819672
k__Bacteria;p__Proteobacteria;c__Betaproteobacteria;o__Neisseriales;f__Neisseriaceae;g__Vitreoscilla	Genus	3.51064	0.172852	0.323622	1	0.0555556	0.0180879	0.00409836
k__Bacteria;p__Proteobacteria;c__Alphaproteobacteria;o__Rhizobiales;Other;Other	Genus	3.50845	0.173041	0.323622	1	0.0444444	0.0155039	0.155738
k__Bacteria;p__Actinobacteria;c__Actinobacteria;o__Actinomycetales;f__Pseudonocardiaceae;g__Pseudonocardia	Genus	3.49489	0.174219	0.323622	1	0.144444	0	0.00409836
k__Bacteria;p__Actinobacteria;c__Thermoleophilia;o__Solirubrobacterales;f__Solirubrobacteraceae;g__	Genus	3.49489	0.174219	0.323622	1	0.1	0	0.00409836
k__Bacteria;p__Actinobacteria;c__Acidimicrobiia;o__Acidimicrobiales;f__C111;g__	Genus	3.48084	0.175447	0.323622	1	0.0333333	0	0.0163934
k__Bacteria;p__Actinobacteria;c__Actinobacteria;o__Actinomycetales;f__Nocardioidaceae;g__Aeromicrobium	Genus	3.48084	0.175447	0.323622	1	0.0111111	0	0.00819672
k__Bacteria;p__Actinobacteria;c__Actinobacteria;o__Actinomycetales;f__Sporichthyaceae;g__	Genus	3.48084	0.175447	0.323622	1	0.0777778	0	0.045082
k__Bacteria;p__Bacteroidetes;c__[Saprospirae];o__[Saprospirales];f__Chitinophagaceae;g__Flavisolibacter	Genus	3.48084	0.175447	0.323622	1	0.0111111	0	0.0163934
k__Bacteria;p__OD1;c__SM2F11;o__;f__;g__	Genus	3.48084	0.175447	0.323622	1	0.0222222	0	0.0122951
k__Bacteria;p__Proteobacteria;c__Deltaproteobacteria;o__Bdellovibrionales;f__Bdellovibrionaceae;g__Bdellovibrio	Genus	3.48084	0.175447	0.323622	1	0.0111111	0	0.0122951
k__Bacteria;p__Proteobacteria;c__Gammaproteobacteria;o__Xanthomonadales;f__Xanthomonadaceae;Other	Genus	3.48084	0.175447	0.323622	1	0.0222222	0	0.0122951
k__Bacteria;p__Firmicutes;c__Bacilli;o__Lactobacillales;f__Aerococcaceae;g__Alloiococcus	Genus	3.46662	0.176699	0.324251	1	0	0.0129199	0
k__Bacteria;p__[Thermi];c__Deinococci;o__Deinococcales;f__Deinococcaceae;g__Deinococcus	Genus	3.44603	0.178527	0.325926	1	0.611111	0.284238	0.151639
k__Bacteria;p__Actinobacteria;c__Coriobacteriia;o__Coriobacteriales;f__Coriobacteriaceae;g__Collinsella	Genus	3.17754	0.204176	0.370851	1	0.0333333	0.00775194	0.0327869
k__Bacteria;p__Proteobacteria;c__Betaproteobacteria;o__Burkholderiales;f__Burkholderiaceae;g__Burkholderia	Genus	3.15009	0.206999	0.374068	1	0.222222	0.744186	0.561475
k__Bacteria;p__Firmicutes;c__Erysipelotrichi;o__Erysipelotrichales;f__Erysipelotrichaceae;g__Bulleidia	Genus	3.1226	0.209863	0.377292	1	0.0111111	0.0542636	0
k__Bacteria;p__Actinobacteria;c__Actinobacteria;o__Bifidobacteriales;f__Bifidobacteriaceae;g__Alloscardovia	Genus	3.11272	0.210902	0.377292	1	0	0.702842	0.0204918
k__Bacteria;p__Firmicutes;c__Bacilli;o__Lactobacillales;f__Lactobacillaceae;g__	Genus	3.03528	0.219228	0.390226	1	0	1.52196	0.00409836
k__Bacteria;p__Bacteroidetes;c__Cytophagia;o__Cytophagales;f__Cytophagaceae;g__Hymenobacter	Genus	2.94971	0.228812	0.394979	1	0.166667	0.0155039	0
k__Bacteria;p__Bacteroidetes;c__[Saprospirae];o__[Saprospirales];f__Saprospiraceae;g__	Genus	2.94971	0.228812	0.394979	1	0.0777778	0.00258398	0
k__Bacteria;p__Proteobacteria;Other;Other;Other;Other	Genus	2.94971	0.228812	0.394979	1	0.0888889	0.00516796	0
k__Bacteria;p__Proteobacteria;c__Betaproteobacteria;o__Burkholderiales;f__Oxalobacteraceae;Other	Genus	2.94971	0.228812	0.394979	1	0.633333	0.00516796	0
k__Bacteria;p__Actinobacteria;c__Actinobacteria;o__Actinomycetales;f__Geodermatophilaceae;Other	Genus	2.94117	0.229792	0.394979	1	0.0444444	0.0103359	0
k__Bacteria;p__Actinobacteria;c__Actinobacteria;o__Actinomycetales;f__Microbacteriaceae;g__Leucobacter	Genus	2.93263	0.230774	0.394979	1	0.0111111	0.00775194	0
k__Bacteria;p__Actinobacteria;c__Coriobacteriia;o__Coriobacteriales;f__Coriobacteriaceae;g__Adlercreutzia	Genus	2.93263	0.230774	0.394979	1	0.0111111	0.00775194	0
k__Bacteria;p__Bacteroidetes;c__Sphingobacteriia;o__Sphingobacteriales;f__Sphingobacteriaceae;g__Sphingobacterium	Genus	2.93263	0.230774	0.394979	1	0.0555556	0.0310078	0
k__Bacteria;p__Firmicutes;c__Clostridia;o__Clostridiales;f__Lachnospiraceae;g__Coprococcus	Genus	2.92085	0.232137	0.395411	1	0.0888889	6.53747	1.81557
k__Bacteria;p__Firmicutes;c__Clostridia;o__Clostridiales;f__Lachnospiraceae;g__Blautia	Genus	2.82025	0.244113	0.41383	1	0.277778	53.969	3.65574
k__Bacteria;p__Proteobacteria;c__Betaproteobacteria;o__Burkholderiales;f__Oxalobacteraceae;g__Herbaspirillum	Genus	2.80736	0.245691	0.41453	1	0.155556	0.0852713	0.057377
k__Bacteria;p__Actinobacteria;c__Actinobacteria;o__Actinomycetales;f__Propionibacteriaceae;g__Propionibacterium	Genus	2.79597	0.247094	0.414932	1	141.389	58.4755	66.8115
k__Bacteria;p__Actinobacteria;c__Actinobacteria;o__Bifidobacteriales;f__Bifidobacteriaceae;g__Gardnerella	Genus	2.74058	0.254034	0.424582	1	0.688889	2.33075	0.0368852
k__Bacteria;p__Actinobacteria;c__Actinobacteria;o__Actinomycetales;f__Micrococcaceae;Other	Genus	2.66685	0.263572	0.438466	1	0.0555556	0.00775194	0.00409836
k__Bacteria;p__Proteobacteria;c__Alphaproteobacteria;o__Rhizobiales;f__Aurantimonadaceae;g__	Genus	2.59635	0.27303	0.449479	1	0	0.0878553	0
k__Bacteria;p__Firmicutes;c__Erysipelotrichi;o__Erysipelotrichales;f__Erysipelotrichaceae;Other	Genus	2.59635	0.27303	0.449479	1	0	0.0258398	0
k__Bacteria;p__Actinobacteria;c__Actinobacteria;o__Actinomycetales;f__Microbacteriaceae;Other	Genus	2.5894	0.27398	0.449479	1	0.166667	0.0439276	0.0245902
k__Bacteria;p__Proteobacteria;c__Gammaproteobacteria;o__Enterobacteriales;f__Enterobacteriaceae;g__Erwinia	Genus	2.51031	0.285032	0.465465	1	0	2.98708	37.5615
k__Bacteria;p__Firmicutes;c__Bacilli;o__Bacillales;f__Bacillaceae;g__Bacillus	Genus	2.36419	0.306636	0.496114	1	0.0888889	1.8062	0.434426
k__Bacteria;p__Firmicutes;c__Bacilli;o__Lactobacillales;f__Leuconostocaceae;g__	Genus	2.32116	0.313304	0.496114	1	0.511111	0.00775194	0.237705
k__Bacteria;p__Proteobacteria;c__Betaproteobacteria;o__Neisseriales;f__Neisseriaceae;g__Eikenella	Genus	2.29658	0.317179	0.496114	1	0	1.21705	0.385246
k__Bacteria;p__Firmicutes;c__Clostridia;o__Clostridiales;f__[Tissierellaceae];g__Gallicola	Genus	2.28278	0.319374	0.496114	1	0	0.0439276	0.00409836
k__Bacteria;p__Firmicutes;c__Clostridia;o__Clostridiales;f__Ruminococcaceae;g__Faecalibacterium	Genus	2.26155	0.322783	0.496114	1	0.0777778	0.0258398	0.057377
k__Bacteria;p__Bacteroidetes;c__Sphingobacteriia;o__Sphingobacteriales;f__;g__	Genus	2.2089	0.331392	0.496114	1	0.322222	0.0129199	0
k__Bacteria;p__Tenericutes;c__Mollicutes;o__Mycoplasmatales;f__Mycoplasmataceae;g__Mycoplasma	Genus	2.20549	0.331958	0.496114	1	0.633333	0.599483	0
k__Bacteria;p__Firmicutes;c__Clostridia;o__Clostridiales;f__[Tissierellaceae];g__Parvimonas	Genus	2.19878	0.333074	0.496114	1	0.0111111	0.0542636	0
k__Bacteria;p__Firmicutes;c__Clostridia;o__Clostridiales;f__[Mogibacteriaceae];g__	Genus	2.16374	0.338962	0.496114	1	0.0888889	0.863049	0.0122951
k__Bacteria;p__Actinobacteria;c__Actinobacteria;o__Actinomycetales;f__Nocardioidaceae;g__	Genus	1.98882	0.369942	0.496114	1	0.0111111	0.0310078	0.192623
k__Bacteria;p__Proteobacteria;c__Betaproteobacteria;o__Burkholderiales;f__Alcaligenaceae;g__Sutterella	Genus	1.97218	0.373033	0.496114	1	0.111111	5.71835	0.319672
k__Bacteria;p__Acidobacteria;c__Acidobacteria-6;o__iii1-15;f__mb2424;g__	Genus	1.95492	0.376266	0.496114	1	0	0	0.00819672
k__Bacteria;p__Actinobacteria;c__Acidimicrobiia;o__Acidimicrobiales;f__Microthrixaceae;g__	Genus	1.95492	0.376266	0.496114	1	0	0	0.0532787
k__Bacteria;p__Actinobacteria;c__Actinobacteria;o__Actinomycetales;f__Cellulomonadaceae;g__Cellulomonas	Genus	1.95492	0.376266	0.496114	1	0	0	0.00409836
k__Bacteria;p__Actinobacteria;c__Actinobacteria;o__Actinomycetales;f__Intrasporangiaceae;g__Phycicoccus	Genus	1.95492	0.376266	0.496114	1	0	0	0.00409836
k__Bacteria;p__Actinobacteria;c__Actinobacteria;o__Actinomycetales;f__Microbacteriaceae;g__Mycetocola	Genus	1.95492	0.376266	0.496114	1	0	0	0.00409836
k__Bacteria;p__Actinobacteria;c__Actinobacteria;o__Actinomycetales;f__Microbacteriaceae;g__Rathayibacter	Genus	1.95492	0.376266	0.496114	1	0	0	0.00819672
k__Bacteria;p__Actinobacteria;c__Actinobacteria;o__Actinomycetales;f__Microbacteriaceae;g__Salinibacterium	Genus	1.95492	0.376266	0.496114	1	0	0	0.0983607
k__Bacteria;p__Actinobacteria;c__Actinobacteria;o__Actinomycetales;f__Nocardioidaceae;Other	Genus	1.95492	0.376266	0.496114	1	0	0	0.00409836
k__Bacteria;p__Actinobacteria;c__Actinobacteria;o__Actinomycetales;f__Sanguibacteraceae;g__	Genus	1.95492	0.376266	0.496114	1	0	0	0.00819672
k__Bacteria;p__Actinobacteria;c__Actinobacteria;o__Actinomycetales;f__Williamsiaceae;g__Williamsia	Genus	1.95492	0.376266	0.496114	1	0	0	0.262295
k__Bacteria;p__Actinobacteria;c__Rubrobacteria;o__Rubrobacterales;f__Rubrobacteraceae;g__Rubrobacter	Genus	1.95492	0.376266	0.496114	1	0	0	0.00409836
k__Bacteria;p__Actinobacteria;c__Thermoleophilia;o__Gaiellales;f__Gaiellaceae;g__	Genus	1.95492	0.376266	0.496114	1	0	0	0.00409836
k__Bacteria;p__Bacteroidetes;c__Bacteroidia;o__Bacteroidales;f__[Paraprevotellaceae];g__[Prevotella]	Genus	1.95492	0.376266	0.496114	1	0	0	0.184426
k__Bacteria;p__Bacteroidetes;c__Flavobacteriia;o__Flavobacteriales;f__[Weeksellaceae];g__	Genus	1.95492	0.376266	0.496114	1	0	0	0.0122951
k__Bacteria;p__Bacteroidetes;c__Flavobacteriia;o__Flavobacteriales;f__[Weeksellaceae];g__Wautersiella	Genus	1.95492	0.376266	0.496114	1	0	0	0.0286885
k__Bacteria;p__Bacteroidetes;c__Sphingobacteriia;o__Sphingobacteriales;f__Sphingobacteriaceae;g__	Genus	1.95492	0.376266	0.496114	1	0	0	0.0163934
k__Bacteria;p__Cyanobacteria;c__Chloroplast;o__Cryptophyta;f__;g__	Genus	1.95492	0.376266	0.496114	1	0	0	0.00819672
k__Bacteria;p__Cyanobacteria;c__Chloroplast;o__Stramenopiles;f__;g__	Genus	1.95492	0.376266	0.496114	1	0	0	0.00409836
k__Bacteria;p__Firmicutes;c__Bacilli;o__Bacillales;f__Alicyclobacillaceae;g__	Genus	1.95492	0.376266	0.496114	1	0	0	0.00819672
k__Bacteria;p__Firmicutes;c__Bacilli;o__Bacillales;f__Paenibacillaceae;g__Brevibacillus	Genus	1.95492	0.376266	0.496114	1	0	0	0.00819672
k__Bacteria;p__Firmicutes;c__Bacilli;o__Lactobacillales;f__Enterococcaceae;g__Vagococcus	Genus	1.95492	0.376266	0.496114	1	0	0	0.00409836
k__Bacteria;p__Firmicutes;c__Bacilli;o__Lactobacillales;f__Lactobacillaceae;g__Pediococcus	Genus	1.95492	0.376266	0.496114	1	0	0	0.00409836
k__Bacteria;p__Firmicutes;c__Clostridia;o__Clostridiales;f__Lachnospiraceae;g__Catonella	Genus	1.95492	0.376266	0.496114	1	0	0	0.0163934
k__Bacteria;p__Fusobacteria;c__Fusobacteriia;o__Fusobacteriales;f__Leptotrichiaceae;g__	Genus	1.95492	0.376266	0.496114	1	0	0	0.00819672
k__Bacteria;p__Proteobacteria;c__Alphaproteobacteria;Other;Other;Other	Genus	1.95492	0.376266	0.496114	1	0	0	0.0163934
k__Bacteria;p__Proteobacteria;c__Alphaproteobacteria;o__Rhizobiales;f__Brucellaceae;Other	Genus	1.95492	0.376266	0.496114	1	0	0	0.00409836
k__Bacteria;p__Proteobacteria;c__Alphaproteobacteria;o__Rhizobiales;f__Hyphomicrobiaceae;g__Hyphomicrobium	Genus	1.95492	0.376266	0.496114	1	0	0	0.00409836
k__Bacteria;p__Proteobacteria;c__Alphaproteobacteria;o__Rhizobiales;f__Methylocystaceae;g__Pleomorphomonas	Genus	1.95492	0.376266	0.496114	1	0	0	0.00819672
k__Bacteria;p__Proteobacteria;c__Alphaproteobacteria;o__Rhizobiales;f__Phyllobacteriaceae;g__Aminobacter	Genus	1.95492	0.376266	0.496114	1	0	0	0.0532787
k__Bacteria;p__Proteobacteria;c__Alphaproteobacteria;o__Rhodospirillales;f__Acetobacteraceae;g__Gluconobacter	Genus	1.95492	0.376266	0.496114	1	0	0	0.0122951
k__Bacteria;p__Proteobacteria;c__Alphaproteobacteria;o__Rhodospirillales;f__Rhodospirillaceae;g__	Genus	1.95492	0.376266	0.496114	1	0	0	0.0491803
k__Bacteria;p__Proteobacteria;c__Alphaproteobacteria;o__Rhodospirillales;f__Rhodospirillaceae;g__Skermanella	Genus	1.95492	0.376266	0.496114	1	0	0	0.0286885
k__Bacteria;p__Proteobacteria;c__Alphaproteobacteria;o__Sphingomonadales;f__Erythrobacteraceae;Other	Genus	1.95492	0.376266	0.496114	1	0	0	0.045082
k__Bacteria;p__Proteobacteria;c__Alphaproteobacteria;o__Sphingomonadales;f__Sphingomonadaceae;g__Kaistobacter	Genus	1.95492	0.376266	0.496114	1	0	0	0.00819672
k__Bacteria;p__Proteobacteria;c__Betaproteobacteria;o__Burkholderiales;f__Burkholderiaceae;g__Lautropia	Genus	1.95492	0.376266	0.496114	1	0	0	0.00819672
k__Bacteria;p__Proteobacteria;c__Betaproteobacteria;o__Burkholderiales;f__Comamonadaceae;g__Paucibacter	Genus	1.95492	0.376266	0.496114	1	0	0	0.0655738
k__Bacteria;p__Proteobacteria;c__Betaproteobacteria;o__Methylophilales;f__Methylophilaceae;g__	Genus	1.95492	0.376266	0.496114	1	0	0	0.0204918
k__Bacteria;p__Proteobacteria;c__Betaproteobacteria;o__Rhodocyclales;f__Rhodocyclaceae;g__Dechloromonas	Genus	1.95492	0.376266	0.496114	1	0	0	0.00819672
k__Bacteria;p__Proteobacteria;c__Deltaproteobacteria;o__Myxococcales;f__Polyangiaceae;g__Chondromyces	Genus	1.95492	0.376266	0.496114	1	0	0	0.0286885
k__Bacteria;p__Proteobacteria;c__Gammaproteobacteria;o__Legionellales;f__Coxiellaceae;g__Rickettsiella	Genus	1.95492	0.376266	0.496114	1	0	0	0.00409836
k__Bacteria;p__TM7;Other;Other;Other;Other	Genus	1.95492	0.376266	0.496114	1	0	0	0.0122951
k__Bacteria;p__Firmicutes;c__Bacilli;o__Bacillales;f__Bacillaceae;g__Geobacillus	Genus	1.82871	0.400775	0.526479	1	0	1.3385	0.0122951
k__Bacteria;p__Actinobacteria;c__Actinobacteria;o__Actinomycetales;f__Microbacteriaceae;g__Curtobacterium	Genus	1.7285	0.421368	0.539594	1	0	0.00516796	0
k__Bacteria;p__Proteobacteria;c__Betaproteobacteria;o__Burkholderiales;f__Comamonadaceae;g__Hydrogenophaga	Genus	1.7285	0.421368	0.539594	1	0	0.00516796	0
k__Bacteria;p__Proteobacteria;c__Gammaproteobacteria;o__Pasteurellales;f__Pasteurellaceae;g__Actinobacillus	Genus	1.7285	0.421368	0.539594	1	0	0.00516796	0
k__Bacteria;p__Firmicutes;c__Bacilli;o__Gemellales;f__Gemellaceae;Other	Genus	1.7285	0.421368	0.539594	1	0	0.00775194	0
k__Bacteria;p__Firmicutes;c__Clostridia;o__Clostridiales;f__Caldicoprobacteraceae;g__Caldicoprobacter	Genus	1.7285	0.421368	0.539594	1	0	0.260982	0
k__Bacteria;p__Firmicutes;c__Clostridia;o__Clostridiales;f__Veillonellaceae;g__Megamonas	Genus	1.7285	0.421368	0.539594	1	0	0.00775194	0
k__Bacteria;p__Proteobacteria;c__Gammaproteobacteria;o__Enterobacteriales;f__Enterobacteriaceae;g__Trabulsiella	Genus	1.7285	0.421368	0.539594	1	0	0.0620155	0
k__Bacteria;p__Bacteroidetes;c__Bacteroidia;o__Bacteroidales;f__Rikenellaceae;g__	Genus	1.65054	0.438118	0.559032	1	0.0222222	0.142119	0.0409836
k__Bacteria;p__Firmicutes;c__Clostridia;o__Clostridiales;f__Lachnospiraceae;g__Lachnospira	Genus	1.60922	0.447263	0.568662	1	0.0111111	0.136951	0.139344
k__Bacteria;p__Actinobacteria;c__Actinobacteria;o__Actinomycetales;f__Intrasporangiaceae;Other	Genus	1.55775	0.458921	0.581409	1	0	0.0129199	0.0204918
k__Bacteria;p__Actinobacteria;c__Actinobacteria;o__Actinomycetales;f__Microbacteriaceae;g__Candidatus Rhodoluna	Genus	1.43651	0.487602	0.615555	1	0.0777778	0.00258398	0.0696721
k__Bacteria;p__Proteobacteria;c__Betaproteobacteria;o__Burkholderiales;f__Comamonadaceae;g__Tepidimonas	Genus	1.4294	0.489339	0.615564	1	0.0222222	0.00516796	0.122951
k__Bacteria;p__Proteobacteria;c__Gammaproteobacteria;o__Xanthomonadales;f__Sinobacteraceae;g__	Genus	1.42097	0.491406	0.615988	1	0.0222222	0.00775194	0.0122951
k__Bacteria;p__Firmicutes;c__Bacilli;o__Gemellales;f__Gemellaceae;g__	Genus	1.41228	0.493546	0.616499	1	0	0.0258398	0.0368852
k__Bacteria;p__Proteobacteria;c__Alphaproteobacteria;o__Rhizobiales;f__Hyphomicrobiaceae;g__Devosia	Genus	1.29133	0.524313	0.649173	1	0.166667	0.00516796	0.0122951
k__Bacteria;p__OD1;c__ABY1;o__;f__;g__	Genus	1.28931	0.524843	0.649173	1	0.0666667	0.0129199	0.0163934
k__Bacteria;p__Actinobacteria;c__Actinobacteria;o__Actinomycetales;f__Streptomycetaceae;Other	Genus	1.28663	0.525546	0.649173	1	0.233333	0.00258398	0.0860656
k__Bacteria;p__Actinobacteria;c__Actinobacteria;o__Actinomycetales;f__Microbacteriaceae;g__	Genus	1.28112	0.526997	0.649173	1	0.0333333	0.648579	0.057377
k__Bacteria;p__Bacteroidetes;c__Bacteroidia;o__Bacteroidales;f__S24-7;g__	Genus	1.24009	0.53792	0.660343	1	0	1.12145	0.172131
k__Bacteria;p__Proteobacteria;c__Alphaproteobacteria;o__Rhizobiales;f__Brucellaceae;g__Pseudochrobactrum	Genus	1.15737	0.560634	0.685862	1	0	0.0413437	1.0082
k__Bacteria;p__Tenericutes;c__Mollicutes;o__Mycoplasmatales;f__Mycoplasmataceae;g__Ureaplasma	Genus	1.03159	0.597024	0.69438	1	5.53333	0.658915	0.446721
k__Bacteria;p__Actinobacteria;c__Actinobacteria;o__Actinomycetales;f__Micrococcaceae;g__Kocuria	Genus	1.02985	0.597546	0.69438	1	0.144444	0.0103359	0.127049
k__Bacteria;p__Proteobacteria;c__Alphaproteobacteria;o__Rhizobiales;f__Bradyrhizobiaceae;Other	Genus	1.00523	0.604947	0.69438	1	0.722222	0.0155039	0.0163934
k__Bacteria;p__Firmicutes;c__Clostridia;o__Clostridiales;f__[Tissierellaceae];g__ph2	Genus	0.931118	0.627784	0.69438	1	0.0555556	0.149871	0.0286885
k__Bacteria;p__Proteobacteria;c__Betaproteobacteria;o__Neisseriales;f__Neisseriaceae;g__Neisseria	Genus	0.904528	0.636186	0.69438	1	0.2	0.0930233	0.155738
k__Bacteria;p__Firmicutes;c__Clostridia;o__Clostridiales;f__Ruminococcaceae;g__Oscillospira	Genus	0.898973	0.637956	0.69438	1	2.11111	1.1137	0.0737705
k__Bacteria;p__Actinobacteria;c__Actinobacteria;o__Actinomycetales;f__ACK-M1;g__	Genus	0.863049	0.649518	0.69438	1	0	0.00258398	0
k__Bacteria;p__Actinobacteria;c__Actinobacteria;o__Actinomycetales;f__Actinomycetaceae;g__	Genus	0.863049	0.649518	0.69438	1	0	0.00516796	0
k__Bacteria;p__Actinobacteria;c__Actinobacteria;o__Actinomycetales;f__Dermabacteraceae;g__Brachybacterium	Genus	0.863049	0.649518	0.69438	1	0	0.00258398	0
k__Bacteria;p__Actinobacteria;c__Actinobacteria;o__Actinomycetales;f__Micrococcaceae;g__Nesterenkonia	Genus	0.863049	0.649518	0.69438	1	0	0.00775194	0
k__Bacteria;p__Actinobacteria;c__Actinobacteria;o__Actinomycetales;f__Micromonosporaceae;g__Dactylosporangium	Genus	0.863049	0.649518	0.69438	1	0	0.00258398	0
k__Bacteria;p__Actinobacteria;c__Actinobacteria;o__Actinomycetales;f__Mycobacteriaceae;g__Mycobacterium	Genus	0.863049	0.649518	0.69438	1	0	0.00258398	0
k__Bacteria;p__Actinobacteria;c__Coriobacteriia;o__Coriobacteriales;f__Coriobacteriaceae;Other	Genus	0.863049	0.649518	0.69438	1	0	0.00258398	0
k__Bacteria;p__Bacteroidetes;c__Bacteroidia;o__Bacteroidales;f__[Barnesiellaceae];g__	Genus	0.863049	0.649518	0.69438	1	0	0.00775194	0
k__Bacteria;p__Bacteroidetes;c__Bacteroidia;o__Bacteroidales;f__[Paraprevotellaceae];g__Paraprevotella	Genus	0.863049	0.649518	0.69438	1	0	0.0413437	0
k__Bacteria;p__Bacteroidetes;c__Cytophagia;o__Cytophagales;f__Cyclobacteriaceae;g__	Genus	0.863049	0.649518	0.69438	1	0	0.00258398	0
k__Bacteria;p__Bacteroidetes;c__Cytophagia;o__Cytophagales;f__Cytophagaceae;g__Adhaeribacter	Genus	0.863049	0.649518	0.69438	1	0	0.00258398	0
k__Bacteria;p__Chloroflexi;c__Thermomicrobia;o__JG30-KF-CM45;f__;g__	Genus	0.863049	0.649518	0.69438	1	0	0.0310078	0
k__Bacteria;p__Cyanobacteria;c__4C0d-2;o__YS2;f__;g__	Genus	0.863049	0.649518	0.69438	1	0	0.0155039	0
k__Bacteria;p__Firmicutes;c__Bacilli;o__Turicibacterales;f__Turicibacteraceae;g__Turicibacter	Genus	0.863049	0.649518	0.69438	1	0	0.617571	0
k__Bacteria;p__Firmicutes;c__Clostridia;o__Clostridiales;f__Clostridiaceae;g__Proteiniclasticum	Genus	0.863049	0.649518	0.69438	1	0	0.00775194	0
k__Bacteria;p__Firmicutes;c__Clostridia;o__Clostridiales;f__Dehalobacteriaceae;g__Dehalobacterium	Genus	0.863049	0.649518	0.69438	1	0	0.00516796	0
k__Bacteria;p__Firmicutes;c__Clostridia;o__Clostridiales;f__Lachnospiraceae;g__Oribacterium	Genus	0.863049	0.649518	0.69438	1	0	0.00775194	0
k__Bacteria;p__Firmicutes;c__Clostridia;o__Clostridiales;f__Peptococcaceae;g__rc4-4	Genus	0.863049	0.649518	0.69438	1	0	0.0155039	0
k__Bacteria;p__Fusobacteria;c__Fusobacteriia;o__Fusobacteriales;f__Fusobacteriaceae;g__	Genus	0.863049	0.649518	0.69438	1	0	0.00258398	0
k__Bacteria;p__Proteobacteria;c__Alphaproteobacteria;o__;f__;g__	Genus	0.863049	0.649518	0.69438	1	0	0.00258398	0
k__Bacteria;p__Proteobacteria;c__Alphaproteobacteria;o__RF32;f__;g__	Genus	0.863049	0.649518	0.69438	1	0	0.0129199	0
k__Bacteria;p__Proteobacteria;c__Alphaproteobacteria;o__Rhodospirillales;f__Acetobacteraceae;g__	Genus	0.863049	0.649518	0.69438	1	0	0.00516796	0
k__Bacteria;p__Proteobacteria;c__Alphaproteobacteria;o__Sphingomonadales;f__Sphingomonadaceae;g__	Genus	0.863049	0.649518	0.69438	1	0	0.00258398	0
k__Bacteria;p__Proteobacteria;c__Betaproteobacteria;o__Burkholderiales;f__Comamonadaceae;g__	Genus	0.863049	0.649518	0.69438	1	0	0.00258398	0
k__Bacteria;p__Proteobacteria;c__Betaproteobacteria;o__Burkholderiales;f__Comamonadaceae;g__Rubrivivax	Genus	0.863049	0.649518	0.69438	1	0	0.00258398	0
k__Bacteria;p__Proteobacteria;c__Betaproteobacteria;o__Neisseriales;f__Neisseriaceae;g__Deefgea	Genus	0.863049	0.649518	0.69438	1	0	0.00516796	0
k__Bacteria;p__Proteobacteria;c__Betaproteobacteria;o__Rhodocyclales;f__Rhodocyclaceae;g__Zoogloea	Genus	0.863049	0.649518	0.69438	1	0	0.0155039	0
k__Bacteria;p__Proteobacteria;c__Deltaproteobacteria;o__Desulfovibrionales;f__Desulfovibrionaceae;g__	Genus	0.863049	0.649518	0.69438	1	0	0.144703	0
k__Bacteria;p__Proteobacteria;c__Gammaproteobacteria;o__Cardiobacteriales;f__Cardiobacteriaceae;g__Cardiobacterium	Genus	0.863049	0.649518	0.69438	1	0	0.0361757	0
k__Bacteria;p__Proteobacteria;c__Gammaproteobacteria;o__Legionellales;f__Legionellaceae;g__Legionella	Genus	0.863049	0.649518	0.69438	1	0	0.0775194	0
k__Bacteria;p__Proteobacteria;c__Gammaproteobacteria;o__Pasteurellales;f__Pasteurellaceae;g__Aggregatibacter	Genus	0.863049	0.649518	0.69438	1	0	0.18863	0
k__Bacteria;p__Proteobacteria;c__Gammaproteobacteria;o__Pseudomonadales;f__Moraxellaceae;g__Moraxella	Genus	0.863049	0.649518	0.69438	1	0	0.00258398	0
k__Bacteria;p__TM7;c__TM7-3;o__;f__;g__	Genus	0.863049	0.649518	0.69438	1	0	0.00775194	0
k__Bacteria;p__Tenericutes;c__Mollicutes;o__Anaeroplasmatales;f__Anaeroplasmataceae;g__Anaeroplasma	Genus	0.863049	0.649518	0.69438	1	0	0.00775194	0
k__Bacteria;p__[Thermi];c__Deinococci;o__Thermales;f__Thermaceae;g__Meiothermus	Genus	0.863049	0.649518	0.69438	1	0	0.00258398	0
k__Bacteria;p__[Thermi];c__Deinococci;o__Thermales;f__Thermaceae;g__Thermus	Genus	0.863049	0.649518	0.69438	1	0	0.00775194	0
k__Bacteria;p__Actinobacteria;c__Actinobacteria;o__Actinomycetales;f__Actinomycetaceae;g__Arcanobacterium	Genus	0.815337	0.665199	0.709015	1	0	0.0232558	0.00819672
k__Bacteria;p__Firmicutes;c__Clostridia;o__Clostridiales;f__Veillonellaceae;g__Phascolarctobacterium	Genus	0.617691	0.734294	0.780324	1	0.0444444	0.0103359	0.00409836
k__Bacteria;p__Bacteroidetes;c__Cytophagia;o__Cytophagales;f__Cytophagaceae;g__	Genus	0.599531	0.740992	0.785099	1	0.0111111	0.00775194	0.0778689
k__Bacteria;p__Firmicutes;c__Clostridia;o__Clostridiales;f__[Tissierellaceae];g__1-68	Genus	0.5554	0.757524	0.800233	1	0.0666667	0.144703	0.00409836
k__Bacteria;p__Firmicutes;c__Clostridia;o__Clostridiales;f__Ruminococcaceae;Other	Genus	0.54425	0.761759	0.802326	1	0.0111111	0.0387597	0.0122951
k__Bacteria;p__Proteobacteria;c__Gammaproteobacteria;o__Enterobacteriales;f__Enterobacteriaceae;g__Gluconacetobacter	Genus	0.47473	0.788703	0.822076	1	0.0111111	0.0490956	0.741803
k__Bacteria;p__Proteobacteria;c__Gammaproteobacteria;o__Oceanospirillales;f__Halomonadaceae;Other	Genus	0.470345	0.790435	0.822076	1	0	0.00516796	0.00409836
k__Bacteria;p__Proteobacteria;c__Alphaproteobacteria;o__Rhizobiales;f__Methylobacteriaceae;g__	Genus	0.469631	0.790717	0.822076	1	0	0.0129199	0.0122951
k__Bacteria;p__Bacteroidetes;c__Bacteroidia;o__Bacteroidales;f__Porphyromonadaceae;g__Parabacteroides	Genus	0.468209	0.791279	0.822076	1	2.23333	120.212	92.6885
k__Bacteria;p__Proteobacteria;c__Alphaproteobacteria;o__Rhizobiales;f__Phyllobacteriaceae;Other	Genus	0.461733	0.793845	0.822076	1	0.0666667	0.0516796	0.795082
k__Bacteria;p__Actinobacteria;c__Actinobacteria;o__Actinomycetales;f__Micrococcaceae;g__Renibacterium	Genus	0.460424	0.794365	0.822076	1	0.0111111	0.00516796	0.0245902
k__Bacteria;p__Actinobacteria;c__Actinobacteria;o__Actinomycetales;f__Nocardioidaceae;g__Friedmanniella	Genus	0.411073	0.81421	0.824713	1	0	0.0103359	0.0245902
k__Bacteria;p__Firmicutes;c__Bacilli;o__Bacillales;f__Bacillaceae;g__Anoxybacillus	Genus	0.411073	0.81421	0.824713	1	0	0.00258398	0.180328
k__Bacteria;p__Proteobacteria;c__Alphaproteobacteria;o__Rhizobiales;f__Phyllobacteriaceae;g__Defluvibacter	Genus	0.411073	0.81421	0.824713	1	0	0.0180879	0.405738
k__Bacteria;p__Proteobacteria;c__Alphaproteobacteria;o__Rhizobiales;f__Bradyrhizobiaceae;g__Balneimonas	Genus	0.409552	0.81483	0.824713	1	0	0.00775194	0.0122951
k__Bacteria;p__Proteobacteria;c__Gammaproteobacteria;o__Alteromonadales;f__Shewanellaceae;g__Shewanella	Genus	0.409552	0.81483	0.824713	1	0	0.00258398	0.00409836
k__Bacteria;p__TM7;c__TM7-3;Other;Other;Other	Genus	0.409552	0.81483	0.824713	1	0	0.00258398	0.00409836
k__Bacteria;p__Actinobacteria;c__Actinobacteria;o__Actinomycetales;f__Intrasporangiaceae;g__Knoellia	Genus	0.40804	0.815446	0.824713	1	0	0.0206718	0.00409836
k__Bacteria;p__Bacteroidetes;c__Flavobacteriia;o__Flavobacteriales;f__[Weeksellaceae];g__Elizabethkingia	Genus	0.40804	0.815446	0.824713	1	0	0.0258398	0.0122951
k__Bacteria;p__Firmicutes;c__Clostridia;o__Clostridiales;f__Ruminococcaceae;g__	Genus	0.189657	0.909529	0.917259	1	0.0222222	1.01292	0.0245902
k__Bacteria;p__Actinobacteria;c__Actinobacteria;o__Actinomycetales;f__Dietziaceae;g__Dietzia	Genus	0.143631	0.930703	0.935961	1	0.355556	0.0852713	0.0491803
k__Bacteria;p__Actinobacteria;c__Actinobacteria;o__Actinomycetales;f__Microbacteriaceae;g__Clavibacter	Genus	0.0983105	0.952033	0.954715	1	0.0111111	0.0129199	0.262295
k__Bacteria;p__Firmicutes;c__Bacilli;o__Lactobacillales;f__Carnobacteriaceae;g__Granulicatella	Genus	0.0601699	0.970363	0.970363	1	0.0222222	0.0103359	0.540984
k__Bacteria;p__Proteobacteria;c__Gammaproteobacteria;o__Enterobacteriales;f__Enterobacteriaceae	Family	371.106	2.60289e-81	3.98242e-79	3.98242e-79	68.8333	3538.62	8531.94
k__Bacteria;p__Firmicutes;c__Clostridia;o__Clostridiales;f__Veillonellaceae	Family	348.74	1.87145e-76	1.43166e-74	2.86332e-74	31.7556	1383.9	63.4754
k__Bacteria;p__Firmicutes;c__Clostridia;o__Clostridiales;f__[Tissierellaceae]	Family	327.348	8.26641e-72	4.21587e-70	1.26476e-69	17.4111	1515.61	65.5451
k__Bacteria;p__Firmicutes;c__Clostridia;o__Clostridiales;f__Clostridiaceae	Family	279.465	2.06513e-61	7.89914e-60	3.15965e-59	7.78889	1241.38	37.582
k__Bacteria;p__Firmicutes;c__Bacilli;o__Bacillales;f__Staphylococcaceae	Family	207.265	9.84007e-46	3.01106e-44	1.50553e-43	7728.11	204.749	540.947
k__Bacteria;p__Firmicutes;c__Bacilli;Other;Other	Family	199.712	4.29575e-44	1.09542e-42	6.5725e-42	39.6	2.42377	2.44672
k__Bacteria;p__Actinobacteria;c__Actinobacteria;o__Actinomycetales;f__Actinomycetaceae	Family	153.33	5.0669e-34	1.10748e-32	7.75236e-32	200.156	184.191	23.7418
k__Bacteria;p__Firmicutes;c__Clostridia;o__Clostridiales;Other	Family	97.5122	6.69105e-22	1.27966e-20	1.02373e-19	1.16667	130.532	2.89754
k__Bacteria;p__Actinobacteria;c__Coriobacteriia;o__Coriobacteriales;f__Coriobacteriaceae	Family	85.928	2.19271e-19	3.7276e-18	3.35484e-17	0.0666667	18.4186	0.532787
k__Bacteria;p__Firmicutes;c__Clostridia;o__Clostridiales;f__Peptostreptococcaceae	Family	76.1665	2.88841e-17	4.41927e-16	4.41927e-15	1.07778	115.837	10.9959
k__Bacteria;p__Actinobacteria;c__Actinobacteria;o__Actinomycetales;Other	Family	75.1797	4.73077e-17	6.58007e-16	7.23807e-15	0.1	19.3798	0.278689
k__Bacteria;p__Firmicutes;c__Clostridia;o__Clostridiales;f__Lachnospiraceae	Family	74.5758	6.39844e-17	8.15802e-16	9.78962e-15	2.22222	425.499	7.43033
k__Bacteria;p__Proteobacteria;c__Betaproteobacteria;o__Burkholderiales;f__Comamonadaceae	Family	69.0675	1.00506e-15	1.13977e-14	1.53774e-13	217.989	42.2145	110.029
k__Bacteria;p__Firmicutes;c__Bacilli;o__Lactobacillales;f__Streptococcaceae	Family	68.9935	1.04293e-15	1.13977e-14	1.59568e-13	383.178	448.142	231.803
k__Bacteria;p__Actinobacteria;c__Actinobacteria;o__Bifidobacteriales;f__Bifidobacteriaceae	Family	60.337	7.90674e-14	8.06488e-13	1.20973e-11	29	506.049	132.984
k__Bacteria;p__Firmicutes;c__Bacilli;o__Lactobacillales;f__Enterococcaceae	Family	59.8337	1.01687e-13	9.72384e-13	1.55581e-11	1247.78	1034.31	980.516
k__Bacteria;Other;Other;Other;Other	Family	57.9532	2.60388e-13	2.34349e-12	3.98394e-11	0.277778	18.4444	8.95902
k__Bacteria;p__Actinobacteria;c__Actinobacteria;o__Actinomycetales;f__Corynebacteriaceae	Family	41.293	1.07978e-09	9.17809e-09	1.65206e-07	1132.51	75.0568	138.52
k__Bacteria;p__Proteobacteria;c__Betaproteobacteria;o__Burkholderiales;f__Oxalobacteraceae	Family	39.8337	2.23986e-09	1.80367e-08	3.42698e-07	6.35556	2.21705	1.82787
k__Bacteria;p__Proteobacteria;c__Gammaproteobacteria;o__Pasteurellales;f__Pasteurellaceae	Family	38.6246	4.09994e-09	3.13645e-08	6.27291e-07	0.244444	107.057	171.131
k__Bacteria;p__Proteobacteria;c__Betaproteobacteria;o__Burkholderiales;f__Alcaligenaceae	Family	36.4071	1.24251e-08	9.05259e-08	1.90104e-06	19.9444	9.61757	11.2254
k__Bacteria;p__Bacteroidetes;c__Bacteroidia;o__Bacteroidales;f__Prevotellaceae	Family	34.8366	2.72483e-08	1.89499e-07	4.16899e-06	65.8667	413.388	107.217
k__Bacteria;p__Firmicutes;c__Clostridia;o__Clostridiales;f__Ruminococcaceae	Family	33.4757	5.38075e-08	3.57937e-07	8.23255e-06	2.67778	23.5633	0.483607
k__Bacteria;p__Proteobacteria;c__Gammaproteobacteria;Other;Other	Family	32.4113	9.1616e-08	5.84052e-07	1.40173e-05	0.0111111	1.41085	0.0286885
k__Bacteria;p__Proteobacteria;c__Gammaproteobacteria;o__Xanthomonadales;f__Xanthomonadaceae	Family	30.5221	2.3562e-07	1.44199e-06	3.60498e-05	8.13333	0.917313	5.9877
k__Bacteria;p__Actinobacteria;c__Actinobacteria;o__Actinomycetales;f__Dermabacteraceae	Family	30.1705	2.80909e-07	1.65304e-06	4.29791e-05	8.81111	21.8062	10.3893
k__Bacteria;p__Proteobacteria;c__Alphaproteobacteria;o__Sphingomonadales;f__Sphingomonadaceae	Family	29.446	4.0353e-07	2.28667e-06	6.17401e-05	2.41111	0.222222	0.0696721
k__Bacteria;p__Firmicutes;c__Erysipelotrichi;o__Erysipelotrichales;f__Erysipelotrichaceae	Family	28.8281	5.49613e-07	3.00324e-06	8.40908e-05	0.0222222	16.3127	0.389344
k__Bacteria;p__Firmicutes;c__Bacilli;o__Lactobacillales;Other	Family	28.5094	6.44574e-07	3.40068e-06	9.86198e-05	7.32222	3.56331	1.18443
k__Bacteria;p__Proteobacteria;c__Betaproteobacteria;o__Neisseriales;f__Neisseriaceae	Family	27.7919	9.22695e-07	4.70575e-06	0.000141172	2.4	1.3876	1.89344
k__Bacteria;p__Firmicutes;c__Bacilli;o__Gemellales;f__	Family	23.0198	1.00301e-05	4.95035e-05	0.00153461	2.17778	1.11886	4.81557
k__Bacteria;p__Firmicutes;c__Bacilli;o__Lactobacillales;f__Leuconostocaceae	Family	22.5486	1.2695e-05	6.0698e-05	0.00194234	48.3667	2.0155	11.1721
k__Bacteria;p__Proteobacteria;c__Alphaproteobacteria;o__Caulobacterales;f__Caulobacteraceae	Family	21.2963	2.37452e-05	0.000110091	0.00363301	5.15556	0.852713	3.0123
k__Bacteria;p__Proteobacteria;c__Alphaproteobacteria;o__Rhizobiales;f__Phyllobacteriaceae	Family	20.3725	3.76847e-05	0.000169581	0.00576576	1.25556	0.935401	1.54508
k__Bacteria;p__Proteobacteria;c__Epsilonproteobacteria;o__Campylobacterales;f__Campylobacteraceae	Family	15.5423	0.000421722	0.00184353	0.0645234	1.95556	8.73643	1.59016
k__Bacteria;p__Proteobacteria;c__Alphaproteobacteria;o__Rhizobiales;f__Beijerinckiaceae	Family	14.0417	0.000893067	0.00359577	0.136639	0.1	0	0
k__Bacteria;p__Proteobacteria;c__Gammaproteobacteria;o__Alteromonadales;f__[Chromatiaceae]	Family	14.0417	0.000893067	0.00359577	0.136639	0.0555556	0	0
k__Bacteria;p__TM7;c__TM7-3;o__I025;f__Rs-045	Family	14.0417	0.000893067	0.00359577	0.136639	0.0555556	0	0
k__Bacteria;p__Proteobacteria;c__Alphaproteobacteria;o__Rhizobiales;f__Brucellaceae	Family	13.9524	0.000933826	0.0036293	0.142875	1.22222	0.4677	2.39344
k__Bacteria;p__Bacteroidetes;c__Flavobacteriia;o__Flavobacteriales;f__[Weeksellaceae]	Family	13.9206	0.000948836	0.0036293	0.145172	3.86667	0.173127	2.83607
k__Bacteria;p__Proteobacteria;c__Gammaproteobacteria;o__Pseudomonadales;f__Pseudomonadaceae	Family	13.4508	0.00120003	0.00447814	0.183604	6	2.40568	185.512
k__Bacteria;p__Proteobacteria;c__Gammaproteobacteria;o__Pseudomonadales;f__Moraxellaceae	Family	13.3706	0.00124915	0.00455049	0.191121	16.7222	12.0052	26.5123
k__Bacteria;p__Proteobacteria;c__Alphaproteobacteria;o__Rhizobiales;f__Rhizobiaceae	Family	13.0987	0.00143104	0.00509184	0.218949	1.14444	0.653747	1.68033
k__Bacteria;p__Firmicutes;c__Clostridia;o__Clostridiales;f__	Family	12.7262	0.00172405	0.00599499	0.26378	0.0777778	1.57364	0.17623
k__Bacteria;p__Firmicutes;c__Clostridia;o__Clostridiales;f__[Mogibacteriaceae]	Family	11.9899	0.00249132	0.0084	0.381171	0.0888889	1.17829	0.0122951
k__Bacteria;p__Firmicutes;c__Bacilli;o__Bacillales;f__Paenibacillaceae	Family	11.9626	0.00252549	0.0084	0.3864	0.0555556	5.00258	0.00819672
k__Bacteria;p__Fusobacteria;c__Fusobacteriia;o__Fusobacteriales;f__Fusobacteriaceae	Family	11.8457	0.00267762	0.00863443	0.409677	0	10.3902	0.143443
k__Bacteria;p__Bacteroidetes;c__Flavobacteriia;o__Flavobacteriales;f__Flavobacteriaceae	Family	11.8225	0.00270884	0.00863443	0.414453	1.82222	0.0775194	0.352459
k__Bacteria;p__Proteobacteria;c__Alphaproteobacteria;o__Rhodobacterales;f__Rhodobacteraceae	Family	11.7479	0.00281177	0.00877961	0.430201	0.688889	0.0129199	0.0655738
k__Bacteria;p__Proteobacteria;c__Betaproteobacteria;o__Burkholderiales;f__Burkholderiaceae	Family	11.0922	0.00390256	0.0119418	0.597092	0.477778	0.749354	0.57377
k__Bacteria;p__Firmicutes;Other;Other;Other	Family	10.9891	0.00410916	0.0123275	0.628701	0	1.09302	0.0163934
k__Bacteria;p__Firmicutes;c__Bacilli;o__Lactobacillales;f__Aerococcaceae	Family	10.9452	0.00420034	0.0123587	0.642653	1.37778	0.302326	0.0368852
k__Bacteria;p__Firmicutes;c__Bacilli;o__Lactobacillales;f__Lactobacillaceae	Family	10.7325	0.00467168	0.0132809	0.714767	184.722	53.2817	14.9836
k__Bacteria;p__Actinobacteria;c__Actinobacteria;o__Actinomycetales;f__Propionibacteriaceae	Family	10.7258	0.00468737	0.0132809	0.717168	146.889	60.3979	66.8279
k__Bacteria;p__Actinobacteria;c__Actinobacteria;o__Actinomycetales;f__	Family	10.529	0.00517195	0.0143874	0.791309	0.0666667	0	0.0204918
k__Bacteria;p__Cyanobacteria;c__Chloroplast;o__Streptophyta;f__	Family	9.6955	0.00784603	0.0214365	1	0.711111	0.255814	1.02459
k__Bacteria;p__Firmicutes;c__Clostridia;o__Clostridiales;f__Eubacteriaceae	Family	9.05853	0.0107886	0.0285378	1	0.0222222	7.21964	0
k__Bacteria;p__Bacteroidetes;c__Cytophagia;o__Cytophagales;f__Cytophagaceae	Family	9.05304	0.0108183	0.0285378	1	0.922222	0.0258398	0.0778689
k__Bacteria;p__Actinobacteria;c__Actinobacteria;o__Actinomycetales;f__Micrococcaceae	Family	9.00337	0.0110903	0.0287596	1	1.56667	0.612403	0.32377
k__Bacteria;p__Proteobacteria;c__Alphaproteobacteria;o__Rhizobiales;f__Bradyrhizobiaceae	Family	8.92622	0.0115264	0.0293924	1	1.42222	0.155039	1.14754
k__Bacteria;p__Bacteroidetes;c__[Saprospirae];o__[Saprospirales];f__Chitinophagaceae	Family	8.69055	0.0129679	0.0325261	1	0.122222	0	0.0163934
k__Bacteria;p__Firmicutes;c__Clostridia;o__Clostridiales;f__Peptococcaceae	Family	8.58046	0.0137018	0.0338124	1	0.0111111	5	0.00409836
k__Bacteria;p__Proteobacteria;c__Gammaproteobacteria;o__Aeromonadales;f__Aeromonadaceae	Family	7.96349	0.0186531	0.0453003	1	1	1.90698	18.2131
k__Bacteria;p__Bacteroidetes;c__Bacteroidia;o__Bacteroidales;f__Bacteroidaceae	Family	7.7064	0.0212118	0.0507094	1	284.444	175.793	353.877
k__Bacteria;p__Actinobacteria;c__Actinobacteria;o__Actinomycetales;f__Nocardiaceae	Family	7.44294	0.0241983	0.0569592	1	0.944444	0.186047	0.229508
k__Bacteria;p__Verrucomicrobia;c__Verrucomicrobiae;o__Verrucomicrobiales;f__Verrucomicrobiaceae	Family	7.17634	0.0276488	0.0589052	1	1.15556	2.68217	0.00409836
k__Bacteria;p__Acidobacteria;c__[Chloracidobacteria];o__RB41;f__Ellin6075	Family	7.01111	0.0300301	0.0589052	1	0.2	0	0
k__Bacteria;p__Actinobacteria;c__Actinobacteria;o__Actinomycetales;f__Kineosporiaceae	Family	7.01111	0.0300301	0.0589052	1	0.0111111	0	0
k__Bacteria;p__Actinobacteria;c__Actinobacteria;o__Actinomycetales;f__Thermomonosporaceae	Family	7.01111	0.0300301	0.0589052	1	0.233333	0	0
k__Bacteria;p__Actinobacteria;c__Thermoleophilia;o__Solirubrobacterales;f__	Family	7.01111	0.0300301	0.0589052	1	0.0555556	0	0
k__Bacteria;p__Cyanobacteria;c__Oscillatoriophycideae;o__Chroococcales;f__Xenococcaceae	Family	7.01111	0.0300301	0.0589052	1	0.0555556	0	0
k__Bacteria;p__Firmicutes;c__Bacilli;o__Bacillales;Other	Family	7.01111	0.0300301	0.0589052	1	0.0111111	0	0
k__Bacteria;p__Firmicutes;c__Bacilli;o__Bacillales;f__[Exiguobacteraceae]	Family	7.01111	0.0300301	0.0589052	1	0.255556	0	0
k__Bacteria;p__Proteobacteria;c__Alphaproteobacteria;o__Sphingomonadales;f__	Family	7.01111	0.0300301	0.0589052	1	2.31111	0	0
k__Bacteria;p__Proteobacteria;c__Betaproteobacteria;Other;Other	Family	7.01111	0.0300301	0.0589052	1	0.0888889	0	0
k__Bacteria;p__Proteobacteria;c__Betaproteobacteria;o__Burkholderiales;Other	Family	7.01111	0.0300301	0.0589052	1	0.211111	0	0
k__Bacteria;p__Proteobacteria;c__Gammaproteobacteria;o__Alteromonadales;f__OM60	Family	7.01111	0.0300301	0.0589052	1	0.0222222	0	0
k__Bacteria;p__Spirochaetes;c__[Leptospirae];o__[Leptospirales];f__Leptospiraceae	Family	7.01111	0.0300301	0.0589052	1	0.355556	0	0
k__Bacteria;p__Actinobacteria;c__Actinobacteria;o__Actinomycetales;f__Nocardioidaceae	Family	6.72099	0.0347181	0.0672388	1	0.0222222	0.0413437	0.262295
k__Bacteria;p__Bacteroidetes;c__Sphingobacteriia;o__Sphingobacteriales;f__Sphingobacteriaceae	Family	6.08412	0.0477364	0.0912959	1	0.266667	0.0594315	0.045082
k__Bacteria;p__Proteobacteria;c__Gammaproteobacteria;o__Alteromonadales;f__Alteromonadaceae	Family	5.90725	0.0521502	0.0985059	1	0.2	0.0258398	0
k__Bacteria;p__Actinobacteria;c__Actinobacteria;o__Actinomycetales;f__Microbacteriaceae	Family	5.30422	0.0705022	0.131547	1	1	0.780362	0.741803
k__Bacteria;p__Firmicutes;c__Bacilli;o__Bacillales;f__Bacillaceae	Family	5.19632	0.0744104	0.137166	1	31.4111	3.19638	0.987705
k__Bacteria;p__Actinobacteria;c__Actinobacteria;o__Actinomycetales;f__Geodermatophilaceae	Family	4.20702	0.122027	0.222264	1	0.466667	0.0103359	0.0286885
k__Bacteria;p__Proteobacteria;c__Alphaproteobacteria;o__Rhodospirillales;f__Rhodospirillaceae	Family	3.91527	0.141192	0.254146	1	0	0	0.0778689
k__Bacteria;p__Actinobacteria;c__Actinobacteria;o__Actinomycetales;f__Brevibacteriaceae	Family	3.74604	0.153659	0.273369	1	0.377778	0.193798	0.889344
k__Bacteria;p__Proteobacteria;c__Alphaproteobacteria;o__Rhodospirillales;f__Acetobacteraceae	Family	3.51705	0.172299	0.285567	1	0.155556	0.0361757	0.0122951
k__Bacteria;p__Proteobacteria;c__Alphaproteobacteria;o__Rhizobiales;Other	Family	3.50845	0.173041	0.285567	1	0.0444444	0.0155039	0.155738
k__Bacteria;p__Actinobacteria;c__Actinobacteria;o__Actinomycetales;f__Pseudonocardiaceae	Family	3.49489	0.174219	0.285567	1	0.144444	0	0.00409836
k__Bacteria;p__Actinobacteria;c__Thermoleophilia;o__Solirubrobacterales;f__Solirubrobacteraceae	Family	3.49489	0.174219	0.285567	1	0.1	0	0.00409836
k__Bacteria;p__Actinobacteria;c__Acidimicrobiia;o__Acidimicrobiales;f__C111	Family	3.48084	0.175447	0.285567	1	0.0333333	0	0.0163934
k__Bacteria;p__Actinobacteria;c__Actinobacteria;o__Actinomycetales;f__Sporichthyaceae	Family	3.48084	0.175447	0.285567	1	0.0777778	0	0.045082
k__Bacteria;p__OD1;c__SM2F11;o__;f__	Family	3.48084	0.175447	0.285567	1	0.0222222	0	0.0122951
k__Bacteria;p__Proteobacteria;c__Deltaproteobacteria;o__Bdellovibrionales;f__Bdellovibrionaceae	Family	3.48084	0.175447	0.285567	1	0.0111111	0	0.0122951
k__Bacteria;p__[Thermi];c__Deinococci;o__Deinococcales;f__Deinococcaceae	Family	3.44603	0.178527	0.287522	1	0.611111	0.284238	0.151639
k__Bacteria;p__Bacteroidetes;c__Bacteroidia;o__Bacteroidales;f__Porphyromonadaceae	Family	3.12436	0.209679	0.332524	1	2.84444	127.708	92.6967
k__Bacteria;p__Actinobacteria;c__Actinobacteria;o__Actinomycetales;f__Intrasporangiaceae	Family	3.11354	0.210816	0.332524	1	0	0.0335917	0.0286885
k__Bacteria;p__Bacteroidetes;c__[Saprospirae];o__[Saprospirales];f__Saprospiraceae	Family	2.94971	0.228812	0.353085	1	0.0777778	0.00258398	0
k__Bacteria;p__Proteobacteria;Other;Other;Other	Family	2.94971	0.228812	0.353085	1	0.0888889	0.00516796	0
k__Bacteria;p__Proteobacteria;c__Deltaproteobacteria;o__Desulfovibrionales;f__Desulfovibrionaceae	Family	2.93263	0.230774	0.353085	1	0.0333333	0.144703	0
k__Bacteria;p__Proteobacteria;c__Alphaproteobacteria;o__Rhizobiales;f__Aurantimonadaceae	Family	2.59635	0.27303	0.413599	1	0	0.0878553	0
k__Bacteria;p__Firmicutes;c__Bacilli;o__Gemellales;f__Gemellaceae	Family	2.2568	0.323551	0.475774	1	0	0.0335917	0.0368852
k__Bacteria;p__Bacteroidetes;c__Sphingobacteriia;o__Sphingobacteriales;f__	Family	2.2089	0.331392	0.475774	1	0.322222	0.0129199	0
k__Bacteria;p__Acidobacteria;c__Acidobacteria-6;o__iii1-15;f__mb2424	Family	1.95492	0.376266	0.475774	1	0	0	0.00819672
k__Bacteria;p__Actinobacteria;c__Acidimicrobiia;o__Acidimicrobiales;f__Microthrixaceae	Family	1.95492	0.376266	0.475774	1	0	0	0.0532787
k__Bacteria;p__Actinobacteria;c__Actinobacteria;o__Actinomycetales;f__Cellulomonadaceae	Family	1.95492	0.376266	0.475774	1	0	0	0.00409836
k__Bacteria;p__Actinobacteria;c__Actinobacteria;o__Actinomycetales;f__Sanguibacteraceae	Family	1.95492	0.376266	0.475774	1	0	0	0.00819672
k__Bacteria;p__Actinobacteria;c__Actinobacteria;o__Actinomycetales;f__Williamsiaceae	Family	1.95492	0.376266	0.475774	1	0	0	0.262295
k__Bacteria;p__Actinobacteria;c__Rubrobacteria;o__Rubrobacterales;f__Rubrobacteraceae	Family	1.95492	0.376266	0.475774	1	0	0	0.00409836
k__Bacteria;p__Actinobacteria;c__Thermoleophilia;o__Gaiellales;f__Gaiellaceae	Family	1.95492	0.376266	0.475774	1	0	0	0.00409836
k__Bacteria;p__Cyanobacteria;c__Chloroplast;o__Cryptophyta;f__	Family	1.95492	0.376266	0.475774	1	0	0	0.00819672
k__Bacteria;p__Cyanobacteria;c__Chloroplast;o__Stramenopiles;f__	Family	1.95492	0.376266	0.475774	1	0	0	0.00409836
k__Bacteria;p__Firmicutes;c__Bacilli;o__Bacillales;f__Alicyclobacillaceae	Family	1.95492	0.376266	0.475774	1	0	0	0.00819672
k__Bacteria;p__Fusobacteria;c__Fusobacteriia;o__Fusobacteriales;f__Leptotrichiaceae	Family	1.95492	0.376266	0.475774	1	0	0	0.00819672
k__Bacteria;p__Proteobacteria;c__Alphaproteobacteria;Other;Other	Family	1.95492	0.376266	0.475774	1	0	0	0.0163934
k__Bacteria;p__Proteobacteria;c__Alphaproteobacteria;o__Rhizobiales;f__Methylocystaceae	Family	1.95492	0.376266	0.475774	1	0	0	0.00819672
k__Bacteria;p__Proteobacteria;c__Alphaproteobacteria;o__Sphingomonadales;f__Erythrobacteraceae	Family	1.95492	0.376266	0.475774	1	0	0	0.045082
k__Bacteria;p__Proteobacteria;c__Betaproteobacteria;o__Methylophilales;f__Methylophilaceae	Family	1.95492	0.376266	0.475774	1	0	0	0.0204918
k__Bacteria;p__Proteobacteria;c__Deltaproteobacteria;o__Myxococcales;f__Polyangiaceae	Family	1.95492	0.376266	0.475774	1	0	0	0.0286885
k__Bacteria;p__Proteobacteria;c__Gammaproteobacteria;o__Legionellales;f__Coxiellaceae	Family	1.95492	0.376266	0.475774	1	0	0	0.00409836
k__Bacteria;p__TM7;Other;Other;Other	Family	1.95492	0.376266	0.475774	1	0	0	0.0122951
k__Bacteria;p__Firmicutes;c__Clostridia;o__Clostridiales;f__Caldicoprobacteraceae	Family	1.7285	0.421368	0.524141	1	0	0.260982	0
k__Bacteria;p__[Thermi];c__Deinococci;o__Thermales;f__Thermaceae	Family	1.7285	0.421368	0.524141	1	0	0.0103359	0
k__Bacteria;p__Actinobacteria;c__Actinobacteria;o__Actinomycetales;f__Streptomycetaceae	Family	1.70937	0.425417	0.52491	1	1.12222	0.0232558	0.0942623
k__Bacteria;p__Bacteroidetes;c__Bacteroidia;o__Bacteroidales;f__Rikenellaceae	Family	1.65054	0.438118	0.536256	1	0.0222222	0.142119	0.0409836
k__Bacteria;p__Proteobacteria;c__Alphaproteobacteria;o__Rhizobiales;f__Hyphomicrobiaceae	Family	1.43665	0.487568	0.592009	1	0.166667	0.00516796	0.0163934
k__Bacteria;p__Proteobacteria;c__Gammaproteobacteria;o__Xanthomonadales;f__Sinobacteraceae	Family	1.42097	0.491406	0.592009	1	0.0222222	0.00775194	0.0122951
k__Bacteria;p__OD1;c__ABY1;o__;f__	Family	1.28931	0.524843	0.627351	1	0.0666667	0.0129199	0.0163934
k__Bacteria;p__Bacteroidetes;c__Bacteroidia;o__Bacteroidales;f__S24-7	Family	1.24009	0.53792	0.637998	1	0	1.12145	0.172131
k__Bacteria;p__Proteobacteria;c__Alphaproteobacteria;o__Rhizobiales;f__Methylobacteriaceae	Family	1.01825	0.601022	0.685354	1	0.0333333	0.0129199	0.0286885
k__Bacteria;p__Actinobacteria;c__Actinobacteria;o__Actinomycetales;f__ACK-M1	Family	0.863049	0.649518	0.685354	1	0	0.00258398	0
k__Bacteria;p__Actinobacteria;c__Actinobacteria;o__Actinomycetales;f__Micromonosporaceae	Family	0.863049	0.649518	0.685354	1	0	0.00258398	0
k__Bacteria;p__Actinobacteria;c__Actinobacteria;o__Actinomycetales;f__Mycobacteriaceae	Family	0.863049	0.649518	0.685354	1	0	0.00258398	0
k__Bacteria;p__Bacteroidetes;c__Bacteroidia;o__Bacteroidales;f__[Barnesiellaceae]	Family	0.863049	0.649518	0.685354	1	0	0.00775194	0
k__Bacteria;p__Bacteroidetes;c__Cytophagia;o__Cytophagales;f__Cyclobacteriaceae	Family	0.863049	0.649518	0.685354	1	0	0.00258398	0
k__Bacteria;p__Chloroflexi;c__Thermomicrobia;o__JG30-KF-CM45;f__	Family	0.863049	0.649518	0.685354	1	0	0.0310078	0
k__Bacteria;p__Cyanobacteria;c__4C0d-2;o__YS2;f__	Family	0.863049	0.649518	0.685354	1	0	0.0155039	0
k__Bacteria;p__Firmicutes;c__Bacilli;o__Turicibacterales;f__Turicibacteraceae	Family	0.863049	0.649518	0.685354	1	0	0.617571	0
k__Bacteria;p__Firmicutes;c__Clostridia;o__Clostridiales;f__Dehalobacteriaceae	Family	0.863049	0.649518	0.685354	1	0	0.00516796	0
k__Bacteria;p__Proteobacteria;c__Alphaproteobacteria;o__;f__	Family	0.863049	0.649518	0.685354	1	0	0.00258398	0
k__Bacteria;p__Proteobacteria;c__Alphaproteobacteria;o__RF32;f__	Family	0.863049	0.649518	0.685354	1	0	0.0129199	0
k__Bacteria;p__Proteobacteria;c__Gammaproteobacteria;o__Cardiobacteriales;f__Cardiobacteriaceae	Family	0.863049	0.649518	0.685354	1	0	0.0361757	0
k__Bacteria;p__Proteobacteria;c__Gammaproteobacteria;o__Legionellales;f__Legionellaceae	Family	0.863049	0.649518	0.685354	1	0	0.0775194	0
k__Bacteria;p__TM7;c__TM7-3;o__;f__	Family	0.863049	0.649518	0.685354	1	0	0.00775194	0
k__Bacteria;p__Tenericutes;c__Mollicutes;o__Anaeroplasmatales;f__Anaeroplasmataceae	Family	0.863049	0.649518	0.685354	1	0	0.00775194	0
k__Bacteria;p__Proteobacteria;c__Gammaproteobacteria;o__Oceanospirillales;f__Halomonadaceae	Family	0.607086	0.738198	0.773591	1	0.0111111	0.00516796	0.00409836
k__Bacteria;p__Bacteroidetes;c__Bacteroidia;o__Bacteroidales;f__[Paraprevotellaceae]	Family	0.411073	0.81421	0.831755	1	0	0.0413437	0.184426
k__Bacteria;p__Proteobacteria;c__Gammaproteobacteria;o__Alteromonadales;f__Shewanellaceae	Family	0.409552	0.81483	0.831755	1	0	0.00258398	0.00409836
k__Bacteria;p__TM7;c__TM7-3;Other;Other	Family	0.409552	0.81483	0.831755	1	0	0.00258398	0.00409836
k__Bacteria;p__Proteobacteria;c__Betaproteobacteria;o__Rhodocyclales;f__Rhodocyclaceae	Family	0.40804	0.815446	0.831755	1	0	0.0155039	0.00819672
k__Bacteria;p__Tenericutes;c__Mollicutes;o__Mycoplasmatales;f__Mycoplasmataceae	Family	0.208623	0.900945	0.912878	1	6.16667	1.2584	0.446721
k__Bacteria;p__Actinobacteria;c__Actinobacteria;o__Actinomycetales;f__Dietziaceae	Family	0.143631	0.930703	0.936826	1	0.355556	0.0852713	0.0491803
k__Bacteria;p__Firmicutes;c__Bacilli;o__Lactobacillales;f__Carnobacteriaceae	Family	0.0601699	0.970363	0.970363	1	0.0222222	0.0103359	0.540984
k__Bacteria;p__Firmicutes;c__Clostridia;o__Clostridiales	Order	537.395	2.02374e-117	1.41661e-115	1.41661e-115	64.3	4851.56	188.602
k__Bacteria;p__Proteobacteria;c__Gammaproteobacteria;o__Enterobacteriales	Order	371.106	2.60289e-81	9.11011e-80	1.82202e-79	68.8333	3538.62	8531.94
k__Bacteria;p__Firmicutes;c__Bacilli;o__Bacillales	Order	204.331	4.26666e-45	9.95553e-44	2.98666e-43	7759.84	212.948	541.951
k__Bacteria;p__Firmicutes;c__Bacilli;Other	Order	199.712	4.29575e-44	7.51756e-43	3.00702e-42	39.6	2.42377	2.44672
k__Bacteria;p__Actinobacteria;c__Coriobacteriia;o__Coriobacteriales	Order	85.928	2.19271e-19	3.06979e-18	1.53489e-17	0.0666667	18.4186	0.532787
k__Bacteria;p__Actinobacteria;c__Actinobacteria;o__Actinomycetales	Order	69.4808	8.17403e-16	9.53637e-15	5.72182e-14	1494.86	362.806	242.75
k__Bacteria;p__Proteobacteria;c__Betaproteobacteria;o__Burkholderiales	Order	66.703	3.27809e-15	3.27809e-14	2.29467e-13	244.978	54.7984	123.656
k__Bacteria;p__Actinobacteria;c__Actinobacteria;o__Bifidobacteriales	Order	60.337	7.90674e-14	6.9184e-13	5.53472e-12	29	506.049	132.984
k__Bacteria;Other;Other;Other	Order	57.9532	2.60388e-13	2.02524e-12	1.82272e-11	0.277778	18.4444	8.95902
k__Bacteria;p__Firmicutes;c__Bacilli;o__Lactobacillales	Order	39.0533	3.30898e-09	2.31629e-08	2.31629e-07	1872.77	1541.63	1240.24
k__Bacteria;p__Proteobacteria;c__Gammaproteobacteria;o__Pasteurellales	Order	38.6246	4.09994e-09	2.60905e-08	2.86996e-07	0.244444	107.057	171.131
k__Bacteria;p__Proteobacteria;c__Alphaproteobacteria;o__Rhizobiales	Order	34.5456	3.15156e-08	1.83841e-07	2.20609e-06	5.38889	2.33333	6.97541
k__Bacteria;p__Proteobacteria;c__Gammaproteobacteria;Other	Order	32.4113	9.1616e-08	4.65199e-07	6.41312e-06	0.0111111	1.41085	0.0286885
k__Bacteria;p__Proteobacteria;c__Alphaproteobacteria;o__Sphingomonadales	Order	32.3805	9.30398e-08	4.65199e-07	6.51278e-06	4.72222	0.222222	0.114754
k__Bacteria;p__Proteobacteria;c__Gammaproteobacteria;o__Xanthomonadales	Order	30.4285	2.46912e-07	1.15226e-06	1.72838e-05	8.15556	0.925065	6
k__Bacteria;p__Firmicutes;c__Erysipelotrichi;o__Erysipelotrichales	Order	28.8281	5.49613e-07	2.40456e-06	3.84729e-05	0.0222222	16.3127	0.389344
k__Bacteria;p__Proteobacteria;c__Betaproteobacteria;o__Neisseriales	Order	27.7919	9.22695e-07	3.79933e-06	6.45887e-05	2.4	1.3876	1.89344
k__Bacteria;p__Bacteroidetes;c__Flavobacteriia;o__Flavobacteriales	Order	25.3956	3.05783e-06	1.18916e-05	0.000214048	5.68889	0.250646	3.18852
k__Bacteria;p__Proteobacteria;c__Alphaproteobacteria;o__Caulobacterales	Order	21.2963	2.37452e-05	8.74822e-05	0.00166216	5.15556	0.852713	3.0123
k__Bacteria;p__Firmicutes;c__Bacilli;o__Gemellales	Order	20.9053	2.88718e-05	0.000101051	0.00202103	2.17778	1.15245	4.85246
k__Bacteria;p__Proteobacteria;c__Gammaproteobacteria;o__Pseudomonadales	Order	16.3107	0.000287196	0.000957319	0.0201037	22.7222	14.4109	212.025
k__Bacteria;p__Proteobacteria;c__Gammaproteobacteria;o__Alteromonadales	Order	15.6867	0.000392353	0.0012484	0.0274647	0.277778	0.0284238	0.00409836
k__Bacteria;p__Proteobacteria;c__Epsilonproteobacteria;o__Campylobacterales	Order	15.5423	0.000421722	0.0012835	0.0295205	1.95556	8.73643	1.59016
k__Bacteria;p__TM7;c__TM7-3;o__I025	Order	14.0417	0.000893067	0.00260478	0.0625147	0.0555556	0	0
k__Bacteria;p__Proteobacteria;c__Alphaproteobacteria;o__Rhodobacterales	Order	11.7479	0.00281177	0.00787296	0.196824	0.688889	0.0129199	0.0655738
k__Bacteria;p__Bacteroidetes;c__Bacteroidia;o__Bacteroidales	Order	11.5955	0.00303444	0.00816965	0.212411	353.178	718.202	554.189
k__Bacteria;p__Firmicutes;Other;Other	Order	10.9891	0.00410916	0.0106534	0.287641	0	1.09302	0.0163934
k__Bacteria;p__Bacteroidetes;c__[Saprospirae];o__[Saprospirales]	Order	10.4786	0.005304	0.01326	0.37128	0.2	0.00258398	0.0163934
k__Bacteria;p__Fusobacteria;c__Fusobacteriia;o__Fusobacteriales	Order	10.242	0.00596996	0.0144102	0.417897	0	10.3902	0.151639
k__Bacteria;p__Cyanobacteria;c__Chloroplast;o__Streptophyta	Order	9.6955	0.00784603	0.0183074	0.549222	0.711111	0.255814	1.02459
k__Bacteria;p__Proteobacteria;c__Gammaproteobacteria;o__Aeromonadales	Order	7.96349	0.0186531	0.0412188	1	1	1.90698	18.2131
k__Bacteria;p__Bacteroidetes;c__Cytophagia;o__Cytophagales	Order	7.94324	0.0188429	0.0412188	1	0.922222	0.0284238	0.0778689
k__Bacteria;p__Verrucomicrobia;c__Verrucomicrobiae;o__Verrucomicrobiales	Order	7.17634	0.0276488	0.0568137	1	1.15556	2.68217	0.00409836
k__Bacteria;p__Acidobacteria;c__[Chloracidobacteria];o__RB41	Order	7.01111	0.0300301	0.0568137	1	0.2	0	0
k__Bacteria;p__Cyanobacteria;c__Oscillatoriophycideae;o__Chroococcales	Order	7.01111	0.0300301	0.0568137	1	0.0555556	0	0
k__Bacteria;p__Proteobacteria;c__Betaproteobacteria;Other	Order	7.01111	0.0300301	0.0568137	1	0.0888889	0	0
k__Bacteria;p__Spirochaetes;c__[Leptospirae];o__[Leptospirales]	Order	7.01111	0.0300301	0.0568137	1	0.355556	0	0
k__Bacteria;p__Bacteroidetes;c__Sphingobacteriia;o__Sphingobacteriales	Order	6.11473	0.0470114	0.0865999	1	0.588889	0.0723514	0.045082
k__Bacteria;p__Actinobacteria;c__Acidimicrobiia;o__Acidimicrobiales	Order	3.61643	0.163946	0.290625	1	0.0333333	0	0.0696721
k__Bacteria;p__Actinobacteria;c__Thermoleophilia;o__Solirubrobacterales	Order	3.49489	0.174219	0.290625	1	0.155556	0	0.00409836
k__Bacteria;p__OD1;c__SM2F11;o__	Order	3.48084	0.175447	0.290625	1	0.0222222	0	0.0122951
k__Bacteria;p__Proteobacteria;c__Deltaproteobacteria;o__Bdellovibrionales	Order	3.48084	0.175447	0.290625	1	0.0111111	0	0.0122951
k__Bacteria;p__[Thermi];c__Deinococci;o__Deinococcales	Order	3.44603	0.178527	0.290625	1	0.611111	0.284238	0.151639
k__Bacteria;p__Proteobacteria;Other;Other	Order	2.94971	0.228812	0.358982	1	0.0888889	0.00516796	0
k__Bacteria;p__Proteobacteria;c__Deltaproteobacteria;o__Desulfovibrionales	Order	2.93263	0.230774	0.358982	1	0.0333333	0.144703	0
k__Bacteria;p__Proteobacteria;c__Alphaproteobacteria;o__Rhodospirillales	Order	2.4612	0.292117	0.444526	1	0.155556	0.0361757	0.0901639
k__Bacteria;p__Acidobacteria;c__Acidobacteria-6;o__iii1-15	Order	1.95492	0.376266	0.478884	1	0	0	0.00819672
k__Bacteria;p__Actinobacteria;c__Rubrobacteria;o__Rubrobacterales	Order	1.95492	0.376266	0.478884	1	0	0	0.00409836
k__Bacteria;p__Actinobacteria;c__Thermoleophilia;o__Gaiellales	Order	1.95492	0.376266	0.478884	1	0	0	0.00409836
k__Bacteria;p__Cyanobacteria;c__Chloroplast;o__Cryptophyta	Order	1.95492	0.376266	0.478884	1	0	0	0.00819672
k__Bacteria;p__Cyanobacteria;c__Chloroplast;o__Stramenopiles	Order	1.95492	0.376266	0.478884	1	0	0	0.00409836
k__Bacteria;p__Proteobacteria;c__Alphaproteobacteria;Other	Order	1.95492	0.376266	0.478884	1	0	0	0.0163934
k__Bacteria;p__Proteobacteria;c__Betaproteobacteria;o__Methylophilales	Order	1.95492	0.376266	0.478884	1	0	0	0.0204918
k__Bacteria;p__Proteobacteria;c__Deltaproteobacteria;o__Myxococcales	Order	1.95492	0.376266	0.478884	1	0	0	0.0286885
k__Bacteria;p__TM7;Other;Other	Order	1.95492	0.376266	0.478884	1	0	0	0.0122951
k__Bacteria;p__[Thermi];c__Deinococci;o__Thermales	Order	1.7285	0.421368	0.52671	1	0	0.0103359	0
k__Bacteria;p__OD1;c__ABY1;o__	Order	1.28931	0.524843	0.644544	1	0.0666667	0.0129199	0.0163934
k__Bacteria;p__Chloroflexi;c__Thermomicrobia;o__JG30-KF-CM45	Order	0.863049	0.649518	0.699481	1	0	0.0310078	0
k__Bacteria;p__Cyanobacteria;c__4C0d-2;o__YS2	Order	0.863049	0.649518	0.699481	1	0	0.0155039	0
k__Bacteria;p__Firmicutes;c__Bacilli;o__Turicibacterales	Order	0.863049	0.649518	0.699481	1	0	0.617571	0
k__Bacteria;p__Proteobacteria;c__Alphaproteobacteria;o__	Order	0.863049	0.649518	0.699481	1	0	0.00258398	0
k__Bacteria;p__Proteobacteria;c__Alphaproteobacteria;o__RF32	Order	0.863049	0.649518	0.699481	1	0	0.0129199	0
k__Bacteria;p__Proteobacteria;c__Gammaproteobacteria;o__Cardiobacteriales	Order	0.863049	0.649518	0.699481	1	0	0.0361757	0
k__Bacteria;p__TM7;c__TM7-3;o__	Order	0.863049	0.649518	0.699481	1	0	0.00775194	0
k__Bacteria;p__Tenericutes;c__Mollicutes;o__Anaeroplasmatales	Order	0.863049	0.649518	0.699481	1	0	0.00775194	0
k__Bacteria;p__Proteobacteria;c__Gammaproteobacteria;o__Oceanospirillales	Order	0.607086	0.738198	0.782937	1	0.0111111	0.00516796	0.00409836
k__Bacteria;p__TM7;c__TM7-3;Other	Order	0.409552	0.81483	0.827264	1	0	0.00258398	0.00409836
k__Bacteria;p__Proteobacteria;c__Betaproteobacteria;o__Rhodocyclales	Order	0.40804	0.815446	0.827264	1	0	0.0155039	0.00819672
k__Bacteria;p__Proteobacteria;c__Gammaproteobacteria;o__Legionellales	Order	0.40804	0.815446	0.827264	1	0	0.0775194	0.00409836
k__Bacteria;p__Tenericutes;c__Mollicutes;o__Mycoplasmatales	Order	0.208623	0.900945	0.900945	1	6.16667	1.2584	0.446721
k__Bacteria;p__Firmicutes;c__Clostridia	Class	537.395	2.02374e-117	7.28545e-116	7.28545e-116	64.3	4851.56	188.602
k__Bacteria;p__Proteobacteria;c__Gammaproteobacteria	Class	421.206	3.43824e-92	6.18883e-91	1.23777e-90	101.256	3664.48	8939.35
k__Bacteria;p__Firmicutes;c__Bacilli	Class	220.883	1.08593e-48	1.30311e-47	3.90934e-47	9674.39	1758.77	1789.49
k__Bacteria;p__Actinobacteria;c__Actinobacteria	Class	94.0037	3.86683e-21	3.48015e-20	1.39206e-19	1523.86	868.855	375.734
k__Bacteria;p__Actinobacteria;c__Coriobacteriia	Class	85.928	2.19271e-19	1.57875e-18	7.89374e-18	0.0666667	18.4186	0.532787
k__Bacteria;p__Proteobacteria;c__Betaproteobacteria	Class	65.657	5.53052e-15	3.31831e-14	1.99099e-13	247.467	56.2016	125.578
k__Bacteria;p__Proteobacteria;c__Alphaproteobacteria	Class	63.9361	1.30756e-14	6.72459e-14	4.70721e-13	16.1111	3.47287	10.2746
k__Bacteria;Other;Other	Class	57.9532	2.60388e-13	1.17175e-12	9.37397e-12	0.277778	18.4444	8.95902
k__Bacteria;p__Firmicutes;c__Erysipelotrichi	Class	28.8281	5.49613e-07	2.19845e-06	1.97861e-05	0.0222222	16.3127	0.389344
k__Bacteria;p__Bacteroidetes;c__Flavobacteriia	Class	25.3956	3.05783e-06	1.10082e-05	0.000110082	5.68889	0.250646	3.18852
k__Bacteria;p__Proteobacteria;c__Epsilonproteobacteria	Class	15.5423	0.000421722	0.00138018	0.015182	1.95556	8.73643	1.59016
k__Bacteria;p__Bacteroidetes;c__Bacteroidia	Class	11.5955	0.00303444	0.00910332	0.10924	353.178	718.202	554.189
k__Bacteria;p__Firmicutes;Other	Class	10.9891	0.00410916	0.0113792	0.14793	0	1.09302	0.0163934
k__Bacteria;p__Bacteroidetes;c__[Saprospirae]	Class	10.4786	0.005304	0.0136389	0.190944	0.2	0.00258398	0.0163934
k__Bacteria;p__Fusobacteria;c__Fusobacteriia	Class	10.242	0.00596996	0.013778	0.214919	0	10.3902	0.151639
k__Bacteria;p__Cyanobacteria;c__Chloroplast	Class	10.1912	0.00612357	0.013778	0.220448	0.711111	0.255814	1.03689
k__Bacteria;p__Bacteroidetes;c__Cytophagia	Class	7.94324	0.0188429	0.0399025	0.678343	0.922222	0.0284238	0.0778689
k__Bacteria;p__Verrucomicrobia;c__Verrucomicrobiae	Class	7.17634	0.0276488	0.0514801	0.995357	1.15556	2.68217	0.00409836
k__Bacteria;p__Acidobacteria;c__[Chloracidobacteria]	Class	7.01111	0.0300301	0.0514801	1	0.2	0	0
k__Bacteria;p__Cyanobacteria;c__Oscillatoriophycideae	Class	7.01111	0.0300301	0.0514801	1	0.0555556	0	0
k__Bacteria;p__Spirochaetes;c__[Leptospirae]	Class	7.01111	0.0300301	0.0514801	1	0.355556	0	0
k__Bacteria;p__Bacteroidetes;c__Sphingobacteriia	Class	6.11473	0.0470114	0.0769277	1	0.588889	0.0723514	0.045082
k__Bacteria;p__Proteobacteria;c__Deltaproteobacteria	Class	4.13138	0.126731	0.198361	1	0.0444444	0.144703	0.0409836
k__Bacteria;p__Actinobacteria;c__Thermoleophilia	Class	3.62423	0.163309	0.233929	1	0.155556	0	0.00819672
k__Bacteria;p__Actinobacteria;c__Acidimicrobiia	Class	3.61643	0.163946	0.233929	1	0.0333333	0	0.0696721
k__Bacteria;p__TM7;c__TM7-3	Class	3.52436	0.17167	0.233929	1	0.0555556	0.0103359	0.00409836
k__Bacteria;p__OD1;c__SM2F11	Class	3.48084	0.175447	0.233929	1	0.0222222	0	0.0122951
k__Bacteria;p__Proteobacteria;Other	Class	2.94971	0.228812	0.294187	1	0.0888889	0.00516796	0
k__Bacteria;p__[Thermi];c__Deinococci	Class	1.99525	0.368754	0.423299	1	0.611111	0.294574	0.151639
k__Bacteria;p__Acidobacteria;c__Acidobacteria-6	Class	1.95492	0.376266	0.423299	1	0	0	0.00819672
k__Bacteria;p__Actinobacteria;c__Rubrobacteria	Class	1.95492	0.376266	0.423299	1	0	0	0.00409836
k__Bacteria;p__TM7;Other	Class	1.95492	0.376266	0.423299	1	0	0	0.0122951
k__Bacteria;p__OD1;c__ABY1	Class	1.28931	0.524843	0.572556	1	0.0666667	0.0129199	0.0163934
k__Bacteria;p__Chloroflexi;c__Thermomicrobia	Class	0.863049	0.649518	0.668076	1	0	0.0310078	0
k__Bacteria;p__Cyanobacteria;c__4C0d-2	Class	0.863049	0.649518	0.668076	1	0	0.0155039	0
k__Bacteria;p__Tenericutes;c__Mollicutes	Class	0.0881879	0.956864	0.956864	1	6.16667	1.26615	0.446721
k__Bacteria;p__Proteobacteria	Phylum	416.239	4.11947e-91	6.17921e-90	6.17921e-90	366.922	3733.04	9076.84
k__Bacteria;p__Firmicutes	Phylum	389.398	2.7759e-85	2.08192e-84	4.16385e-84	9738.71	6627.73	1978.5
k__Bacteria;p__Actinobacteria	Phylum	96.2222	1.27531e-21	6.37655e-21	1.91296e-20	1524.11	887.274	376.348
k__Bacteria;Other	Phylum	57.9532	2.60388e-13	9.76456e-13	3.90582e-12	0.277778	18.4444	8.95902
k__Bacteria;p__Cyanobacteria	Phylum	11.0897	0.00390758	0.0117227	0.0586137	0.766667	0.271318	1.03689
k__Bacteria;p__Fusobacteria	Phylum	10.242	0.00596996	0.0149249	0.0895494	0	10.3902	0.151639
k__Bacteria;p__Verrucomicrobia	Phylum	7.17634	0.0276488	0.0563064	0.414732	1.15556	2.68217	0.00409836
k__Bacteria;p__Spirochaetes	Phylum	7.01111	0.0300301	0.0563064	0.450451	0.355556	0	0
k__Bacteria;p__Bacteroidetes	Phylum	5.36933	0.0682442	0.11374	1	360.578	718.556	557.516
k__Bacteria;p__OD1	Phylum	4.16402	0.124679	0.187019	1	0.0888889	0.0129199	0.0286885
k__Bacteria;p__Acidobacteria	Phylum	3.49489	0.174219	0.237571	1	0.2	0	0.00819672
k__Bacteria;p__TM7	Phylum	2.58096	0.275138	0.343923	1	0.0555556	0.0103359	0.0163934
k__Bacteria;p__[Thermi]	Phylum	1.99525	0.368754	0.425485	1	0.611111	0.294574	0.151639
k__Bacteria;p__Chloroflexi	Phylum	0.863049	0.649518	0.695912	1	0	0.0310078	0
k__Bacteria;p__Tenericutes	Phylum	0.0881879	0.956864	0.956864	1	6.16667	1.26615	0.446721
