# Supplementary material for: Impact of prematurity and nutrition on the developing gut microbiome and preterm infant growth
Source: Microbiome. 2017 Dec 11;5:158. doi: 10.1186/s40168-017-0377-0 (PMC5725645; doi:10.1186/s40168-017-0377-0)
Supplement: Supplementary file 5 — A. Results of differential abundance tests (metagenomeSeq zero-inflated Gaussian) of all bacterial taxa between microbiome phases 1 and 2. B. Results of differential abundance tests (metagenomeSeq zero-inflated Gaussian) of all bacterial taxa between microbiome phases 2 and 3. C. Results of differential abundance tests (metagenomeSeq zero-inflated Gaussian) of all bacterial taxa between microbiome phases 1 and 3. (ZIP 536 kb) [file 40168_2017_377_MOESM5_ESM.zip]

Archive with 3 entries (3 files):
- Supplemental Table S4C_11.01.17.xlsx
- Supplemental Table S4B_11.01.17.xlsx
- Supplemental Table S4A_11.01.17.xlsx
