# Supplementary material for: Impact of prematurity and nutrition on the developing gut microbiome and preterm infant growth
Source: Microbiome. 2017 Dec 11;5:158. doi: 10.1186/s40168-017-0377-0 (PMC5725645; doi:10.1186/s40168-017-0377-0)
Supplement: Supplementary file 5 — A. Results of differential abundance tests (metagenomeSeq zero-inflated Gaussian) of all bacterial taxa between microbiome phases 1 and 2. B. Results of differential abundance tests (metagenomeSeq zero-inflated Gaussian) of all bacterial taxa between microbiome phases 2 and 3. C. Results of differential abundance tests (metagenomeSeq zero-inflated Gaussian) of all bacterial taxa between microbiome phases 1 and 3. (ZIP 536 kb) [file 40168_2017_377_MOESM5_ESM.zip › Supplemental Table S4C_11.01.17.xlsx]

## Sheet: Sheet1
Additional file 5: Table S4C. Results of differential abundance tests (metagenomeSeq zero-inflated Gaussian) of all bacterial taxa between microbiome Phases 1 and 3.
Taxon	Taxonomic Level	+samples in group 0	+samples in group 1	counts in group 0	counts in group 1	fisher.p	oddsRatio	lower	upper	(Intercept)	MGS_category3	scalingFactor	pValue	adjPvalue
k__Bacteria;p__Firmicutes;c__Bacilli;o__Bacillales;f__Staphylococcaceae;g__Staphylococcus;s__epidermidis	Species	71	65	2703	325	3.63325e-29	18.3462	10.1381	34.5657	4.18485	-3.1467	-0.438099	1.64861e-60	1.09633e-57
k__Bacteria;p__Firmicutes;c__Bacilli;o__Bacillales;f__Staphylococcaceae;g__Staphylococcus;Other	Species	90	344	2428293	309173	0.000129927	Inf	2.84297	Inf	14.2226	-7.28299	-1.26926	1.07343e-53	3.56915e-51
k__Bacteria;p__Firmicutes;c__Bacilli;o__Bacillales;f__Staphylococcaceae;g__Staphylococcus;s__	Species	77	65	77795	564	1.99509e-35	29.012	14.9542	60.4846	4.9078	-3.68433	-0.594404	8.23914e-44	1.82634e-41
k__Bacteria;p__Firmicutes;c__Bacilli;Other;Other;Other;Other	Species	87	165	14619	3926	4.17255e-24	38.8032	12.4903	195.044	5.73375	-3.91356	-0.0123968	3.42865e-42	5.70013e-40
k__Bacteria;p__Firmicutes;c__Clostridia;o__Clostridiales;f__[Tissierellaceae];g__Finegoldia;s__	Species	39	344	1556	1045547	4.7434e-19	0.096313	0.0547954	0.167043	0.897013	6.67993	1.22024	2.10598e-33	2.80095e-31
k__Bacteria;p__Firmicutes;c__Clostridia;o__Clostridiales;f__Veillonellaceae;g__Veillonella;s__dispar	Species	41	352	5367	1298337	4.66901e-20	0.0838985	0.0467597	0.148233	2.20866	6.85639	0.463391	2.74571e-33	3.04316e-31
k__Bacteria;p__Proteobacteria;c__Gammaproteobacteria;o__Enterobacteriales;f__Enterobacteriaceae;Other;Other	Species	75	377	9980	2327855	3.08336e-06	0.13346	0.0515019	0.331373	4.52171	5.93411	-0.102041	6.59776e-33	6.26787e-31
k__Bacteria;p__Firmicutes;c__Clostridia;o__Clostridiales;f__Veillonellaceae;g__Veillonella;Other	Species	27	318	935	437730	3.92377e-21	0.0936369	0.0531904	0.161177	1.31469	5.37655	0.286058	1.23992e-20	1.03069e-18
k__Bacteria;p__Proteobacteria;c__Gammaproteobacteria;o__Pseudomonadales;f__Moraxellaceae;g__Enhydrobacter;s__	Species	24	26	538	75	5.5935e-07	5.02501	2.59223	9.73438	1.31235	-1.17635	0.0581836	3.74286e-17	2.76556e-15
k__Bacteria;p__Firmicutes;c__Bacilli;o__Bacillales;f__Staphylococcaceae;g__Staphylococcus;s__haemolyticus	Species	28	14	226	80	7.37155e-13	11.9312	5.71085	25.9931	1.24548	-0.992729	-0.0916789	1.64643e-16	1.09487e-14
k__Bacteria;Other;Other;Other;Other;Other;Other	Species	9	208	61	25850	1.95067e-15	0.0960351	0.0412003	0.198634	0.561418	3.44845	-0.482265	5.24555e-16	3.17117e-14
k__Bacteria;p__Proteobacteria;c__Betaproteobacteria;o__Burkholderiales;f__Comamonadaceae;g__Delftia;s__	Species	52	113	2581	2381	6.02198e-07	3.30882	2.01401	5.47944	2.88491	-1.95789	0.136949	6.71632e-16	3.72196e-14
k__Bacteria;p__Proteobacteria;c__Gammaproteobacteria;o__Enterobacteriales;f__Enterobacteriaceae;g__Klebsiella;s__	Species	45	334	503	568047	1.3213e-12	0.159535	0.0930417	0.271896	1.45787	4.24699	0.387033	1.52838e-15	7.81823e-14
k__Bacteria;p__Firmicutes;c__Clostridia;o__Clostridiales;f__Clostridiaceae;g__Clostridium;s__perfringens	Species	24	263	1310	803057	9.19425e-13	0.172144	0.0982355	0.293568	0.850667	5.37748	0.881547	2.28797e-15	1.08679e-13
k__Bacteria;p__Firmicutes;c__Bacilli;o__Lactobacillales;f__Leuconostocaceae;g__Leuconostoc;s__	Species	38	111	7021	920	0.0161774	1.81468	1.09652	2.98705	3.31111	-1.99063	-0.208752	3.79419e-14	1.68209e-12
k__Bacteria;p__Actinobacteria;c__Actinobacteria;o__Actinomycetales;f__Corynebacteriaceae;g__Corynebacterium;s__	Species	70	264	313062	116593	0.096267	1.62911	0.929568	2.96009	8.18982	-3.70021	-0.392449	1.80108e-13	7.48574e-12
k__Bacteria;p__Proteobacteria;c__Betaproteobacteria;o__Burkholderiales;f__Alcaligenaceae;g__;s__	Species	54	191	3588	3405	0.0791172	1.53786	0.94241	2.53243	3.41529	-1.81484	-0.0880992	3.59198e-13	1.4051e-11
k__Bacteria;p__Proteobacteria;c__Betaproteobacteria;o__Neisseriales;f__Neisseriaceae;g__Microvirgula;s__aerodenitrificans	Species	22	23	299	64	1.27257e-06	5.09557	2.55222	10.1725	1.13505	-0.890734	-0.0580036	4.0451e-13	1.49444e-11
k__Bacteria;p__Firmicutes;c__Bacilli;o__Lactobacillales;f__Leuconostocaceae;Other;Other	Species	40	121	4816	1102	0.0190735	1.75655	1.06789	2.87873	3.06787	-1.82608	-0.0899186	4.49229e-13	1.5723e-11
k__Bacteria;p__Proteobacteria;c__Betaproteobacteria;o__Burkholderiales;f__Comamonadaceae;g__Diaphorobacter;s__	Species	9	8	1066	22	0.00135742	5.23783	1.73564	16.1189	0.733576	-0.917598	0.209538	7.73678e-12	2.57248e-10
k__Bacteria;p__Actinobacteria;c__Actinobacteria;o__Actinomycetales;f__Corynebacteriaceae;g__Corynebacterium;Other	Species	30	29	600	278	1.84402e-09	6.13844	3.30616	11.4529	1.81137	-1.17399	-0.233037	1.6086e-11	5.09389e-10
k__Bacteria;p__Firmicutes;c__Clostridia;o__Clostridiales;f__Veillonellaceae;g__Veillonella;s__parvula	Species	4	183	4	49142	1.13906e-16	0.0520478	0.0136053	0.142397	0.204845	2.55307	-0.295608	2.65186e-11	8.01584e-10
k__Bacteria;p__Proteobacteria;c__Gammaproteobacteria;o__Enterobacteriales;f__Enterobacteriaceae;g__Klebsiella;Other	Species	11	195	34	11534	4.43784e-12	0.137617	0.0640011	0.270082	0.411679	2.35628	-0.106788	2.95345e-11	8.49383e-10
k__Bacteria;p__Proteobacteria;c__Betaproteobacteria;o__Neisseriales;f__Neisseriaceae;g__Vogesella;s__	Species	6	0	87	0	3.92782e-05	Inf	5.2743	Inf	0.372132	-0.446174	0.0614943	3.0723e-11	8.49383e-10
k__Bacteria;p__Bacteroidetes;c__Flavobacteriia;o__Flavobacteriales;f__[Weeksellaceae];g__Chryseobacterium;s__	Species	21	56	771	155	0.0549883	1.79651	0.967654	3.24896	1.31127	-1.07299	0.155492	3.19317e-11	8.49383e-10
k__Bacteria;p__Firmicutes;c__Bacilli;o__Lactobacillales;f__Enterococcaceae;g__Enterococcus;s__	Species	62	377	420436	1324893	1.18505e-14	0.0593135	0.0244241	0.133179	5.5003	3.18602	1.11577	3.57273e-11	9.13795e-10
k__Bacteria;p__Proteobacteria;c__Gammaproteobacteria;o__Pasteurellales;f__Pasteurellaceae;g__Haemophilus;s__parainfluenzae	Species	9	153	105	118229	1.39847e-08	0.170439	0.0730385	0.353175	0.680444	3.23335	-0.730251	4.13542e-11	1.01854e-09
k__Bacteria;p__Bacteroidetes;c__Flavobacteriia;o__Flavobacteriales;f__[Weeksellaceae];g__Cloacibacterium;s__	Species	8	6	228	14	0.00135038	6.16082	1.81943	22.1617	0.53592	-0.624407	0.112903	6.40671e-11	1.52159e-09
k__Bacteria;p__Firmicutes;c__Clostridia;o__Clostridiales;f__Clostridiaceae;g__Clostridium;Other	Species	4	186	5	29984	4.23382e-17	0.0504808	0.0131919	0.138052	-0.136762	2.75899	0.602771	1.01859e-09	2.33573e-08
k__Bacteria;p__Proteobacteria;c__Gammaproteobacteria;o__Xanthomonadales;f__Xanthomonadaceae;g__Stenotrophomonas;s__geniculata	Species	27	72	1691	983	0.0207511	1.87229	1.06848	3.2273	2.00176	-1.3732	0.124466	1.41966e-09	3.14691e-08
k__Bacteria;p__Proteobacteria;c__Betaproteobacteria;o__Burkholderiales;f__Comamonadaceae;g__Variovorax;s__paradoxus	Species	39	74	562	1436	3.85688e-06	3.22496	1.91956	5.40708	1.94161	-1.02284	-0.284225	2.63751e-09	5.65789e-08
k__Bacteria;p__Proteobacteria;c__Alphaproteobacteria;o__Caulobacterales;f__Caulobacteraceae;g__Brevundimonas;s__diminuta	Species	29	83	809	786	0.0378899	1.73914	1.00943	2.95309	1.84181	-1.11244	-0.0500227	3.92808e-09	8.16305e-08
k__Bacteria;p__Proteobacteria;c__Betaproteobacteria;o__Burkholderiales;f__Comamonadaceae;g__Acidovorax;s__	Species	12	15	262	48	0.0014942	3.80088	1.5588	9.08968	0.762194	-0.646335	0.0103445	6.44235e-09	1.29823e-07
k__Bacteria;p__Proteobacteria;c__Betaproteobacteria;o__Burkholderiales;f__Comamonadaceae;g__Comamonas;s__	Species	66	315	40501	37903	0.107465	0.629237	0.360102	1.12396	6.34161	-2.03825	-0.229038	8.19586e-09	1.60301e-07
k__Bacteria;p__Firmicutes;c__Bacilli;o__Lactobacillales;f__Aerococcaceae;g__;s__	Species	9	4	310	11	7.85565e-05	10.5572	2.86267	48.1022	0.618951	-0.547	-0.0305383	1.39813e-08	2.65645e-07
k__Bacteria;p__Proteobacteria;c__Gammaproteobacteria;o__Xanthomonadales;f__Xanthomonadaceae;g__Stenotrophomonas;s__	Species	19	30	399	124	0.000720714	3.17455	1.59461	6.2056	0.8175	-0.689439	0.0784498	1.82472e-08	3.37066e-07
k__Bacteria;p__Proteobacteria;c__Gammaproteobacteria;o__Enterobacteriales;f__Enterobacteriaceae;g__Serratia;s__marcescens	Species	13	81	173	160352	0.186891	0.638357	0.309416	1.23078	1.0012	2.6695	-1.22561	2.49367e-08	4.48187e-07
k__Bacteria;p__Firmicutes;c__Bacilli;o__Lactobacillales;f__Streptococcaceae;g__Streptococcus;s__	Species	28	291	9564	290634	1.12298e-14	0.149705	0.0868246	0.252855	1.53003	2.9512	0.810674	3.37456e-08	5.90548e-07
k__Bacteria;p__Firmicutes;c__Clostridia;o__Clostridiales;f__[Tissierellaceae];g__Anaerococcus;s__	Species	37	275	2387	721595	1.61826e-07	0.285166	0.171799	0.469137	0.834245	3.40135	2.15783	3.65593e-08	6.23384e-07
k__Bacteria;p__Firmicutes;c__Bacilli;o__Lactobacillales;f__Enterococcaceae;Other;Other	Species	31	343	3144	30561	5.64069e-25	0.0680198	0.0380309	0.119228	2.1689	1.99344	0.199377	6.4057e-08	1.06495e-06
k__Bacteria;p__Actinobacteria;c__Actinobacteria;o__Actinomycetales;f__Propionibacteriaceae;g__Propionibacterium;s__	Species	10	162	5337	58263	9.37831e-09	0.174139	0.0779938	0.35058	1.13453	2.68416	-0.517685	8.39885e-08	1.36225e-06
k__Bacteria;p__Proteobacteria;c__Betaproteobacteria;o__Burkholderiales;f__Oxalobacteraceae;g__Cupriavidus;s__	Species	31	76	813	592	0.00466141	2.14619	1.25147	3.64074	1.73798	-0.952674	-0.18058	9.63313e-08	1.52525e-06
k__Bacteria;p__Proteobacteria;c__Epsilonproteobacteria;o__Campylobacterales;f__Campylobacteraceae;g__Sulfurospirillum;s__	Species	3	0	56	0	0.00653576	Inf	1.79953	Inf	0.246896	-0.313962	0.0557007	1.69357e-07	2.61913e-06
k__Bacteria;p__Proteobacteria;c__Gammaproteobacteria;Other;Other;Other;Other	Species	1	55	1	2042	8.89126e-05	0.0680086	0.0016726	0.407233	0.182624	1.11488	-0.408872	1.83319e-07	2.71157e-06
k__Bacteria;p__Proteobacteria;c__Alphaproteobacteria;o__Sphingomonadales;f__Sphingomonadaceae;g__Novosphingobium;s__	Species	4	2	131	5	0.0131522	8.89094	1.25188	99.8163	0.384878	-0.427683	0.0508821	1.8349e-07	2.71157e-06
k__Bacteria;p__Proteobacteria;c__Gammaproteobacteria;o__Pseudomonadales;f__Moraxellaceae;g__Alkanindiges;s__	Species	2	0	48	0	0.0352783	Inf	0.811918	Inf	0.152987	-0.271554	0.0984743	2.43927e-07	3.52633e-06
k__Bacteria;p__Firmicutes;c__Bacilli;o__Lactobacillales;f__Streptococcaceae;g__Lactococcus;s__	Species	53	185	12483	10716	0.0619202	1.56257	0.958805	2.56711	4.26701	-1.79893	-0.190041	2.51467e-07	3.55799e-06
k__Bacteria;p__Proteobacteria;c__Gammaproteobacteria;o__Enterobacteriales;f__Enterobacteriaceae;g__Klebsiella;s__oxytoca	Species	18	166	169	263154	3.96426e-05	0.333516	0.180007	0.591181	0.89293	2.86517	-0.282537	4.60752e-07	6.38333e-06
k__Bacteria;p__Firmicutes;c__Clostridia;o__Clostridiales;f__Veillonellaceae;g__Dialister;s__	Species	13	175	37	69330	2.05453e-08	0.20509	0.101028	0.387419	-0.0861947	2.56269	1.30363	4.77586e-07	6.48152e-06
k__Bacteria;p__Firmicutes;c__Bacilli;o__Bacillales;f__Bacillaceae;g__;s__	Species	6	3	15834	75	0.00200797	9.07927	1.89453	57.2361	1.04135	-0.889443	-0.0912257	5.20825e-07	6.92697e-06
k__Bacteria;p__Proteobacteria;c__Gammaproteobacteria;o__Pseudomonadales;f__Moraxellaceae;g__Acinetobacter;s__johnsonii	Species	18	63	448	179	0.435699	1.285	0.673825	2.36037	1.25082	-0.756497	-0.0230135	7.22106e-07	9.4157e-06
k__Bacteria;p__Firmicutes;c__Bacilli;o__Lactobacillales;f__Lactobacillaceae;g__Lactobacillus;s__delbrueckii	Species	7	9	95	18	0.0178476	3.52952	1.084	10.9993	0.484014	-0.417881	0.00239253	7.36679e-07	9.42099e-06
k__Bacteria;p__Actinobacteria;c__Actinobacteria;o__Actinomycetales;f__Propionibacteriaceae;g__Propionibacterium;s__acnes	Species	53	141	28295	15721	0.00012573	2.49411	1.52522	4.11357	3.73762	-1.65231	-0.449399	8.80361e-07	1.1046e-05
k__Bacteria;p__Proteobacteria;c__Alphaproteobacteria;o__Rhizobiales;f__Brucellaceae;g__Ochrobactrum;s__	Species	16	26	316	428	0.00292976	2.99321	1.42513	6.13109	1.02626	-0.798261	0.0846951	1.01429e-06	1.24907e-05
k__Bacteria;p__Actinobacteria;c__Actinobacteria;o__Actinomycetales;f__Dermabacteraceae;g__Dermabacter;s__	Species	7	125	1057	26587	4.48195e-07	0.177248	0.0671191	0.397089	0.67265	2.21044	-0.0662829	1.04628e-06	1.26505e-05
k__Bacteria;p__Firmicutes;c__Clostridia;o__Clostridiales;f__Clostridiaceae;Other;Other	Species	20	244	171	526566	1.84533e-12	0.168103	0.0927449	0.293321	-0.163296	2.88277	2.52689	1.14132e-06	1.35532e-05
k__Bacteria;p__Acidobacteria;c__[Chloracidobacteria];o__RB41;f__Ellin6075;g__;s__	Species	3	0	63	0	0.00653576	Inf	1.79953	Inf	0.241006	-0.28617	0.03751	1.31039e-06	1.52879e-05
k__Bacteria;p__Proteobacteria;c__Alphaproteobacteria;o__Rhodobacterales;f__Rhodobacteraceae;g__Paracoccus;Other	Species	4	3	106	27	0.0262742	5.92152	0.982535	41.1961	0.314251	-0.390044	0.0913323	1.96982e-06	2.2585e-05
k__Bacteria;p__Bacteroidetes;c__Flavobacteriia;o__Flavobacteriales;f__Flavobacteriaceae;g__Flavobacterium;s__	Species	3	0	28	0	0.00653576	Inf	1.79953	Inf	0.173089	-0.210784	0.0313076	3.656e-06	4.12075e-05
k__Bacteria;p__Actinobacteria;c__Actinobacteria;o__Actinomycetales;f__Micrococcaceae;g__;s__	Species	3	1	30	1	0.0225442	13.2101	1.04627	697.438	0.188227	-0.213887	0.0255966	6.8353e-06	7.57579e-05
k__Bacteria;p__Actinobacteria;c__Actinobacteria;o__Actinomycetales;f__Thermomonosporaceae;g__;s__	Species	1	1	318	3	0.34208	4.3185	0.0546424	340.33	0.108338	-0.315942	0.180444	7.30212e-06	7.96051e-05
k__Bacteria;p__Bacteroidetes;c__Bacteroidia;o__Bacteroidales;f__Prevotellaceae;g__Prevotella;s__stercorea	Species	1	0	62	0	0.188679	Inf	0.110256	Inf	0.085902	-0.218563	0.11018	9.98577e-06	0.000107105
k__Bacteria;p__Proteobacteria;c__Betaproteobacteria;o__Burkholderiales;f__Alcaligenaceae;g__Achromobacter;s__	Species	24	50	299	506	0.00203006	2.44558	1.34019	4.38506	1.22607	-0.715305	-0.0274812	1.12514e-05	0.000118765
k__Bacteria;p__Proteobacteria;c__Betaproteobacteria;o__Burkholderiales;f__Burkholderiaceae;g__Salinispora;s__	Species	6	7	37	9	0.0212808	3.86248	1.04386	13.8089	0.32952	-0.251084	-0.0309683	1.73188e-05	0.000179953
k__Bacteria;p__Actinobacteria;c__Actinobacteria;o__Actinomycetales;f__Propionibacteriaceae;g__Propionibacterium;s__granulosum	Species	3	52	4	3596	0.00530515	0.222606	0.0434434	0.714064	0.191527	1.11573	-0.297657	2.01925e-05	0.000206585
k__Bacteria;p__Proteobacteria;c__Gammaproteobacteria;o__Pseudomonadales;f__Pseudomonadaceae;g__Pseudomonas;s__veronii	Species	23	55	669	306	0.0114429	2.06854	1.13236	3.70028	1.30888	-0.737775	-0.0679109	2.36637e-05	0.000238429
k__Bacteria;p__Proteobacteria;c__Gammaproteobacteria;o__Pseudomonadales;f__Moraxellaceae;g__Acinetobacter;s__	Species	35	117	1104	719	0.131615	1.46734	0.881731	2.4207	2.02767	-0.874739	-0.102307	3.29231e-05	0.000326774
k__Bacteria;p__Proteobacteria;c__Epsilonproteobacteria;o__Campylobacterales;f__Campylobacteraceae;g__Arcobacter;Other	Species	10	18	170	99	0.0256428	2.55605	1.01396	6.10285	0.581564	-0.431759	-0.00318894	4.75099e-05	0.000464619
k__Bacteria;p__Proteobacteria;c__Betaproteobacteria;o__Burkholderiales;f__Comamonadaceae;Other;Other	Species	43	111	610	496	0.000692954	2.27061	1.38185	3.72902	2.14805	-0.688562	-0.529558	4.84492e-05	0.000466938
k__Bacteria;p__Proteobacteria;c__Gammaproteobacteria;o__Pseudomonadales;f__Moraxellaceae;g__Acinetobacter;s__guillouiae	Species	22	77	1515	1383	0.386336	1.30176	0.719431	2.29211	1.77365	-0.982412	0.0950714	5.52712e-05	0.000525077
k__Bacteria;p__Proteobacteria;c__Gammaproteobacteria;o__Pseudomonadales;f__Moraxellaceae;g__Enhydrobacter;Other	Species	7	5	17	11	0.00240203	6.40684	1.70317	26.2564	0.243015	-0.189101	-0.0119279	6.64032e-05	0.000621945
k__Bacteria;p__Proteobacteria;c__Alphaproteobacteria;o__Sphingomonadales;f__Sphingomonadaceae;g__Sphingobium;s__	Species	3	1	63	1	0.0225442	13.2101	1.04627	697.438	0.210562	-0.224363	0.0156971	6.75266e-05	0.000623684
k__Bacteria;p__Bacteroidetes;c__Bacteroidia;o__Bacteroidales;f__Prevotellaceae;g__Prevotella;s__copri	Species	2	6	24069	8	0.649175	1.44195	0.140071	8.23897	0.543944	-0.634439	0.104701	7.24912e-05	0.000660365
k__Bacteria;p__Proteobacteria;c__Betaproteobacteria;o__Neisseriales;f__Neisseriaceae;g__Vitreoscilla;s__	Species	6	3	26	18	0.00200797	9.07927	1.89453	57.2361	0.229595	-0.228396	0.029478	7.47182e-05	0.000671454
k__Bacteria;p__Bacteroidetes;c__Flavobacteriia;o__Flavobacteriales;f__Flavobacteriaceae;g__Flavobacterium;s__succinicans	Species	2	0	13	0	0.0352783	Inf	0.811918	Inf	0.120511	-0.134418	0.0115502	7.84542e-05	0.000695627
k__Bacteria;p__Proteobacteria;c__Gammaproteobacteria;o__Pseudomonadales;f__Pseudomonadaceae;g__Pseudomonas;s__viridiflava	Species	3	3	140	6	0.0841923	4.39463	0.578782	33.3502	0.246369	-0.27749	0.0454578	0.000110719	0.000968791
k__Bacteria;p__Firmicutes;c__Clostridia;o__Clostridiales;f__[Tissierellaceae];g__Peptoniphilus;s__	Species	27	225	155	312235	1.99659e-06	0.30934	0.18097	0.517532	-0.352885	2.15136	2.99986	0.00011425	0.000986703
k__Bacteria;p__Proteobacteria;c__Alphaproteobacteria;o__Rhizobiales;f__Bradyrhizobiaceae;g__Afipia;s__	Species	10	15	45	152	0.0142401	3.09039	1.19532	7.66706	0.411701	-0.348348	0.0573981	0.000134072	0.00114305
k__Bacteria;p__Firmicutes;c__Bacilli;o__Lactobacillales;f__Lactobacillaceae;g__Lactobacillus;s__	Species	22	63	17120	12800	0.0913056	1.66188	0.909447	2.96174	1.62475	-1.25567	0.67443	0.000269993	0.00227272
k__Bacteria;p__Proteobacteria;c__Alphaproteobacteria;o__Sphingomonadales;f__Sphingomonadaceae;g__Sphingomonas;s__	Species	10	15	286	266	0.0142401	3.09039	1.19532	7.66706	0.805124	-0.496704	-0.103815	0.000279656	0.00232464
k__Bacteria;p__Proteobacteria;c__Alphaproteobacteria;o__Rhizobiales;f__Phyllobacteriaceae;g__Phyllobacterium;s__	Species	27	49	306	1102	0.000171237	2.94797	1.64348	5.22658	1.36876	-0.599776	-0.250051	0.000354032	0.00290656
k__Bacteria;p__Actinobacteria;c__Actinobacteria;o__Actinomycetales;f__;g__;s__	Species	3	1	16	1	0.0225442	13.2101	1.04627	697.438	0.153697	-0.130188	-0.0152672	0.000380409	0.00308503
k__Bacteria;p__Proteobacteria;c__Gammaproteobacteria;o__Enterobacteriales;f__Enterobacteriaceae;g__;s__	Species	58	289	3534	1460223	0.0651052	0.615309	0.368224	1.03985	2.03066	2.36305	1.43267	0.000419845	0.00336382
k__Bacteria;p__Proteobacteria;c__Gammaproteobacteria;o__Alteromonadales;f__[Chromatiaceae];g__Rheinheimera;s__	Species	2	0	24	0	0.0352783	Inf	0.811918	Inf	0.151306	-0.147751	-0.00295233	0.000430941	0.00341162
k__Bacteria;p__Proteobacteria;c__Betaproteobacteria;o__Burkholderiales;f__Comamonadaceae;g__Limnohabitans;s__	Species	2	0	3	0	0.0352783	Inf	0.811918	Inf	0.0568154	-0.054902	-0.00158911	0.000439202	0.00343611
k__Bacteria;p__Proteobacteria;c__Alphaproteobacteria;o__Rhodobacterales;f__Rhodobacteraceae;g__Paracoccus;s__marcusii	Species	2	0	15	0	0.0352783	Inf	0.811918	Inf	0.136581	-0.126285	-0.00855146	0.00048698	0.00372538
k__Bacteria;p__Firmicutes;c__Clostridia;o__Clostridiales;f__Veillonellaceae;g__Veillonella;s__	Species	20	77	1023	11936	0.662913	1.14991	0.623285	2.05315	1.39644	-0.917567	0.345383	0.000487381	0.00372538
k__Bacteria;p__Firmicutes;c__Bacilli;o__Lactobacillales;f__Leuconostocaceae;g__;s__	Species	1	3	741	55	0.567991	1.43698	0.0270948	18.1351	0.126228	-0.324177	0.201956	0.000561759	0.00424511
k__Bacteria;p__Actinobacteria;c__Actinobacteria;o__Actinomycetales;f__Sporichthyaceae;g__;s__	Species	1	0	28	0	0.188679	Inf	0.110256	Inf	0.0904998	-0.139261	0.040498	0.000633665	0.0046821
k__Bacteria;p__Proteobacteria;c__Alphaproteobacteria;o__Caulobacterales;f__Caulobacteraceae;g__Phenylobacterium;s__	Species	1	0	8	0	0.188679	Inf	0.110256	Inf	0.0590528	-0.0908704	0.0264257	0.000633667	0.0046821
k__Bacteria;p__Proteobacteria;c__Betaproteobacteria;o__Burkholderiales;f__Comamonadaceae;g__Schlegelella;s__	Species	4	2	12	3	0.0131522	8.89094	1.25188	99.8163	0.156836	-0.119304	-0.0201741	0.000695258	0.00508073
k__Bacteria;p__Proteobacteria;c__Gammaproteobacteria;o__Pseudomonadales;f__Moraxellaceae;g__Acinetobacter;s__venetianus	Species	3	2	17	4	0.0486723	6.60057	0.744427	79.9703	0.175687	-0.142991	-0.014366	0.000781576	0.00564944
k__Bacteria;p__Proteobacteria;c__Gammaproteobacteria;o__Pseudomonadales;f__Pseudomonadaceae;g__Pseudomonas;s__	Species	9	18	300	175	0.0714536	2.27296	0.866833	5.56005	0.596986	-0.46604	0.0842644	0.000852027	0.00609245
k__Bacteria;p__Firmicutes;Other;Other;Other;Other;Other	Species	1	37	1	1575	0.00428425	0.106546	0.0025963	0.650338	0.068401	0.594716	-0.118828	0.000944287	0.00668033
k__Bacteria;p__Proteobacteria;c__Betaproteobacteria;o__Neisseriales;f__Neisseriaceae;g__;s__	Species	4	8	41	15	0.252488	2.19901	0.473605	8.43557	0.278423	-0.21329	-0.00579233	0.000970417	0.00672897
k__Bacteria;p__Firmicutes;c__Bacilli;o__Lactobacillales;f__Streptococcaceae;g__Lactococcus;s__garvieae	Species	1	0	77	0	0.188679	Inf	0.110256	Inf	0.120217	-0.174111	0.0447613	0.000971401	0.00672897
k__Bacteria;p__Actinobacteria;c__Actinobacteria;o__Actinomycetales;f__Actinomycetaceae;g__Varibaculum;s__	Species	8	158	22	76083	7.48195e-10	0.141854	0.0576399	0.303888	-0.656732	1.60039	2.30758	0.00113407	0.00777484
k__Bacteria;p__Proteobacteria;c__Gammaproteobacteria;o__Xanthomonadales;f__Xanthomonadaceae;g__;s__	Species	1	0	107	0	0.188679	Inf	0.110256	Inf	0.131152	-0.183289	0.0433017	0.00123917	0.00840867
k__Bacteria;p__Actinobacteria;c__Actinobacteria;o__Actinomycetales;f__Microbacteriaceae;g__Candidatus Rhodoluna;s__	Species	3	1	16	2	0.0225442	13.2101	1.04627	697.438	0.141637	-0.120604	-0.0106842	0.00130986	0.00879857
k__Bacteria;p__Proteobacteria;c__Alphaproteobacteria;o__Caulobacterales;f__Caulobacteraceae;g__;s__	Species	11	35	703	286	0.426551	1.39929	0.613486	2.97169	0.68424	-0.522756	0.204277	0.00145485	0.00965061
k__Bacteria;p__Cyanobacteria;c__Chloroplast;o__Streptophyta;f__;g__;s__	Species	15	27	277	306	0.00644885	2.65978	1.2512	5.47723	0.8307	-0.445465	-0.0839578	0.00146573	0.00965061
k__Bacteria;p__Proteobacteria;c__Gammaproteobacteria;o__Aeromonadales;f__Aeromonadaceae;g__;s__	Species	14	26	187	6987	0.0105357	2.55152	1.1738	5.3485	0.865917	-0.552706	0.0227688	0.00154199	0.0100531
k__Bacteria;p__Actinobacteria;c__Actinobacteria;o__Actinomycetales;f__Streptomycetaceae;g__Streptomyces;Other	Species	2	2	234	37	0.162982	4.35614	0.311841	60.8901	0.250212	-0.275419	0.0473728	0.00160292	0.0102799
k__Bacteria;p__Firmicutes;c__Bacilli;o__Gemellales;f__Gemellaceae;g__;s__	Species	0	16	0	57	0.0510402	0	0	1.09484	0.0317351	0.216139	-0.0807685	0.00165082	0.0102799
k__Bacteria;p__Proteobacteria;c__Betaproteobacteria;o__Burkholderiales;f__Oxalobacteraceae;g__Polynucleobacter;s__	Species	4	2	9	7	0.0131522	8.89094	1.25188	99.8163	0.147225	-0.116787	-0.00902154	0.00167233	0.0102799
k__Bacteria;p__Proteobacteria;c__Epsilonproteobacteria;o__Campylobacterales;f__Campylobacteraceae;g__Campylobacter;s__	Species	5	62	88	2587	0.0106043	0.308939	0.0939736	0.794989	0.32236	0.806345	-0.0680719	0.00167849	0.0102799
k__Bacteria;p__Spirochaetes;c__[Leptospirae];o__[Leptospirales];f__Leptospiraceae;g__Turneriella;s__	Species	1	0	33	0	0.188679	Inf	0.110256	Inf	0.100841	-0.133981	0.0275243	0.00173126	0.0102799
k__Bacteria;p__Bacteroidetes;c__Cytophagia;o__Cytophagales;f__Cytophagaceae;g__Flectobacillus;s__	Species	1	0	32	0	0.188679	Inf	0.110256	Inf	0.0999869	-0.132847	0.0272913	0.00173126	0.0102799
k__Bacteria;p__Firmicutes;c__Bacilli;o__Bacillales;f__[Exiguobacteraceae];g__Exiguobacterium;s__	Species	1	0	25	0	0.188679	Inf	0.110256	Inf	0.0931693	-0.123789	0.0254304	0.00173126	0.0102799
k__Bacteria;p__Verrucomicrobia;c__Verrucomicrobiae;o__Verrucomicrobiales;f__Verrucomicrobiaceae;g__Luteolibacter;s__	Species	1	0	13	0	0.188679	Inf	0.110256	Inf	0.0754671	-0.100269	0.0205987	0.00173126	0.0102799
k__Bacteria;p__Proteobacteria;c__Betaproteobacteria;Other;Other;Other;Other	Species	1	0	9	0	0.188679	Inf	0.110256	Inf	0.0658452	-0.0874847	0.0179724	0.00173126	0.0102799
k__Bacteria;p__Actinobacteria;c__Actinobacteria;o__Actinomycetales;f__Kineosporiaceae;g__Kineococcus;s__	Species	1	0	1	0	0.188679	Inf	0.110256	Inf	0.0198214	-0.0263355	0.00541023	0.00173135	0.0102799
k__Bacteria;p__Proteobacteria;c__Gammaproteobacteria;o__Enterobacteriales;f__Enterobacteriaceae;g__Proteus;s__	Species	13	91	195	247977	0.0658514	0.549783	0.267521	1.05484	0.502262	1.75458	0.362636	0.00178316	0.0104938
k__Bacteria;p__Bacteroidetes;c__[Saprospirae];o__[Saprospirales];f__Saprospiraceae;g__;s__	Species	1	1	47	6	0.34208	4.3185	0.0546424	340.33	0.0954918	-0.162835	0.0678439	0.00186942	0.010905
k__Bacteria;p__[Thermi];c__Deinococci;o__Deinococcales;f__Deinococcaceae;g__Deinococcus;s__	Species	1	0	18	0	0.188679	Inf	0.110256	Inf	0.085019	-0.110248	0.0209538	0.0020243	0.0116048
k__Bacteria;p__Proteobacteria;c__Alphaproteobacteria;o__Rhizobiales;f__Beijerinckiaceae;g__Chelatococcus;s__	Species	1	0	9	0	0.188679	Inf	0.110256	Inf	0.0664858	-0.0862154	0.0163861	0.0020243	0.0116048
k__Bacteria;p__Proteobacteria;c__Alphaproteobacteria;o__Rhizobiales;f__Rhizobiaceae;g__Agrobacterium;s__	Species	8	12	75	239	0.0345924	3.03966	1.04245	8.38829	0.425069	-0.306904	3.34986e-05	0.00214283	0.0121793
k__Bacteria;p__Firmicutes;c__Bacilli;o__Lactobacillales;f__Streptococcaceae;g__Streptococcus;s__anginosus	Species	6	102	48	102832	1.93361e-05	0.200067	0.0692514	0.473785	-0.0450238	1.50142	0.846217	0.00230122	0.0129687
k__Bacteria;p__Proteobacteria;c__Betaproteobacteria;o__Burkholderiales;f__Comamonadaceae;g__Curvibacter;s__	Species	13	29	115	143	0.0600774	2.0804	0.947311	4.35807	0.761274	-0.347629	-0.156178	0.00250027	0.0139721
k__Bacteria;p__Bacteroidetes;c__Bacteroidia;o__Bacteroidales;f__Bacteroidaceae;g__Bacteroides;s__	Species	22	64	97289	49447	0.0935084	1.63096	0.89326	2.90346	1.7198	-1.1109	0.33766	0.00254548	0.0141062
k__Bacteria;p__Proteobacteria;c__Alphaproteobacteria;o__Rhizobiales;f__Hyphomicrobiaceae;g__Devosia;s__	Species	1	1	67	3	0.34208	4.3185	0.0546424	340.33	0.115442	-0.160445	0.0459065	0.00286415	0.015741
k__Bacteria;p__Proteobacteria;c__Alphaproteobacteria;o__Rhizobiales;f__Bradyrhizobiaceae;Other;Other	Species	2	4	96	14	0.316687	2.17179	0.193582	15.4262	0.168673	-0.201997	0.0611363	0.00289975	0.015806
k__Bacteria;p__TM7;c__TM7-3;o__I025;f__Rs-045;g__;s__	Species	2	3	18	4	0.239189	2.9005	0.238941	25.7035	0.140381	-0.125309	0.00275715	0.00313644	0.0169572
k__Bacteria;p__Cyanobacteria;c__Oscillatoriophycideae;o__Chroococcales;f__Xenococcaceae;g__;s__	Species	1	0	15	0	0.188679	Inf	0.110256	Inf	0.0823749	-0.0991855	0.0139618	0.00320551	0.0171908
k__Bacteria;p__Firmicutes;c__Bacilli;o__Lactobacillales;f__Streptococcaceae;g__Streptococcus;s__luteciae	Species	33	102	3901	74300	0.0683041	1.61586	0.960882	2.68946	2.59353	-1.0161	-0.137672	0.00351304	0.0186894
k__Bacteria;p__Firmicutes;c__Clostridia;o__Clostridiales;f__[Tissierellaceae];g__WAL_1855D;s__	Species	3	23	16	109	0.443107	0.546323	0.102692	1.87047	0.209961	0.259728	-0.214115	0.00355841	0.0187805
k__Bacteria;p__Proteobacteria;c__Alphaproteobacteria;o__Sphingomonadales;f__Sphingomonadaceae;g__Sphingobium;s__yanoikuyae	Species	2	1	15	8	0.0927633	8.71547	0.449031	517.016	0.116619	-0.122458	0.0184148	0.00539128	0.0282299
k__Bacteria;p__Actinobacteria;c__Actinobacteria;o__Actinomycetales;f__Pseudonocardiaceae;g__Pseudonocardia;s__	Species	1	0	45	0	0.188679	Inf	0.110256	Inf	0.117603	-0.129175	0.00961114	0.00546143	0.0283739
k__Bacteria;p__Firmicutes;c__Clostridia;o__Clostridiales;f__Clostridiaceae;g__;s__	Species	11	173	559	126154	1.85524e-09	0.172789	0.0803092	0.33932	-0.261454	1.32654	2.09486	0.005642	0.0290847
k__Bacteria;p__Proteobacteria;c__Betaproteobacteria;o__Burkholderiales;f__Comamonadaceae;g__Tepidimonas;s__	Species	1	2	17	30	0.466739	2.15864	0.0362582	41.8902	0.0461425	-0.148897	0.110271	0.00581862	0.0295444
k__Bacteria;p__Proteobacteria;c__Betaproteobacteria;o__Neisseriales;f__Neisseriaceae;g__Eikenella;s__	Species	0	14	0	1222	0.0828156	0	0	1.27904	0.0598385	0.435069	-0.152294	0.00582003	0.0295444
k__Bacteria;p__Proteobacteria;c__Alphaproteobacteria;o__Rhizobiales;f__Methylobacteriaceae;g__Methylobacterium;s__komagatae	Species	1	0	10	0	0.188679	Inf	0.110256	Inf	0.0740366	-0.0801258	0.00505732	0.00592927	0.0296993
k__Bacteria;p__Bacteroidetes;c__Flavobacteriia;o__Flavobacteriales;f__Flavobacteriaceae;g__Flavobacterium;Other	Species	10	29	240	117	0.284737	1.54154	0.643235	3.41855	0.696582	-0.352587	-0.0660777	0.00593985	0.0296993
k__Bacteria;p__Proteobacteria;c__Gammaproteobacteria;o__Pasteurellales;f__Pasteurellaceae;g__;s__	Species	1	0	5	0	0.188679	Inf	0.110256	Inf	0.0556008	-0.0593017	0.00307373	0.00642288	0.0316387
k__Bacteria;p__Tenericutes;c__Mollicutes;o__RF39;f__;g__;s__	Species	1	0	4	0	0.188679	Inf	0.110256	Inf	0.0499431	-0.0532674	0.00276096	0.00642289	0.0316387
k__Bacteria;p__Firmicutes;c__Bacilli;o__Lactobacillales;f__Enterococcaceae;g__Enterococcus;s__cecorum	Species	1	0	2	0	0.188679	Inf	0.110256	Inf	0.0342385	-0.0360597	0.00151252	0.00687697	0.0321364
k__Bacteria;p__Bacteroidetes;c__Cytophagia;o__Cytophagales;f__Cytophagaceae;g__Dyadobacter;s__	Species	1	0	75	0	0.188679	Inf	0.110256	Inf	0.135128	-0.14182	0.00555824	0.00700689	0.0321364
k__Bacteria;p__Proteobacteria;c__Betaproteobacteria;o__Burkholderiales;f__Oxalobacteraceae;g__Janthinobacterium;s__	Species	1	0	75	0	0.188679	Inf	0.110256	Inf	0.135128	-0.14182	0.00555824	0.00700689	0.0321364
k__Bacteria;p__Proteobacteria;c__Betaproteobacteria;o__Burkholderiales;Other;Other;Other	Species	1	0	35	0	0.188679	Inf	0.110256	Inf	0.111813	-0.117351	0.00459924	0.00700689	0.0321364
k__Bacteria;p__Proteobacteria;c__Alphaproteobacteria;o__Sphingomonadales;f__Sphingomonadaceae;g__Sphingomonas;Other	Species	1	0	18	0	0.188679	Inf	0.110256	Inf	0.0918727	-0.0964228	0.00377902	0.0070069	0.0321364
k__Bacteria;p__Actinobacteria;c__Actinobacteria;o__Actinomycetales;f__Geodermatophilaceae;g__Modestobacter;s__	Species	1	0	16	0	0.188679	Inf	0.110256	Inf	0.0884022	-0.0927804	0.00363626	0.0070069	0.0321364
k__Bacteria;p__Proteobacteria;c__Alphaproteobacteria;o__Caulobacterales;f__Caulobacteraceae;g__Caulobacter;Other	Species	1	0	15	0	0.188679	Inf	0.110256	Inf	0.0865106	-0.0907951	0.00355846	0.0070069	0.0321364
k__Bacteria;p__Proteobacteria;c__Alphaproteobacteria;o__Rhodospirillales;f__Acetobacteraceae;g__Roseomonas;s__	Species	1	0	4	0	0.188679	Inf	0.110256	Inf	0.0502178	-0.0527049	0.00206562	0.00700694	0.0321364
k__Bacteria;p__Proteobacteria;c__Gammaproteobacteria;o__Xanthomonadales;f__Xanthomonadaceae;Other;Other	Species	1	0	3	0	0.188679	Inf	0.110256	Inf	0.0432553	-0.0453976	0.00177923	0.00700696	0.0321364
k__Bacteria;p__Actinobacteria;c__Actinobacteria;o__Actinomycetales;f__Nocardioidaceae;g__Aeromicrobium;s__	Species	1	0	1	0	0.188679	Inf	0.110256	Inf	0.0216276	-0.0226988	0.000889614	0.00700719	0.0321364
k__Bacteria;p__Actinobacteria;c__Acidimicrobiia;o__Acidimicrobiales;f__C111;g__;s__	Species	1	0	13	0	0.188679	Inf	0.110256	Inf	0.0824744	-0.0861552	0.00305708	0.00718461	0.0327244
k__Bacteria;p__Firmicutes;c__Clostridia;o__Clostridiales;f__Ruminococcaceae;g__Ruminococcus;s__flavefaciens	Species	1	5	562	410	1	0.85869	0.0179504	7.81062	0.0768835	-0.324761	0.30032	0.00771438	0.0348984
k__Bacteria;p__Proteobacteria;c__Alphaproteobacteria;o__Sphingomonadales;f__;g__;s__	Species	1	0	212	0	0.188679	Inf	0.110256	Inf	0.168723	-0.172613	0.00323116	0.00802422	0.03534
k__Bacteria;p__Proteobacteria;c__Gammaproteobacteria;o__Xanthomonadales;f__Xanthomonadaceae;g__Dokdonella;s__	Species	1	0	63	0	0.188679	Inf	0.110256	Inf	0.130882	-0.1339	0.00250649	0.00802423	0.03534
k__Bacteria;p__Bacteroidetes;c__[Saprospirae];o__[Saprospirales];f__Chitinophagaceae;g__;s__	Species	1	0	10	0	0.188679	Inf	0.110256	Inf	0.075463	-0.077203	0.00144517	0.00802425	0.03534
k__Bacteria;p__Proteobacteria;c__Gammaproteobacteria;o__Oceanospirillales;f__Halomonadaceae;g__Halomonas;Other	Species	1	0	1	0	0.188679	Inf	0.110256	Inf	0.0218137	-0.0223167	0.000417748	0.00802456	0.03534
k__Bacteria;p__Firmicutes;c__Clostridia;o__Clostridiales;f__Lachnospiraceae;g__[Ruminococcus];s__	Species	5	8	17	11	0.0778628	2.779	0.697431	9.91498	0.221672	-0.122239	-0.0418091	0.00910809	0.0398479
k__Bacteria;p__Actinobacteria;c__Actinobacteria;o__Actinomycetales;f__Micrococcaceae;g__Micrococcus;Other	Species	4	7	89	46	0.134546	2.51856	0.528692	10.169	0.32126	-0.222131	-0.0216658	0.00953962	0.0412254
k__Bacteria;p__Firmicutes;c__Clostridia;o__Clostridiales;f__Clostridiaceae;g__Clostridium;s__butyricum	Species	5	84	45	248319	0.000146789	0.212695	0.0652215	0.540624	-0.110865	1.38961	0.89869	0.00958125	0.0412254
k__Bacteria;p__Proteobacteria;c__Gammaproteobacteria;o__Enterobacteriales;f__Enterobacteriaceae;g__Citrobacter;s__	Species	35	224	1472	137615	0.00143999	0.463825	0.28058	0.758849	1.45649	1.31278	1.34771	0.00960894	0.0412254
k__Bacteria;p__Proteobacteria;c__Deltaproteobacteria;o__Desulfovibrionales;f__Desulfovibrionaceae;g__Desulfovibrio;s__	Species	1	0	9	0	0.188679	Inf	0.110256	Inf	0.0734484	-0.072102	-0.00111823	0.00992696	0.0420478
k__Bacteria;p__Actinobacteria;c__Actinobacteria;o__Actinomycetales;f__Nocardioidaceae;g__Propionicimonas;s__	Species	1	0	2	0	0.188679	Inf	0.110256	Inf	0.0350438	-0.0344014	-0.000533533	0.00992708	0.0420478
k__Bacteria;p__Proteobacteria;c__Gammaproteobacteria;o__Legionellales;f__Coxiellaceae;g__Rickettsiella;s__	Species	1	0	1	0	0.188679	Inf	0.110256	Inf	0.0221748	-0.0215709	-0.000501616	0.0103936	0.0437451
k__Bacteria;p__Firmicutes;c__Bacilli;o__Lactobacillales;f__Lactobacillaceae;Other;Other	Species	1	0	5	0	0.188679	Inf	0.110256	Inf	0.0573813	-0.0556353	-0.00145012	0.0105657	0.0439136
k__Bacteria;p__Firmicutes;c__Clostridia;o__Clostridiales;f__Clostridiaceae;g__Clostridium;s__acetobutylicum	Species	1	0	5	0	0.188679	Inf	0.110256	Inf	0.0573813	-0.0556353	-0.00145012	0.0105657	0.0439136
k__Bacteria;p__Proteobacteria;c__Gammaproteobacteria;o__Pasteurellales;f__Pasteurellaceae;g__Haemophilus;s__influenzae	Species	0	7	0	43	0.356642	0	0	2.98721	0.0302295	0.153284	-0.0769367	0.0110477	0.0456316
k__Bacteria;p__Proteobacteria;c__Betaproteobacteria;o__Burkholderiales;f__Oxalobacteraceae;g__Ralstonia;s__	Species	6	13	124	61	0.145134	2.05125	0.620785	5.99039	0.361277	-0.229578	-0.0157735	0.0113999	0.046796
k__Bacteria;p__Proteobacteria;c__Gammaproteobacteria;o__Xanthomonadales;f__Xanthomonadaceae;g__Stenotrophomonas;s__acidaminiphila	Species	1	0	8	0	0.188679	Inf	0.110256	Inf	0.0711955	-0.0665013	-0.0038987	0.0126923	0.0513268
k__Bacteria;p__Actinobacteria;c__Actinobacteria;o__Actinomycetales;f__Micrococcaceae;g__Kocuria;s__palustris	Species	1	0	5	0	0.188679	Inf	0.110256	Inf	0.0580574	-0.0542295	-0.00317925	0.0126923	0.0513268
k__Bacteria;p__Firmicutes;c__Clostridia;o__Clostridiales;f__Veillonellaceae;g__Anaeromusa;s__	Species	1	0	12	0	0.188679	Inf	0.110256	Inf	0.0831286	-0.0775934	-0.00459722	0.0127352	0.0513268
k__Bacteria;p__Proteobacteria;c__Gammaproteobacteria;o__Enterobacteriales;f__Enterobacteriaceae;g__Erwinia;s__	Species	0	8	0	464	0.362345	0	0	2.51796	0.0552557	0.27015	-0.140631	0.0130612	0.0523234
k__Bacteria;p__Actinobacteria;c__Actinobacteria;o__Bifidobacteriales;f__Bifidobacteriaceae;g__Bifidobacterium;Other	Species	7	107	169	22740	2.81944e-05	0.22122	0.0835792	0.497443	0.0845835	0.994819	0.913928	0.0132982	0.0529541
k__Bacteria;p__Proteobacteria;c__Gammaproteobacteria;o__Pasteurellales;f__Pasteurellaceae;Other;Other	Species	1	29	5	18443	0.0268779	0.139023	0.00336281	0.862653	0.0488942	0.66823	0.0202607	0.013387	0.0529902
k__Bacteria;p__Proteobacteria;c__Alphaproteobacteria;o__Rhizobiales;f__Beijerinckiaceae;g__;s__	Species	1	0	1	0	0.188679	Inf	0.110256	Inf	0.0227273	-0.0204194	-0.00191676	0.0152631	0.059629
k__Bacteria;p__Proteobacteria;c__Gammaproteobacteria;o__Oceanospirillales;f__Halomonadaceae;g__Halomonas;s__nitritophilus	Species	1	0	1	0	0.188679	Inf	0.110256	Inf	0.0227273	-0.0204194	-0.00191676	0.0152631	0.059629
k__Bacteria;p__Actinobacteria;c__Thermoleophilia;o__Solirubrobacterales;f__Solirubrobacteraceae;g__;s__	Species	1	0	37	0	0.188679	Inf	0.110256	Inf	0.119431	-0.106825	-0.0104698	0.0155829	0.059629
k__Bacteria;p__Actinobacteria;c__Thermoleophilia;o__Solirubrobacterales;f__;g__;s__	Species	1	0	10	0	0.188679	Inf	0.110256	Inf	0.0787287	-0.0704188	-0.00690168	0.0155829	0.059629
k__Bacteria;p__Proteobacteria;c__Deltaproteobacteria;o__Bdellovibrionales;f__Bdellovibrionaceae;g__Bdellovibrio;s__	Species	1	0	7	0	0.188679	Inf	0.110256	Inf	0.0682731	-0.0610668	-0.0059851	0.0155829	0.059629
k__Bacteria;p__Proteobacteria;c__Alphaproteobacteria;o__Caulobacterales;f__Caulobacteraceae;g__Asticcacaulis;s__biprosthecium	Species	1	0	6	0	0.188679	Inf	0.110256	Inf	0.0639032	-0.0571155	-0.0056375	0.015637	0.059629
k__Bacteria;p__Firmicutes;c__Bacilli;o__Lactobacillales;f__Leuconostocaceae;g__Leuconostoc;s__mesenteroides	Species	1	0	1	0	0.188679	Inf	0.110256	Inf	0.0227679	-0.0203343	-0.00202122	0.0156918	0.059629
k__Bacteria;p__Firmicutes;c__Bacilli;o__Bacillales;Other;Other;Other	Species	1	0	8	0	0.188679	Inf	0.110256	Inf	0.072302	-0.0641862	-0.00674052	0.0161337	0.0609042
k__Bacteria;p__Actinobacteria;c__Actinobacteria;o__Actinomycetales;f__Geodermatophilaceae;g__Blastococcus;s__aggregatus	Species	1	1	125	2	0.34208	4.3185	0.0546424	340.33	0.153642	-0.144573	-0.000748418	0.0162106	0.0609042
k__Bacteria;p__Proteobacteria;c__Gammaproteobacteria;o__Pasteurellales;f__Pasteurellaceae;g__Actinobacillus;s__	Species	0	5	0	6	0.588998	0	0	4.71127	0.0110727	0.0512016	-0.0281809	0.016307	0.0609224
k__Bacteria;p__OD1;c__SM2F11;o__;f__;g__;s__	Species	1	0	2	0	0.188679	Inf	0.110256	Inf	0.0362818	-0.0318182	-0.00370718	0.0170616	0.0633853
k__Bacteria;p__Firmicutes;c__Clostridia;o__Clostridiales;f__Ruminococcaceae;g__Ruminococcus;s__callidus	Species	1	0	1	0	0.188679	Inf	0.110256	Inf	0.0229173	-0.0200203	-0.00240601	0.0173641	0.0641508
k__Bacteria;p__Proteobacteria;c__Alphaproteobacteria;o__Caulobacterales;f__Caulobacteraceae;g__Brevundimonas;s__	Species	1	0	5	0	0.188679	Inf	0.110256	Inf	0.0593484	-0.0515242	-0.00649834	0.0178598	0.0656174
k__Bacteria;p__Proteobacteria;c__Gammaproteobacteria;o__Alteromonadales;f__OM60;g__;s__	Species	1	0	6	0	0.188679	Inf	0.110256	Inf	0.0644838	-0.0558949	-0.00713347	0.0179863	0.0656976
k__Bacteria;p__Proteobacteria;c__Alphaproteobacteria;o__Sphingomonadales;f__Sphingomonadaceae;Other;Other	Species	1	0	15	0	0.188679	Inf	0.110256	Inf	0.0919416	-0.0795076	-0.0103269	0.018178	0.0656976
k__Bacteria;p__Bacteroidetes;c__[Saprospirae];o__[Saprospirales];f__Chitinophagaceae;g__Flavisolibacter;s__	Species	1	0	8	0	0.188679	Inf	0.110256	Inf	0.072862	-0.0630083	-0.00818387	0.018178	0.0656976
k__Bacteria;p__Actinobacteria;c__Actinobacteria;o__Actinomycetales;f__Microbacteriaceae;g__Microbacterium;s__	Species	1	0	202	0	0.188679	Inf	0.110256	Inf	0.176353	-0.152022	-0.0202073	0.0184371	0.066274
k__Bacteria;p__Proteobacteria;c__Gammaproteobacteria;o__Enterobacteriales;f__Enterobacteriaceae;g__Serratia;Other	Species	0	2	0	2	1	0	0	22.9709	0.00828552	0.0272772	-0.0210874	0.0213042	0.0761682
k__Bacteria;p__Proteobacteria;c__Gammaproteobacteria;o__Xanthomonadales;f__Xanthomonadaceae;g__Luteimonas;s__	Species	6	15	50	219	0.254816	1.76896	0.545745	5.00355	0.282804	-0.270923	0.164737	0.0224069	0.0796824
k__Bacteria;p__Proteobacteria;c__Gammaproteobacteria;o__Enterobacteriales;f__Enterobacteriaceae;g__Salmonella;s__	Species	0	30	0	375	0.00275196	0	0	0.5327	-0.0374456	0.308363	0.0953023	0.0225463	0.0797517
k__Bacteria;p__Proteobacteria;c__Gammaproteobacteria;o__Pseudomonadales;f__Moraxellaceae;g__Acinetobacter;s__lwoffii	Species	1	8	1	49	1	0.532888	0.0118683	4.06084	0.0552338	0.138902	-0.0835329	0.0228957	0.0805591
k__Bacteria;p__Firmicutes;c__Clostridia;o__Clostridiales;f__Veillonellaceae;g__Megasphaera;s__	Species	8	58	59	26778	0.174054	0.554003	0.219685	1.2271	0.20551	0.875578	0.340543	0.0244366	0.0855282
k__Bacteria;p__Actinobacteria;c__Actinobacteria;o__Actinomycetales;f__Streptomycetaceae;Other;Other	Species	1	1	73	3	0.34208	4.3185	0.0546424	340.33	0.137854	-0.123321	-0.00351123	0.0245901	0.0855879
k__Bacteria;p__Actinobacteria;c__Actinobacteria;o__Actinomycetales;f__Micrococcaceae;Other;Other	Species	2	3	15	5	0.239189	2.9005	0.238941	25.7035	0.136221	-0.0917857	-0.0199053	0.0247111	0.0855879
k__Bacteria;p__Actinobacteria;c__Actinobacteria;o__Actinomycetales;f__Nocardiaceae;g__Rhodococcus;s__fascians	Species	4	4	44	35	0.045036	4.43402	0.809162	24.3009	0.18161	-0.153362	0.0223124	0.0255252	0.0879495
k__Bacteria;p__Verrucomicrobia;c__Verrucomicrobiae;o__Verrucomicrobiales;f__Verrucomicrobiaceae;g__Akkermansia;s__muciniphila	Species	5	14	271	5491	0.375896	1.56556	0.429471	4.75974	0.256236	-0.344587	0.242152	0.0268645	0.0920818
k__Bacteria;p__Proteobacteria;c__Alphaproteobacteria;o__Rhizobiales;f__Brucellaceae;g__Pseudochrobactrum;s__	Species	1	6	1	52	1	0.713941	0.0153449	5.99809	0.0581634	0.135516	-0.0916772	0.0270014	0.0920818
k__Bacteria;p__Firmicutes;c__Bacilli;o__Lactobacillales;f__Lactobacillaceae;g__Lactobacillus;s__helveticus	Species	3	16	11563	101	1	0.799922	0.146148	2.88389	0.276311	-0.307884	0.180182	0.0296839	0.100713
k__Bacteria;p__Actinobacteria;c__Actinobacteria;o__Actinomycetales;f__Actinomycetaceae;g__Actinomyces;Other	Species	1	55	1	2162	8.89126e-05	0.0680086	0.0016726	0.407233	-0.127562	0.450545	0.379254	0.0306648	0.103513
k__Bacteria;p__Proteobacteria;c__Gammaproteobacteria;o__Pseudomonadales;f__Moraxellaceae;g__Acinetobacter;Other	Species	19	52	561	16635	0.0715985	1.72174	0.904106	3.17847	1.38917	-0.455638	-0.267384	0.0338916	0.11373
k__Bacteria;p__Firmicutes;c__Bacilli;o__Bacillales;f__Paenibacillaceae;g__Paenibacillus;s__	Species	1	12	6	5051	0.477945	0.351672	0.00812742	2.43515	0.116177	0.433276	-0.138319	0.0340333	0.11373
k__Bacteria;p__Proteobacteria;c__Betaproteobacteria;o__Burkholderiales;f__Oxalobacteraceae;Other;Other	Species	1	2	121	15	0.466739	2.15864	0.0362582	41.8902	0.140831	-0.144935	0.0291819	0.0348716	0.115948
k__Bacteria;p__OD1;c__ABY1;o__;f__;g__;s__	Species	2	2	17	10	0.162982	4.35614	0.311841	60.8901	0.139332	-0.0988472	-0.0152115	0.0353651	0.117004
k__Bacteria;p__Proteobacteria;c__Betaproteobacteria;o__Burkholderiales;f__Comamonadaceae;g__Acidovorax;Other	Species	8	10	28	72	0.0100527	3.66446	1.21674	10.6719	0.328938	-0.166105	-0.0448258	0.0362258	0.118876
k__Bacteria;p__Actinobacteria;c__Coriobacteriia;o__Coriobacteriales;f__Coriobacteriaceae;g__Atopobium;s__	Species	1	57	1	4911	5.39595e-05	0.0652287	0.00160537	0.390054	-0.249694	0.618797	0.695395	0.0362885	0.118876
k__Bacteria;p__Proteobacteria;c__Gammaproteobacteria;o__Pseudomonadales;f__Pseudomonadaceae;Other;Other	Species	7	77	335	2277	0.00541637	0.340145	0.127498	0.773343	0.606747	0.51057	-0.116722	0.0390957	0.127444
k__Bacteria;p__Actinobacteria;c__Actinobacteria;o__Actinomycetales;f__Corynebacteriaceae;g__Corynebacterium;s__simulans	Species	1	12	2	1854	0.477945	0.351672	0.00812742	2.43515	0.0759593	0.325106	-0.105293	0.0413684	0.134195
k__Bacteria;p__Proteobacteria;c__Alphaproteobacteria;o__Rhizobiales;f__Rhizobiaceae;g__Shinella;s__granuli	Species	0	3	0	6	1	0	0	10.4548	0.0118249	0.0464218	-0.0300955	0.0421603	0.1361
k__Bacteria;p__Bacteroidetes;c__Bacteroidia;o__Bacteroidales;f__Prevotellaceae;g__Prevotella;s__	Species	29	161	3301	574822	0.120138	0.667899	0.394988	1.10966	1.07723	1.28312	1.49923	0.0424488	0.136369
k__Bacteria;p__Proteobacteria;c__Gammaproteobacteria;o__Enterobacteriales;f__Enterobacteriaceae;g__Serratia;s__	Species	1	18	8	1243	0.225181	0.230784	0.00547151	1.50076	0.115872	0.272298	-0.117595	0.0436553	0.139571
k__Bacteria;p__Firmicutes;c__Clostridia;o__Clostridiales;f__Lachnospiraceae;g__Roseburia;s__faecis	Species	2	2	3	2	0.162982	4.35614	0.311841	60.8901	0.0593169	-0.039336	-0.00805716	0.0446329	0.142014
k__Bacteria;p__Bacteroidetes;c__Bacteroidia;o__Bacteroidales;f__Porphyromonadaceae;g__Parabacteroides;Other	Species	5	8	428	13268	0.0778628	2.779	0.697431	9.91498	0.301215	-0.41387	0.317944	0.0452949	0.143434
k__Bacteria;p__Actinobacteria;c__Actinobacteria;o__Bifidobacteriales;f__Bifidobacteriaceae;g__Bifidobacterium;s__breve	Species	19	130	13637	403641	0.0229557	0.529691	0.288527	0.934578	0.830788	1.26639	1.4521	0.0502679	0.158427
k__Bacteria;p__Firmicutes;c__Bacilli;o__Lactobacillales;f__Streptococcaceae;g__Streptococcus;s__infantis	Species	13	83	132	28204	0.146835	0.618937	0.300261	1.19206	0.614736	0.5434	0.0306825	0.0557201	0.174782
k__Bacteria;p__Bacteroidetes;c__Bacteroidia;o__Bacteroidales;f__Prevotellaceae;g__Prevotella;s__nanceiensis	Species	0	4	0	29	1	0	0	6.54439	0.0195227	0.0824801	-0.0496869	0.057282	0.178838
k__Bacteria;p__Actinobacteria;c__Coriobacteriia;o__Coriobacteriales;f__Coriobacteriaceae;g__Eggerthella;s__lenta	Species	5	90	6	16009	5.56079e-05	0.194607	0.0597624	0.493519	-0.618552	0.768454	1.87536	0.0577563	0.179476
k__Bacteria;p__Actinobacteria;c__Actinobacteria;o__Actinomycetales;f__Actinomycetaceae;g__Actinomyces;s__	Species	19	170	43550	103392	6.65451e-05	0.342294	0.187175	0.60103	1.50774	1.01922	0.817655	0.059476	0.183961
k__Bacteria;p__Firmicutes;c__Bacilli;o__Lactobacillales;Other;Other;Other	Species	6	136	2559	3856	7.54297e-09	0.132229	0.0459824	0.311172	0.679801	0.551271	0.231297	0.0607414	0.187005
k__Bacteria;p__Bacteroidetes;c__Sphingobacteriia;o__Sphingobacteriales;f__Sphingobacteriaceae;g__Pedobacter;s__	Species	2	1	31	35	0.0927633	8.71547	0.449031	517.016	0.172536	-0.117572	-0.0235542	0.0613618	0.188044
k__Bacteria;p__Actinobacteria;c__Actinobacteria;o__Actinomycetales;f__Microbacteriaceae;g__Curtobacterium;s__	Species	0	3	0	6	1	0	0	10.4548	0.00971087	0.0421438	-0.024715	0.0655558	0.199975
k__Bacteria;p__Firmicutes;c__Clostridia;o__Clostridiales;f__Veillonellaceae;g__Megamonas;s__	Species	0	3	0	6	1	0	0	10.4548	0.00906851	0.0421575	-0.0230802	0.0677895	0.205845
k__Bacteria;p__Bacteroidetes;c__Bacteroidia;o__Bacteroidales;f__Prevotellaceae;g__Prevotella;s__melaninogenica	Species	2	36	4	31293	0.0283213	0.222039	0.0254199	0.891437	-0.0633397	0.577342	0.328429	0.0716202	0.216488
k__Bacteria;p__Actinobacteria;c__Actinobacteria;o__Bifidobacteriales;f__Bifidobacteriaceae;g__Bifidobacterium;s__adolescentis	Species	0	3	0	3	1	0	0	10.4548	0.00506631	0.0258025	-0.0128942	0.076893	0.231375
k__Bacteria;p__Firmicutes;c__Clostridia;o__Clostridiales;f__Peptostreptococcaceae;g__;s__	Species	5	108	325	93473	9.32334e-07	0.152396	0.0469608	0.384542	-0.491333	0.901018	1.94497	0.0783703	0.234758
k__Bacteria;p__Firmicutes;c__Bacilli;o__Lactobacillales;f__Streptococcaceae;g__Streptococcus;Other	Species	26	167	33872	28670	0.0167624	0.535856	0.311744	0.900305	1.82957	0.623471	-0.476692	0.0788187	0.235042
k__Bacteria;p__Firmicutes;c__Clostridia;o__Clostridiales;f__Lachnospiraceae;g__;s__	Species	22	128	368	253815	0.130581	0.655195	0.368185	1.13083	0.0796486	0.973954	1.82603	0.0801977	0.238087
k__Bacteria;p__Firmicutes;c__Erysipelotrichi;o__Erysipelotrichales;f__Erysipelotrichaceae;g__Coprobacillus;s__cateniformis	Species	0	6	0	867	0.599795	0	0	3.66232	0.0257816	0.224687	-0.0656163	0.0853801	0.251371
k__Bacteria;p__Firmicutes;c__Bacilli;o__Lactobacillales;f__Carnobacteriaceae;g__Granulicatella;s__	Species	2	7	10	17	0.680218	1.23319	0.122961	6.62602	0.099757	-0.0826283	0.0311555	0.0854284	0.251371
k__Bacteria;p__Firmicutes;c__Clostridia;o__Clostridiales;f__[Mogibacteriaceae];g__Mogibacterium;s__	Species	0	16	0	323	0.0510402	0	0	1.09484	-0.0455324	0.238604	0.115884	0.0860198	0.251996
k__Bacteria;p__Bacteroidetes;c__Bacteroidia;o__Bacteroidales;f__Bacteroidaceae;g__Bacteroides;s__uniformis	Species	4	8	701	536	0.252488	2.19901	0.473605	8.43557	0.282587	-0.2295	0.072888	0.0865635	0.252477
k__Bacteria;p__Proteobacteria;c__Alphaproteobacteria;o__Rhizobiales;f__Rhizobiaceae;g__Rhizobium;s__	Species	3	5	33	22	0.177188	2.62753	0.400546	13.7962	0.198116	-0.10203	-0.0450488	0.0886409	0.257407
k__Bacteria;p__Firmicutes;c__Clostridia;o__Clostridiales;f__Veillonellaceae;Other;Other	Species	0	28	0	218	0.00457071	0	0	0.576439	-0.0594358	0.198141	0.151269	0.0901672	0.260701
k__Bacteria;p__Actinobacteria;c__Actinobacteria;o__Actinomycetales;f__Micrococcaceae;g__Rothia;s__mucilaginosa	Species	7	75	81	733	0.00791933	0.351452	0.131615	0.799949	0.320998	0.316273	0.139342	0.0927105	0.266894
k__Bacteria;p__Actinobacteria;c__Actinobacteria;o__Bifidobacteriales;f__Bifidobacteriaceae;g__Bifidobacterium;s__bifidum	Species	1	7	1	109	1	0.610499	0.0133889	4.84996	0.0413366	0.133036	-0.0490878	0.0944382	0.2696
k__Bacteria;p__Proteobacteria;c__Gammaproteobacteria;o__Enterobacteriales;f__Enterobacteriaceae;g__Salmonella;Other	Species	0	4	0	10	1	0	0	6.54439	0.00820216	0.0496032	-0.0208752	0.0944614	0.2696
k__Bacteria;p__Firmicutes;c__Clostridia;o__Clostridiales;f__Veillonellaceae;g__Acidaminococcus;s__	Species	0	1	0	1	1	0	0	167.264	0.00433478	0.0140733	-0.0110324	0.0954406	0.27065
k__Bacteria;p__Firmicutes;c__Bacilli;o__Lactobacillales;f__Lactobacillaceae;g__Lactobacillus;Other	Species	1	14	8	1390	0.323308	0.299872	0.00700582	2.02099	0.0777569	0.279321	-0.0207235	0.0956431	0.27065
k__Bacteria;p__Proteobacteria;c__Betaproteobacteria;o__Burkholderiales;f__Comamonadaceae;g__;s__	Species	0	1	0	2	1	0	0	167.264	0.00675391	0.0220667	-0.0171893	0.0991102	0.277328
k__Bacteria;p__Actinobacteria;c__Actinobacteria;o__Actinomycetales;f__Nocardiaceae;g__Rhodococcus;s__	Species	6	19	227	217	0.442959	1.38243	0.438207	3.74286	0.599285	-0.232182	-0.0999019	0.0992508	0.277328
k__Bacteria;p__Proteobacteria;c__Epsilonproteobacteria;o__Campylobacterales;f__Campylobacteraceae;g__Campylobacter;Other	Species	0	2	0	10	1	0	0	22.9709	0.0118926	0.0501698	-0.0302676	0.0992541	0.277328
k__Bacteria;p__Firmicutes;c__Bacilli;o__Lactobacillales;f__Aerococcaceae;g__Facklamia;s__	Species	0	8	0	149	0.362345	0	0	2.51796	0.00427652	0.14271	-0.0108841	0.101766	0.283157
k__Bacteria;p__Proteobacteria;c__Alphaproteobacteria;o__;f__;g__;s__	Species	0	1	0	9	1	0	0	167.264	0.0137775	0.0454743	-0.0350649	0.105007	0.289981
k__Bacteria;p__Proteobacteria;c__Gammaproteobacteria;o__Pasteurellales;f__Pasteurellaceae;g__Haemophilus;s__	Species	1	18	4	2390	0.225181	0.230784	0.00547151	1.50076	0.0295468	0.282725	0.0534808	0.105091	0.289981
k__Bacteria;p__Firmicutes;c__Bacilli;o__Bacillales;f__Thermoactinomycetaceae;g__Planifilum;s__	Species	0	1	0	6	1	0	0	167.264	0.0113721	0.0378738	-0.0289429	0.110225	0.302892
k__Bacteria;p__Proteobacteria;c__Gammaproteobacteria;o__Pasteurellales;f__Pasteurellaceae;g__Actinobacillus;s__parahaemolyticus	Species	0	4	0	9	1	0	0	6.54439	0.00694368	0.0439919	-0.0176723	0.113529	0.310686
k__Bacteria;p__Actinobacteria;c__Actinobacteria;o__Actinomycetales;Other;Other;Other	Species	6	121	31	29060	2.73455e-07	0.157461	0.0546741	0.371354	-0.525658	0.653661	2.0762	0.115859	0.315762
k__Bacteria;p__Firmicutes;c__Bacilli;o__Bacillales;f__Bacillaceae;g__Geobacillus;s__	Species	0	9	0	2286	0.219177	0	0	2.17343	0.00877569	0.180824	-0.0223349	0.119166	0.323451
k__Bacteria;p__Proteobacteria;c__Betaproteobacteria;o__Rhodocyclales;f__Rhodocyclaceae;g__Zoogloea;s__	Species	0	1	0	8	1	0	0	167.264	0.0122113	0.0414737	-0.0310788	0.121579	0.328658
k__Bacteria;p__Firmicutes;c__Clostridia;o__Clostridiales;f__Peptostreptococcaceae;g__Peptostreptococcus;s__anaerobius	Species	7	65	37	63603	0.0331244	0.418417	0.156	0.958602	-0.0663821	0.707045	1.05011	0.122122	0.328791
k__Bacteria;p__Proteobacteria;c__Alphaproteobacteria;o__Rhizobiales;f__Bradyrhizobiaceae;g__Bradyrhizobium;s__	Species	5	14	69	46	0.375896	1.56556	0.429471	4.75974	0.316805	-0.12837	-0.0591192	0.123409	0.330914
k__Bacteria;p__Fusobacteria;c__Fusobacteriia;o__Fusobacteriales;f__Fusobacteriaceae;g__Fusobacterium;s__	Species	3	29	4	11812	0.239365	0.426261	0.0812395	1.42443	-0.0336401	0.42264	0.280221	0.125713	0.335674
k__Bacteria;p__Proteobacteria;c__Gammaproteobacteria;o__Enterobacteriales;f__Enterobacteriaceae;g__Trabulsiella;s__farmeri	Species	0	2	0	21	1	0	0	22.9709	0.0148222	0.0582088	-0.0377239	0.126193	0.335674
k__Bacteria;p__Actinobacteria;c__Actinobacteria;o__Actinomycetales;f__Micrococcaceae;g__Kocuria;Other	Species	2	3	59	20	0.239189	2.9005	0.238941	25.7035	0.152988	-0.0987063	-0.00852136	0.129369	0.342752
k__Bacteria;p__Actinobacteria;c__Actinobacteria;o__Actinomycetales;f__Geodermatophilaceae;g__Geodermatophilus;s__	Species	0	1	0	4	1	0	0	167.264	0.00859723	0.029666	-0.0218807	0.130709	0.344926
k__Bacteria;p__Proteobacteria;c__Gammaproteobacteria;o__Enterobacteriales;f__Enterobacteriaceae;g__Erwinia;Other	Species	0	6	0	5963	0.599795	0	0	3.66232	0.0324339	0.163955	-0.0825472	0.132245	0.347601
k__Bacteria;p__Firmicutes;c__Clostridia;o__Clostridiales;f__Ruminococcaceae;g__Ruminococcus;s__	Species	5	109	8	27985	8.90344e-07	0.150459	0.0463707	0.379566	-0.596874	0.612145	1.88716	0.132851	0.347818
k__Bacteria;p__Bacteroidetes;c__Bacteroidia;o__Bacteroidales;f__Bacteroidaceae;g__Bacteroides;s__plebeius	Species	0	2	0	5	1	0	0	22.9709	0.00664823	0.0321123	-0.0169203	0.136328	0.35453
k__Bacteria;p__Firmicutes;c__Clostridia;o__Clostridiales;f__Lachnospiraceae;g__[Ruminococcus];s__torques	Species	0	7	0	20	0.356642	0	0	2.98721	0.00286508	0.0586608	-0.00729188	0.136481	0.35453
k__Bacteria;p__Bacteroidetes;c__Bacteroidia;o__Bacteroidales;f__Prevotellaceae;g__Prevotella;Other	Species	0	1	0	1	1	0	0	167.264	0.00358926	0.0125437	-0.00913497	0.13797	0.357003
k__Bacteria;p__Actinobacteria;c__Actinobacteria;o__Actinomycetales;f__Intrasporangiaceae;Other;Other	Species	0	1	0	11	1	0	0	167.264	0.0127502	0.0447283	-0.0324504	0.140115	0.36115
k__Bacteria;p__Firmicutes;c__Clostridia;o__Clostridiales;f__;g__;s__	Species	1	32	17	2778	0.0107637	0.124942	0.0030318	0.76976	-0.0257345	0.313607	0.297645	0.140965	0.361937
k__Bacteria;p__Firmicutes;c__Bacilli;o__Bacillales;f__Bacillaceae;g__Bacillus;s__longiquaesitum	Species	0	2	0	106	1	0	0	22.9709	0.0192888	0.088449	-0.0490916	0.147598	0.377509
k__Bacteria;p__Proteobacteria;c__Gammaproteobacteria;o__Cardiobacteriales;f__Cardiobacteriaceae;g__Cardiobacterium;s__	Species	0	1	0	37	1	0	0	167.264	0.0178684	0.0638415	-0.0454765	0.150421	0.382268
k__Bacteria;p__Actinobacteria;c__Coriobacteriia;o__Coriobacteriales;f__Coriobacteriaceae;Other;Other	Species	0	3	0	8	1	0	0	10.4548	0.00571462	0.0390696	-0.0145442	0.151133	0.382268
k__Bacteria;p__Actinobacteria;c__Actinobacteria;o__Actinomycetales;f__Actinomycetaceae;g__Mobiluncus;s__	Species	0	6	0	165	0.599795	0	0	3.66232	0.00657671	0.120417	-0.0167383	0.151183	0.382268
k__Bacteria;p__Actinobacteria;c__Actinobacteria;o__Actinomycetales;f__ACK-M1;g__;s__	Species	0	1	0	5	1	0	0	167.264	0.00862625	0.0310866	-0.0219546	0.155202	0.390945
k__Bacteria;p__Actinobacteria;c__Actinobacteria;o__Actinomycetales;f__Micrococcaceae;g__Micrococcus;s__	Species	4	9	50	35	0.279877	1.95031	0.428779	7.18948	0.222345	-0.098298	-0.0415162	0.156465	0.39264
k__Bacteria;p__Proteobacteria;c__Gammaproteobacteria;o__Pseudomonadales;f__Moraxellaceae;g__Acinetobacter;s__schindleri	Species	0	1	0	1	1	0	0	167.264	0.00329233	0.011934	-0.00837928	0.158424	0.39606
k__Bacteria;p__Firmicutes;c__Clostridia;o__Clostridiales;f__Lachnospiraceae;g__Dorea;s__	Species	8	56	43	47548	0.228057	0.57723	0.228562	1.28118	0.129352	0.533163	0.561553	0.162555	0.404866
k__Bacteria;p__Firmicutes;c__Clostridia;o__Clostridiales;f__Clostridiaceae;g__SMB53;s__	Species	2	61	2	10228	0.000199387	0.121766	0.0141166	0.475449	-0.347972	0.425772	0.993792	0.164361	0.407836
k__Bacteria;p__Proteobacteria;c__Betaproteobacteria;o__Burkholderiales;f__Comamonadaceae;g__Rubrivivax;s__	Species	0	1	0	9	1	0	0	167.264	0.0105118	0.0387708	-0.0267534	0.167901	0.414481
k__Bacteria;p__Actinobacteria;c__Actinobacteria;o__Bifidobacteriales;f__Bifidobacteriaceae;g__Bifidobacterium;s__longum	Species	12	63	92	60842	0.629477	0.791592	0.370102	1.57353	0.504076	0.494921	0.174038	0.168285	0.414481
k__Bacteria;p__Firmicutes;c__Bacilli;o__Lactobacillales;f__Lactobacillaceae;g__Lactobacillus;s__salivarius	Species	0	1	0	12	1	0	0	167.264	0.0116128	0.0429897	-0.0295556	0.169889	0.416885
k__Bacteria;p__Firmicutes;c__Bacilli;o__Lactobacillales;f__Streptococcaceae;g__Streptococcus;s__agalactiae	Species	12	87	57022	121865	0.0605859	0.531128	0.251335	1.03921	0.899838	0.721998	0.750575	0.175579	0.429264
k__Bacteria;p__Proteobacteria;c__Alphaproteobacteria;o__Rhizobiales;f__Methylobacteriaceae;g__Methylobacterium;s__adhaesivum	Species	0	3	0	3	1	0	0	10.4548	0.00209518	0.0197029	-0.00533241	0.17778	0.433053
k__Bacteria;p__Bacteroidetes;c__Bacteroidia;o__Bacteroidales;f__Bacteroidaceae;g__Bacteroides;Other	Species	13	38	9966	70513	0.254019	1.549	0.721441	3.14706	1.06645	-0.517619	0.367318	0.180257	0.435983
k__Bacteria;p__Firmicutes;c__Bacilli;o__Bacillales;f__Staphylococcaceae;g__Jeotgalicoccus;s__psychrophilus	Species	0	1	0	2	1	0	0	167.264	0.00476263	0.0179791	-0.0121213	0.180294	0.435983
k__Bacteria;p__Proteobacteria;c__Gammaproteobacteria;o__Enterobacteriales;f__Enterobacteriaceae;g__Trabulsiella;Other	Species	0	1	0	4	1	0	0	167.264	0.00685907	0.0260962	-0.0174569	0.184381	0.44425
k__Bacteria;p__Proteobacteria;c__Alphaproteobacteria;o__Rhizobiales;f__Methylobacteriaceae;g__;s__	Species	0	3	0	19	1	0	0	10.4548	0.00709177	0.0524944	-0.0180492	0.186782	0.448413
k__Bacteria;p__Proteobacteria;c__Gammaproteobacteria;o__Legionellales;f__Legionellaceae;g__Legionella;s__	Species	0	1	0	81	1	0	0	167.264	0.0179577	0.0697618	-0.0457038	0.195088	0.466668
k__Bacteria;p__Firmicutes;c__Clostridia;o__Clostridiales;Other;Other;Other	Species	15	173	829	239371	3.74237e-07	0.248036	0.127597	0.454668	-0.234998	0.691502	3.00054	0.195839	0.466784
k__Bacteria;p__Actinobacteria;c__Actinobacteria;o__Actinomycetales;f__Corynebacteriaceae;g__Corynebacterium;s__kroppenstedtii	Species	4	28	381	1213	0.482895	0.59692	0.148221	1.77145	0.517999	0.225068	-0.268872	0.20821	0.493875
k__Bacteria;p__Actinobacteria;c__Actinobacteria;o__Bifidobacteriales;f__Bifidobacteriaceae;g__Bifidobacterium;s__	Species	14	96	1619	189111	0.0706249	0.559004	0.278726	1.05369	0.306546	0.667915	1.39375	0.20869	0.493875
k__Bacteria;p__Proteobacteria;c__Alphaproteobacteria;o__Rhizobiales;Other;Other;Other	Species	5	10	21	24	0.174109	2.21311	0.578204	7.33094	0.237415	-0.0739643	-0.0695627	0.213869	0.497211
k__Bacteria;p__Bacteroidetes;c__Sphingobacteriia;o__Sphingobacteriales;f__Sphingobacteriaceae;g__Sphingobacterium;s__multivorum	Species	2	1	17	35	0.0927633	8.71547	0.449031	517.016	0.133655	-0.069804	-0.0309524	0.214346	0.497211
k__Bacteria;p__Bacteroidetes;c__Flavobacteriia;o__Flavobacteriales;f__[Weeksellaceae];g__Elizabethkingia;s__meningoseptica	Species	0	1	0	18	1	0	0	167.264	0.0110512	0.0446647	-0.0281262	0.214585	0.497211
k__Bacteria;p__Proteobacteria;c__Alphaproteobacteria;o__Rhizobiales;f__Phyllobacteriaceae;g__Defluvibacter;s__	Species	0	1	0	15	1	0	0	167.264	0.0104062	0.0420579	-0.0264846	0.214585	0.497211
k__Bacteria;p__Proteobacteria;c__Alphaproteobacteria;o__Rhizobiales;f__Brucellaceae;g__Ochrobactrum;Other	Species	0	1	0	12	1	0	0	167.264	0.00962685	0.0389081	-0.0245012	0.214585	0.497211
k__Bacteria;p__Proteobacteria;c__Betaproteobacteria;o__Burkholderiales;f__Burkholderiaceae;g__Burkholderia;Other	Species	0	1	0	3	1	0	0	167.264	0.00520308	0.0210289	-0.0132423	0.214586	0.497211
k__Bacteria;p__Proteobacteria;c__Betaproteobacteria;o__Burkholderiales;f__Comamonadaceae;g__Hydrogenophaga;Other	Species	0	2	0	2	1	0	0	22.9709	0.00200462	0.0144147	-0.00510194	0.228338	0.526679
k__Bacteria;p__Firmicutes;c__Bacilli;o__Bacillales;f__Bacillaceae;g__Bacillus;s__	Species	1	2	3	3	0.466739	2.15864	0.0362582	41.8902	0.0453676	-0.0277494	-0.0035957	0.228888	0.526679
k__Bacteria;p__Bacteroidetes;c__Sphingobacteriia;o__Sphingobacteriales;f__;g__;s__	Species	1	3	30	10	0.567991	1.43698	0.0270948	18.1351	0.116195	-0.0619074	-0.0185881	0.230164	0.52779
k__Bacteria;p__Proteobacteria;c__Alphaproteobacteria;o__Rhizobiales;f__Aurantimonadaceae;g__;s__	Species	0	3	0	154	1	0	0	10.4548	0.0121459	0.0754891	-0.0309124	0.233339	0.533232
k__Bacteria;p__Actinobacteria;c__Actinobacteria;o__Actinomycetales;f__Microbacteriaceae;g__Clavibacter;s__	Species	1	3	1	10	0.567991	1.43698	0.0270948	18.1351	0.0361747	0.036146	-0.0363944	0.240424	0.547541
k__Bacteria;p__Proteobacteria;c__Betaproteobacteria;o__Burkholderiales;f__Burkholderiaceae;g__Salinispora;s__tropica	Species	0	1	0	12	1	0	0	167.264	0.00857583	0.0367467	-0.0218262	0.241357	0.547789
k__Bacteria;p__Firmicutes;c__Clostridia;o__Clostridiales;f__Lachnospiraceae;g__Blautia;s__obeum	Species	1	1	1	3	0.34208	4.3185	0.0546424	340.33	0.0170037	-0.0220433	0.0127287	0.242946	0.54952
k__Bacteria;p__Proteobacteria;c__Gammaproteobacteria;o__Alteromonadales;f__Alteromonadaceae;g__Cellvibrio;s__	Species	2	2	50	62	0.162982	4.35614	0.311841	60.8901	0.18585	-0.0827751	-0.053654	0.245149	0.551508
k__Bacteria;p__Firmicutes;c__Bacilli;o__Lactobacillales;f__Enterococcaceae;g__Enterococcus;s__casseliflavus	Species	13	113	2876	85262	0.00348849	0.410044	0.200671	0.780959	0.131855	0.548135	1.56442	0.245852	0.551508
k__Bacteria;p__Firmicutes;c__Bacilli;o__Lactobacillales;f__Aerococcaceae;g__Aerococcus;s__	Species	0	6	0	134	0.599795	0	0	3.66232	-0.00766822	0.0971089	0.0195163	0.247538	0.551508
k__Bacteria;p__Chloroflexi;c__Thermomicrobia;o__JG30-KF-CM45;f__;g__;s__	Species	0	1	0	67	1	0	0	167.264	0.0137165	0.0596457	-0.0349096	0.247724	0.551508
k__Bacteria;p__Proteobacteria;Other;Other;Other;Other;Other	Species	1	1	18	6	0.34208	4.3185	0.0546424	340.33	0.107498	-0.0493769	-0.0363106	0.247971	0.551508
k__Bacteria;p__Actinobacteria;c__Actinobacteria;o__Actinomycetales;f__Mycobacteriaceae;g__Mycobacterium;s__	Species	0	2	0	7	1	0	0	22.9709	0.00358638	0.0296152	-0.00912764	0.253594	0.562134
k__Bacteria;p__Firmicutes;c__Clostridia;o__Clostridiales;f__Ruminococcaceae;g__Oscillospira;s__	Species	7	24	324	2603	0.634176	1.27491	0.44845	3.18211	0.221947	-0.21359	0.309559	0.255322	0.564084
k__Bacteria;p__Proteobacteria;c__Epsilonproteobacteria;o__Campylobacterales;f__Campylobacteraceae;g__Arcobacter;s__cryaerophilus	Species	2	3	7	18	0.239189	2.9005	0.238941	25.7035	0.0925739	-0.0513076	-0.00486738	0.257401	0.566793
k__Bacteria;p__Actinobacteria;c__Coriobacteriia;o__Coriobacteriales;f__Coriobacteriaceae;g__Adlercreutzia;s__	Species	1	2	1	18	0.466739	2.15864	0.0362582	41.8902	-0.000241094	-0.0413357	0.0564863	0.262429	0.575957
k__Bacteria;p__Actinobacteria;c__Actinobacteria;o__Actinomycetales;f__Micrococcaceae;g__Renibacterium;s__	Species	1	4	1	6	1	1.07569	0.0216058	11.0461	0.032755	0.0261216	-0.0270877	0.267842	0.585905
k__Bacteria;p__Bacteroidetes;c__Cytophagia;o__Cytophagales;f__Cytophagaceae;g__;s__	Species	1	3	1	6	0.567991	1.43698	0.0270948	18.1351	0.0346992	0.0263042	-0.0324057	0.276976	0.603899
k__Bacteria;p__Proteobacteria;c__Gammaproteobacteria;o__Oceanospirillales;f__Halomonadaceae;Other;Other	Species	1	2	3	2	0.466739	2.15864	0.0362582	41.8902	0.0495484	-0.0220435	-0.0143307	0.283519	0.616144
k__Bacteria;p__Actinobacteria;c__Actinobacteria;o__Actinomycetales;f__Dermabacteraceae;g__Brachybacterium;s__	Species	0	1	0	2	1	0	0	167.264	0.0029872	0.0143277	-0.00760268	0.286456	0.6205
k__Bacteria;p__Firmicutes;c__Clostridia;o__Clostridiales;f__[Mogibacteriaceae];g__;s__	Species	4	16	11	873	0.778028	1.07833	0.255897	3.45688	0.167628	0.131995	-0.0587303	0.290041	0.626226
k__Bacteria;p__Firmicutes;c__Clostridia;o__Clostridiales;f__Clostridiaceae;g__Proteiniclasticum;s__	Species	0	1	0	5	1	0	0	167.264	0.00473524	0.0230861	-0.0120516	0.292327	0.627093
k__Bacteria;p__Firmicutes;c__Bacilli;o__Bacillales;f__Bacillaceae;g__Bacillus;s__flexus	Species	0	1	0	1	1	0	0	167.264	0.00183184	0.00893094	-0.00466219	0.292329	0.627093
k__Bacteria;p__Proteobacteria;c__Alphaproteobacteria;o__Sphingomonadales;f__Sphingomonadaceae;g__;s__	Species	0	1	0	5	1	0	0	167.264	0.0046538	0.0229185	-0.0118443	0.295862	0.632282
k__Bacteria;p__Actinobacteria;c__Actinobacteria;o__Actinomycetales;f__Actinomycetaceae;g__;s__	Species	0	1	0	4	1	0	0	167.264	0.00416405	0.020553	-0.0105979	0.29665	0.632282
k__Bacteria;p__Bacteroidetes;c__Cytophagia;o__Cytophagales;f__Cytophagaceae;g__Hymenobacter;s__	Species	1	1	18	25	0.34208	4.3185	0.0546424	340.33	0.100202	-0.0553168	-0.0171845	0.299115	0.635499
k__Bacteria;p__Firmicutes;c__Clostridia;o__Clostridiales;f__Ruminococcaceae;g__Faecalibacterium;s__prausnitzii	Species	5	21	29	45	1	1.02516	0.293577	2.90109	0.281613	-0.0764936	-0.0476005	0.306456	0.649023
k__Bacteria;p__Firmicutes;c__Bacilli;o__Lactobacillales;f__Enterococcaceae;g__Vagococcus;s__	Species	1	1	1	1	0.34208	4.3185	0.0546424	340.33	0.0243149	-0.0119753	-0.00597278	0.314561	0.664073
k__Bacteria;p__Proteobacteria;c__Gammaproteobacteria;o__Alteromonadales;f__Shewanellaceae;g__Shewanella;s__algae	Species	0	1	0	1	1	0	0	167.264	0.00158428	0.00842121	-0.00403212	0.320873	0.675254
k__Bacteria;p__Firmicutes;c__Clostridia;o__Clostridiales;f__[Tissierellaceae];g__Parvimonas;s__	Species	1	4	1	50	1	1.07569	0.0216058	11.0461	0.0287782	0.0602155	-0.0173076	0.323152	0.677906
k__Bacteria;p__Firmicutes;c__Clostridia;o__Clostridiales;f__Lachnospiraceae;g__Moryella;s__	Species	0	5	0	37	0.588998	0	0	4.71127	-0.00302638	0.0475024	0.00770239	0.327117	0.684065
k__Bacteria;p__Actinobacteria;c__Thermoleophilia;o__Gaiellales;f__Gaiellaceae;g__;s__	Species	0	1	0	1	1	0	0	167.264	0.00148072	0.00820795	-0.00376857	0.333328	0.694869
k__Bacteria;p__Proteobacteria;c__Alphaproteobacteria;o__Rhodospirillales;f__Acetobacteraceae;g__Roseomonas;s__mucosa	Species	1	1	38	26	0.34208	4.3185	0.0546424	340.33	0.132785	-0.0571153	-0.0425472	0.339293	0.703924
k__Bacteria;p__Actinobacteria;c__Actinobacteria;o__Actinomycetales;f__Intrasporangiaceae;g__Knoellia;s__subterranea	Species	0	1	0	23	1	0	0	167.264	0.00654716	0.0371349	-0.0166631	0.339789	0.703924
k__Bacteria;p__Actinobacteria;c__Actinobacteria;o__Actinomycetales;f__Microbacteriaceae;g__Leucobacter;s__	Species	1	2	1	8	0.466739	2.15864	0.0362582	41.8902	0.0353933	0.0261873	-0.0341739	0.346441	0.715475
k__Bacteria;p__Firmicutes;c__Clostridia;o__Clostridiales;f__[Tissierellaceae];g__ph2;s__	Species	2	14	6	193	0.747523	0.606075	0.065691	2.7141	0.0851137	0.0767668	-0.01829	0.352614	0.724298
k__Bacteria;p__Proteobacteria;c__Alphaproteobacteria;o__Rhizobiales;f__Rhizobiaceae;Other;Other	Species	9	27	296	455	0.373799	1.48013	0.589143	3.39819	0.663384	-0.157957	-0.0802427	0.352891	0.724298
k__Bacteria;p__Proteobacteria;c__Gammaproteobacteria;o__Pseudomonadales;f__Pseudomonadaceae;g__Pseudomonas;s__nitroreducens	Species	0	2	0	2	1	0	0	22.9709	0.000380715	0.0110685	-0.000968952	0.355333	0.727067
k__Bacteria;p__Proteobacteria;c__Gammaproteobacteria;o__Pasteurellales;f__Pasteurellaceae;g__Haemophilus;Other	Species	1	18	2	6789	0.225181	0.230784	0.00547151	1.50076	-0.036081	0.162137	0.177902	0.363282	0.74105
k__Bacteria;p__Proteobacteria;c__Betaproteobacteria;o__Burkholderiales;f__Oxalobacteraceae;g__Janthinobacterium;s__lividum	Species	14	28	304	2492	0.0210058	2.35665	1.09239	4.8898	0.854992	-0.170451	-0.211514	0.369288	0.750999
k__Bacteria;p__Firmicutes;c__Clostridia;o__Clostridiales;f__Lachnospiraceae;g__Roseburia;s__	Species	3	23	23	6848	0.443107	0.546323	0.102692	1.87047	-0.107231	-0.20534	0.696937	0.370931	0.752041
k__Bacteria;p__Actinobacteria;c__Actinobacteria;o__Actinomycetales;f__Micrococcaceae;g__Rothia;s__dentocariosa	Species	1	7	42	11	1	0.610499	0.0133889	4.84996	0.131038	-0.0483195	-0.0301418	0.373611	0.755171
k__Bacteria;p__Bacteroidetes;c__Bacteroidia;o__Bacteroidales;f__Porphyromonadaceae;g__Parabacteroides;s__	Species	1	3	1	25	0.567991	1.43698	0.0270948	18.1351	-0.0012851	-0.0362938	0.0591671	0.376254	0.758209
k__Bacteria;p__Firmicutes;c__Clostridia;o__Clostridiales;f__[Tissierellaceae];g__Gallicola;s__	Species	1	6	2	42	1	0.713941	0.0153449	5.99809	0.0389285	0.0506298	-0.0104204	0.390133	0.783802
k__Bacteria;p__Proteobacteria;c__Betaproteobacteria;o__Methylophilales;f__Methylophilaceae;g__;s__	Species	0	1	0	5	1	0	0	167.264	0.00258558	0.0186581	-0.00658054	0.395083	0.786623
k__Bacteria;p__Verrucomicrobia;c__[Spartobacteria];o__[Chthoniobacterales];f__[Chthoniobacteraceae];g__;s__	Species	0	1	0	3	1	0	0	167.264	0.00200048	0.0144359	-0.0050914	0.395084	0.786623
k__Bacteria;p__Firmicutes;c__Clostridia;o__Clostridiales;f__Ruminococcaceae;g__Ruminococcus;Other	Species	0	1	0	1	1	0	0	167.264	0.00100024	0.00721794	-0.0025457	0.395086	0.786623
k__Bacteria;p__Actinobacteria;c__Actinobacteria;o__Actinomycetales;f__Microbacteriaceae;Other;Other	Species	2	5	22	94	0.621321	1.73402	0.162596	10.8046	0.161475	-0.0639568	-0.0164609	0.406091	0.806121
k__Bacteria;p__Firmicutes;c__Clostridia;o__Clostridiales;f__Ruminococcaceae;g__Anaerotruncus;s__	Species	0	2	0	2	1	0	0	22.9709	-0.000198046	0.00987387	0.000504044	0.409652	0.81077
k__Bacteria;p__Actinobacteria;c__Actinobacteria;o__Actinomycetales;f__Dietziaceae;g__Dietzia;s__	Species	2	13	176	179	0.747271	0.654365	0.0704534	2.97131	0.28644	-0.0984786	-0.0133548	0.411101	0.811224
k__Bacteria;p__Firmicutes;c__Clostridia;o__Clostridiales;f__Clostridiaceae;g__Clostridium;s__neonatale	Species	3	26	14	109176	0.327011	0.479397	0.0908057	1.61922	-0.0524347	0.280217	0.496243	0.412722	0.812012
k__Bacteria;p__Proteobacteria;c__Gammaproteobacteria;o__Pseudomonadales;f__Pseudomonadaceae;g__Pseudomonas;Other	Species	11	38	59	165	0.562416	1.27811	0.563707	2.69231	0.466534	-0.0941207	-0.0382796	0.414066	0.812253
k__Bacteria;p__Actinobacteria;c__Actinobacteria;o__Actinomycetales;f__Micrococcaceae;g__Nesterenkonia;s__	Species	0	1	0	14	1	0	0	167.264	0.00329451	0.0269354	-0.00838482	0.416658	0.814472
k__Bacteria;p__Firmicutes;c__Clostridia;o__Clostridiales;f__Lachnospiraceae;g__Moryella;s__indoligenes	Species	0	3	0	192	1	0	0	10.4548	0.00168615	0.0525856	-0.0042914	0.420496	0.814472
k__Bacteria;p__Proteobacteria;c__Betaproteobacteria;o__Burkholderiales;f__Comamonadaceae;g__Pelomonas;s__	Species	1	1	1	1	0.34208	4.3185	0.0546424	340.33	0.0255612	-0.00947552	-0.00909723	0.424907	0.814472
k__Bacteria;p__Firmicutes;c__Clostridia;o__Clostridiales;f__Ruminococcaceae;g__Ruminococcus;s__bromii	Species	1	1	1	5	0.34208	4.3185	0.0546424	340.33	0.0172057	-0.0186174	0.0122249	0.426684	0.814472
k__Bacteria;p__Firmicutes;c__Clostridia;o__Clostridiales;f__Lachnospiraceae;Other;Other	Species	5	51	35	25089	0.0453692	0.388167	0.11728	1.00929	-0.0634908	0.241914	0.640763	0.428379	0.814472
k__Bacteria;p__Proteobacteria;c__Betaproteobacteria;o__Burkholderiales;f__Alcaligenaceae;g__Sutterella;s__	Species	4	21	35	4478	1	0.81097	0.197313	2.4908	0.125918	0.163777	0.115431	0.428423	0.814472
k__Bacteria;p__Bacteroidetes;c__Cytophagia;o__Cytophagales;f__Cyclobacteriaceae;g__;s__	Species	0	1	0	3	1	0	0	167.264	0.00147385	0.0133502	-0.00375109	0.431655	0.814472
k__Bacteria;p__Firmicutes;c__Clostridia;o__Clostridiales;f__Veillonellaceae;g__Selenomonas;s__	Species	0	8	0	224	0.362345	0	0	2.51796	-0.0329136	0.0753407	0.0837681	0.433176	0.814472
k__Bacteria;p__Bacteroidetes;c__Bacteroidia;o__Bacteroidales;f__[Paraprevotellaceae];g__Paraprevotella;s__	Species	0	1	0	124	1	0	0	167.264	-0.0394284	-0.0458472	0.100349	0.433568	0.814472
k__Bacteria;p__Cyanobacteria;c__4C0d-2;o__YS2;f__;g__;s__	Species	0	1	0	47	1	0	0	167.264	-0.0316126	-0.0367589	0.0804568	0.433568	0.814472
k__Bacteria;p__Proteobacteria;c__Alphaproteobacteria;o__RF32;f__;g__;s__	Species	0	1	0	33	1	0	0	167.264	-0.0287966	-0.0334845	0.0732898	0.433568	0.814472
k__Bacteria;p__Firmicutes;c__Clostridia;o__Clostridiales;f__Ruminococcaceae;g__Oscillospira;Other	Species	0	1	0	30	1	0	0	167.264	-0.0280422	-0.0326074	0.07137	0.433568	0.814472
k__Bacteria;p__Bacteroidetes;c__Bacteroidia;o__Bacteroidales;f__[Barnesiellaceae];g__;s__	Species	0	1	0	16	1	0	0	167.264	-0.0231363	-0.0269027	0.0588838	0.433569	0.814472
k__Bacteria;p__Firmicutes;c__Clostridia;o__Clostridiales;f__Dehalobacteriaceae;g__Dehalobacterium;s__	Species	0	1	0	14	1	0	0	167.264	-0.0221142	-0.0257143	0.0562825	0.433569	0.814472
k__Bacteria;p__Tenericutes;c__Mollicutes;o__Anaeroplasmatales;f__Anaeroplasmataceae;g__Anaeroplasma;s__	Species	0	1	0	11	1	0	0	167.264	-0.020292	-0.0235954	0.0516448	0.433569	0.814472
k__Bacteria;p__[Thermi];c__Deinococci;o__Thermales;f__Thermaceae;g__Meiothermus;s__	Species	0	1	0	5	1	0	0	167.264	0.00179182	0.0170216	-0.00456035	0.437915	0.82032
k__Bacteria;p__Firmicutes;c__Bacilli;o__Bacillales;f__Staphylococcaceae;g__Staphylococcus;s__lugdunensis	Species	0	3	0	3	1	0	0	10.4548	-0.00198924	0.0112718	0.00506279	0.44075	0.823311
k__Bacteria;p__Actinobacteria;c__Actinobacteria;o__Actinomycetales;f__Propionibacteriaceae;g__;s__	Species	2	49	2261	2423	0.00207452	0.157134	0.0181769	0.61954	-0.0628	-0.19688	0.980535	0.442551	0.824263
k__Bacteria;p__Bacteroidetes;c__Bacteroidia;o__Bacteroidales;f__Rikenellaceae;g__;s__	Species	2	5	5	244	0.621321	1.73402	0.162596	10.8046	0.0383829	-0.0611466	0.0846683	0.443739	0.824263
k__Bacteria;p__Firmicutes;c__Bacilli;o__Gemellales;f__Gemellaceae;Other;Other	Species	0	4	0	5	1	0	0	6.54439	-0.00419795	0.0147569	0.0106842	0.455316	0.843413
k__Bacteria;p__Firmicutes;c__Clostridia;o__Clostridiales;f__Peptostreptococcaceae;g__Peptostreptococcus;Other	Species	0	3	0	17	1	0	0	10.4548	-0.0020408	0.026543	0.005194	0.459899	0.849535
k__Bacteria;p__Firmicutes;c__Clostridia;o__Clostridiales;f__Lachnospiraceae;g__[Ruminococcus];s__gnavus	Species	15	63	86	49188	1	1.02851	0.5148	1.95173	0.38461	0.246267	0.428273	0.465378	0.857275
k__Bacteria;p__Firmicutes;c__Clostridia;o__Clostridiales;f__Lachnospiraceae;g__Epulopiscium;s__	Species	4	54	14	247116	0.0114644	0.287341	0.0735727	0.811895	-0.435041	0.318296	1.47832	0.476376	0.875111
k__Bacteria;p__Firmicutes;c__Bacilli;o__Bacillales;f__Bacillaceae;g__Bacillus;Other	Species	3	3	11	2933	0.0841923	4.39463	0.578782	33.3502	0.165432	0.0740621	-0.130032	0.478637	0.876841
k__Bacteria;p__Firmicutes;c__Clostridia;o__Clostridiales;f__Clostridiaceae;g__Clostridium;s__subterminale	Species	0	4	0	1623	1	0	0	6.54439	-0.011565	0.0701143	0.0294339	0.488043	0.891348
k__Bacteria;p__Actinobacteria;c__Actinobacteria;o__Actinomycetales;f__Actinomycetaceae;g__Trueperella;s__	Species	0	14	0	3332	0.0828156	0	0	1.27904	-0.286474	-0.141463	0.7291	0.490501	0.891348
k__Bacteria;p__Firmicutes;c__Clostridia;o__Clostridiales;f__Lachnospiraceae;g__Oribacterium;s__	Species	0	1	0	5	1	0	0	167.264	0.000858806	0.015097	-0.00218574	0.491496	0.891348
k__Bacteria;p__Proteobacteria;c__Deltaproteobacteria;o__Desulfovibrionales;f__Desulfovibrionaceae;g__Bilophila;s__	Species	0	1	0	1	1	0	0	167.264	0.000329495	0.00583467	-0.000838595	0.491917	0.891348
k__Bacteria;p__Proteobacteria;c__Deltaproteobacteria;o__Desulfovibrionales;f__Desulfovibrionaceae;g__;s__	Species	0	2	0	276	1	0	0	22.9709	-0.0448984	-0.0461925	0.11427	0.500912	0.901203
k__Bacteria;p__TM7;c__TM7-3;Other;Other;Other;Other	Species	0	1	0	5	1	0	0	167.264	0.000696953	0.014763	-0.00177381	0.501135	0.901203
k__Bacteria;p__Actinobacteria;c__Actinobacteria;o__Actinomycetales;f__Nocardioidaceae;g__;s__	Species	1	3	11	28	0.567991	1.43698	0.0270948	18.1351	0.0759651	-0.0373503	0.00722923	0.501421	0.901203
k__Bacteria;p__Actinobacteria;c__Actinobacteria;o__Actinomycetales;f__Microbacteriaceae;g__;s__	Species	1	13	20	514	0.485095	0.323782	0.00752653	2.20947	0.0814921	0.0792724	0.0383827	0.514779	0.918084
k__Bacteria;p__Firmicutes;c__Clostridia;o__Clostridiales;f__Eubacteriaceae;g__Pseudoramibacter_Eubacterium;s__	Species	2	15	5	7845	0.751279	0.564216	0.061511	2.49661	-0.0721217	0.164467	0.380442	0.515018	0.918084
k__Bacteria;p__Proteobacteria;c__Alphaproteobacteria;o__Rhodospirillales;f__Rhodospirillaceae;g__Azospirillum;s__brasilense	Species	0	1	0	4	1	0	0	167.264	0.00041387	0.012823	-0.00105334	0.515378	0.918084
k__Bacteria;p__Fusobacteria;c__Fusobacteriia;o__Fusobacteriales;f__Fusobacteriaceae;Other;Other	Species	0	7	0	327	0.356642	0	0	2.98721	-0.0384337	0.0665069	0.0978171	0.516336	0.918084
k__Bacteria;p__Actinobacteria;c__Actinobacteria;o__Actinomycetales;f__Actinomycetaceae;g__Actinobaculum;s__	Species	0	15	0	2771	0.0860675	0	0	1.1801	-0.141137	0.12796	0.359205	0.518074	0.918718
k__Bacteria;p__Bacteroidetes;c__Bacteroidia;o__Bacteroidales;f__Bacteroidaceae;g__Bacteroides;s__fragilis	Species	4	22	38	12444	0.799524	0.772064	0.188542	2.35648	0.238301	-0.0911244	0.0794891	0.522947	0.924893
k__Bacteria;p__Firmicutes;c__Clostridia;o__Clostridiales;f__Ruminococcaceae;Other;Other	Species	2	7	2	74	0.680218	1.23319	0.122961	6.62602	0.0114007	-0.0367891	0.081623	0.538343	0.949596
k__Bacteria;p__Actinobacteria;c__Coriobacteriia;o__Coriobacteriales;f__Coriobacteriaceae;g__Collinsella;s__aerofaciens	Species	2	7	8	14	0.680218	1.23319	0.122961	6.62602	0.0901875	-0.0265674	-0.00821944	0.541297	0.952282
k__Bacteria;p__Actinobacteria;c__Coriobacteriia;o__Coriobacteriales;f__Coriobacteriaceae;g__Slackia;s__	Species	0	11	0	598	0.232108	0	0	1.70206	-0.0844736	0.0801478	0.214993	0.559299	0.981356
k__Bacteria;p__Firmicutes;c__Bacilli;o__Turicibacterales;f__Turicibacteraceae;g__Turicibacter;s__	Species	0	2	0	1518	1	0	0	22.9709	-0.057477	-0.0528267	0.146284	0.561045	0.981828
k__Bacteria;p__Proteobacteria;c__Gammaproteobacteria;o__Pseudomonadales;f__Moraxellaceae;g__Moraxella;s__	Species	0	3	0	16	1	0	0	10.4548	-0.00542821	0.0190873	0.0138153	0.586851	1
k__Bacteria;p__Actinobacteria;c__Actinobacteria;o__Bifidobacteriales;f__Bifidobacteriaceae;g__Bifidobacterium;s__animalis	Species	1	18	1	42621	0.225181	0.230784	0.00547151	1.50076	-0.156496	0.148063	0.451746	0.588773	1
k__Bacteria;p__Bacteroidetes;c__Bacteroidia;o__Bacteroidales;f__Bacteroidaceae;g__Bacteroides;s__caccae	Species	4	34	331	57317	0.200218	0.48353	0.121394	1.40918	0.0600119	-0.15605	0.660089	0.590002	1
k__Bacteria;p__Bacteroidetes;c__Bacteroidia;o__Bacteroidales;f__Porphyromonadaceae;g__Paludibacter;s__	Species	0	1	0	6	1	0	0	167.264	-0.000920098	0.012571	0.00234173	0.597882	1
k__Bacteria;p__Firmicutes;c__Bacilli;o__Lactobacillales;f__Lactobacillaceae;g__;s__	Species	0	7	0	1303	0.356642	0	0	2.98721	-0.0301094	0.0509247	0.0766311	0.602972	1
k__Bacteria;p__Actinobacteria;c__Actinobacteria;o__Actinomycetales;f__Microbacteriaceae;g__Microbacterium;Other	Species	7	12	18	96	0.0652099	2.62881	0.849852	7.50394	0.278901	-0.0398255	-0.104212	0.603176	1
k__Bacteria;p__Tenericutes;c__Mollicutes;o__Mycoplasmatales;f__Mycoplasmataceae;g__Ureaplasma;s__	Species	3	19	1210	874	0.779987	0.668387	0.123932	2.34594	0.474109	0.0863261	-0.23367	0.605128	1
k__Bacteria;p__Firmicutes;c__Clostridia;o__Clostridiales;f__Peptostreptococcaceae;g__Peptostreptococcus;s__	Species	0	8	0	113	0.362345	0	0	2.51796	-0.0310155	0.0361283	0.0789371	0.609837	1
k__Bacteria;p__Bacteroidetes;c__Bacteroidia;o__Bacteroidales;f__Porphyromonadaceae;g__Porphyromonas;s__	Species	11	38	255	11154	0.562416	1.27811	0.563707	2.69231	0.44967	-0.11915	0.247916	0.611773	1
k__Bacteria;p__Firmicutes;c__Clostridia;o__Clostridiales;f__Lachnospiraceae;g__Blautia;Other	Species	0	2	0	3	1	0	0	22.9709	-0.0100955	-0.00767071	0.0256938	0.625768	1
k__Bacteria;p__Actinobacteria;c__Actinobacteria;o__Bifidobacteriales;f__Bifidobacteriaceae;g__Bifidobacterium;s__pseudolongum	Species	0	2	0	2	1	0	0	22.9709	-0.00225278	0.00562409	0.00573353	0.638346	1
k__Bacteria;p__Firmicutes;c__Erysipelotrichi;o__Erysipelotrichales;f__Erysipelotrichaceae;g__;s__	Species	2	21	4	4177	0.278159	0.396675	0.044286	1.67316	-0.0859594	0.101432	0.385533	0.638473	1
k__Bacteria;p__Proteobacteria;c__Betaproteobacteria;o__Neisseriales;f__Neisseriaceae;g__Neisseria;Other	Species	1	5	3	10	1	0.85869	0.0179504	7.81062	0.0551668	0.015551	-0.0284595	0.643271	1
k__Bacteria;p__Firmicutes;c__Clostridia;o__Clostridiales;f__Peptococcaceae;g__Peptococcus;s__	Species	1	17	1	7187	0.218182	0.24501	0.00579111	1.60505	-0.139268	0.0992765	0.410398	0.647485	1
k__Bacteria;p__Firmicutes;c__Clostridia;o__Clostridiales;f__Lachnospiraceae;g__[Ruminococcus];Other	Species	1	4	1	10	1	1.07569	0.0216058	11.0461	0.022303	0.0140223	-0.000826804	0.654148	1
k__Bacteria;p__Actinobacteria;c__Actinobacteria;o__Actinomycetales;f__Actinomycetaceae;g__Arcanobacterium;s__	Species	0	3	0	31	1	0	0	10.4548	-0.00982865	0.0197025	0.0250148	0.660261	1
k__Bacteria;p__Proteobacteria;c__Gammaproteobacteria;o__Xanthomonadales;f__Xanthomonadaceae;g__Stenotrophomonas;Other	Species	9	33	55	100	0.679834	1.19148	0.482003	2.67252	0.522441	-0.0437871	-0.188012	0.660534	1
k__Bacteria;p__Proteobacteria;c__Alphaproteobacteria;o__Rhizobiales;f__Phyllobacteriaceae;Other;Other	Species	1	3	20	112	0.567991	1.43698	0.0270948	18.1351	0.0993881	-0.0324278	-0.00730031	0.66295	1
k__Bacteria;p__Firmicutes;c__Clostridia;o__Clostridiales;f__Peptococcaceae;g__rc4-4;s__	Species	0	3	0	32	1	0	0	10.4548	-0.0277642	-0.0191758	0.0706624	0.663379	1
k__Bacteria;p__Bacteroidetes;c__Bacteroidia;o__Bacteroidales;f__S24-7;g__;s__	Species	0	5	0	2554	0.588998	0	0	4.71127	-0.0647742	-0.0429134	0.164856	0.665855	1
k__Bacteria;p__Firmicutes;c__Erysipelotrichi;o__Erysipelotrichales;f__Erysipelotrichaceae;g__[Eubacterium];s__dolichum	Species	3	29	4	14816	0.239365	0.426261	0.0812395	1.42443	-0.268068	0.130606	0.870448	0.670583	1
k__Bacteria;p__Proteobacteria;c__Alphaproteobacteria;o__Sphingomonadales;f__Sphingomonadaceae;g__Sphingomonas;s__azotifigens	Species	0	1	0	7	1	0	0	167.264	-0.00237523	0.0105575	0.00604517	0.678442	1
k__Bacteria;p__Proteobacteria;c__Alphaproteobacteria;o__Rhizobiales;f__Methylobacteriaceae;g__Methylobacterium;Other	Species	0	1	0	1	1	0	0	167.264	-0.000791744	0.00351918	0.00201506	0.678443	1
k__Bacteria;p__Bacteroidetes;c__Bacteroidia;o__Bacteroidales;f__Porphyromonadaceae;g__Parabacteroides;s__distasonis	Species	10	40	50	198510	0.848722	1.0842	0.463412	2.32481	0.051568	0.183082	0.996716	0.686464	1
k__Bacteria;p__Firmicutes;c__Bacilli;o__Lactobacillales;f__Lactobacillaceae;g__Lactobacillus;s__zeae	Species	13	91	18765	39309	0.0658514	0.549783	0.267521	1.05484	1.72344	0.18223	0.0674443	0.694391	1
k__Bacteria;p__Proteobacteria;c__Betaproteobacteria;o__Burkholderiales;f__Comamonadaceae;g__Variovorax;Other	Species	0	1	0	7	1	0	0	167.264	-0.01218	-0.00975921	0.0309992	0.700133	1
k__Bacteria;p__Actinobacteria;c__Actinobacteria;o__Actinomycetales;f__Geodermatophilaceae;Other;Other	Species	1	1	8	24	0.34208	4.3185	0.0546424	340.33	0.0833927	-0.0175692	-0.0348456	0.710275	1
k__Bacteria;p__Proteobacteria;c__Betaproteobacteria;o__Burkholderiales;f__Burkholderiaceae;g__Burkholderia;s__bryophila	Species	2	2	13	55	0.162982	4.35614	0.311841	60.8901	0.137489	-0.0221137	-0.0646889	0.710438	1
k__Bacteria;p__Proteobacteria;c__Alphaproteobacteria;o__Sphingomonadales;f__Sphingomonadaceae;g__Sphingomonas;s__wittichii	Species	0	1	0	4	1	0	0	167.264	-0.00232411	0.00716715	0.00591506	0.716093	1
k__Bacteria;p__Proteobacteria;c__Gammaproteobacteria;o__Enterobacteriales;f__Enterobacteriaceae;g__Providencia;s__	Species	0	7	0	74	0.356642	0	0	2.98721	-0.0375866	0.0252156	0.0956612	0.722739	1
k__Bacteria;p__Firmicutes;c__Clostridia;o__Clostridiales;f__[Tissierellaceae];g__1-68;s__	Species	2	8	20	187	1	1.07655	0.109532	5.52429	0.118826	-0.0270143	-0.00802562	0.728083	1
k__Bacteria;p__Proteobacteria;c__Betaproteobacteria;o__Neisseriales;f__Neisseriaceae;g__Neisseria;s__subflava	Species	3	13	78	107	1	0.992058	0.177532	3.7198	0.20178	0.032611	-0.0611135	0.7417	1
k__Bacteria;p__Firmicutes;c__Clostridia;o__Clostridiales;f__Veillonellaceae;g__Phascolarctobacterium;s__	Species	1	5	4	14	1	0.85869	0.0179504	7.81062	0.0609241	0.0131707	-0.0251786	0.741976	1
k__Bacteria;p__Bacteroidetes;c__Cytophagia;o__Cytophagales;f__Cytophagaceae;g__Adhaeribacter;s__	Species	0	1	0	6	1	0	0	167.264	-0.0106929	-0.00766824	0.0272143	0.746553	1
k__Bacteria;p__Firmicutes;c__Bacilli;o__Bacillales;f__Bacillaceae;g__Bacillus;s__thermoamylovorans	Species	0	4	0	47	1	0	0	6.54439	-0.0241137	0.0191454	0.0613716	0.747891	1
k__Bacteria;p__Firmicutes;c__Bacilli;o__Lactobacillales;f__Lactobacillaceae;g__Lactobacillus;s__reuteri	Species	1	4	12	5066	1	1.07569	0.0216058	11.0461	0.0780491	0.0421524	0.00836907	0.753663	1
k__Bacteria;p__Firmicutes;c__Bacilli;o__Bacillales;f__Paenibacillaceae;g__Paenibacillus;s__macerans	Species	0	8	0	1144	0.362345	0	0	2.51796	-0.136647	-0.046042	0.34778	0.757117	1
k__Bacteria;p__Proteobacteria;c__Gammaproteobacteria;o__Enterobacteriales;f__Enterobacteriaceae;g__Morganella;Other	Species	3	13	3	7806	1	0.992058	0.177532	3.7198	-0.0784136	0.066895	0.359731	0.760186	1
k__Bacteria;p__Proteobacteria;c__Gammaproteobacteria;o__Enterobacteriales;f__Enterobacteriaceae;g__Gluconacetobacter;s__	Species	1	4	1	67	1	1.07569	0.0216058	11.0461	0.0157983	0.0164663	0.0155573	0.764539	1
k__Bacteria;p__Actinobacteria;c__Actinobacteria;o__Bifidobacteriales;f__Bifidobacteriaceae;g__Alloscardovia;s__	Species	0	1	0	1013	1	0	0	167.264	-0.0367447	-0.0245973	0.0935185	0.770777	1
k__Bacteria;p__Firmicutes;c__Bacilli;o__Bacillales;f__Paenibacillaceae;g__Paenibacillus;s__lautus	Species	0	1	0	324	1	0	0	167.264	-0.0307043	-0.0205539	0.0781452	0.770777	1
k__Bacteria;p__[Thermi];c__Deinococci;o__Thermales;f__Thermaceae;g__Thermus;s__	Species	0	1	0	9	1	0	0	167.264	-0.0120584	-0.00783961	0.0306897	0.780159	1
k__Bacteria;p__Actinobacteria;c__Actinobacteria;o__Actinomycetales;f__Nocardioidaceae;g__Friedmanniella;s__	Species	2	1	2	23	0.0927633	8.71547	0.449031	517.016	0.0584769	0.0111807	-0.0382878	0.781066	1
k__Bacteria;p__Actinobacteria;c__Actinobacteria;o__Actinomycetales;f__Corynebacteriaceae;g__Corynebacterium;s__variabile	Species	0	1	0	3	1	0	0	167.264	-0.00720423	-0.0046044	0.0183354	0.785419	1
k__Bacteria;p__Firmicutes;c__Bacilli;o__Lactobacillales;f__Enterococcaceae;g__Enterococcus;Other	Species	14	136	942	12467	0.000229866	0.340662	0.171243	0.635605	0.586284	0.0864093	0.991198	0.798691	1
k__Bacteria;p__Firmicutes;c__Clostridia;o__Clostridiales;f__Ruminococcaceae;g__;s__	Species	4	9	4	1429	0.279877	1.95031	0.428779	7.18948	0.00496518	-0.035342	0.202241	0.80486	1
k__Bacteria;p__Firmicutes;c__Clostridia;o__Clostridiales;f__Lachnospiraceae;g__Blautia;s__producta	Species	6	31	11	40633	0.827802	0.820603	0.271032	2.08354	-0.210815	0.0852055	0.969572	0.80845	1
k__Bacteria;p__Firmicutes;c__Clostridia;o__Clostridiales;f__Lachnospiraceae;g__Roseburia;Other	Species	1	7	4	15	1	0.610499	0.0133889	4.84996	0.0451891	-0.00989319	0.0149075	0.808464	1
k__Bacteria;p__Firmicutes;c__Bacilli;o__Bacillales;f__Bacillaceae;g__Anoxybacillus;s__kestanbolensis	Species	0	2	0	3	1	0	0	22.9709	-0.00816604	-0.00363827	0.0207833	0.817606	1
k__Bacteria;p__Proteobacteria;c__Betaproteobacteria;o__Burkholderiales;f__Comamonadaceae;g__Rhodoferax;s__	Species	2	5	4	21	0.621321	1.73402	0.162596	10.8046	0.0813227	0.00981737	-0.0413777	0.818038	1
k__Bacteria;p__Firmicutes;c__Bacilli;o__Bacillales;f__Paenibacillaceae;g__Paenibacillus;Other	Species	0	9	0	283	0.219177	0	0	2.17343	-0.0696144	0.0225249	0.177175	0.822786	1
k__Bacteria;p__Tenericutes;c__Mollicutes;o__Mycoplasmatales;f__Mycoplasmataceae;g__Mycoplasma;s__	Species	1	3	228	781	0.567991	1.43698	0.0270948	18.1351	0.204434	-0.0235831	-0.0819202	0.832152	1
k__Bacteria;p__Proteobacteria;c__Betaproteobacteria;o__Burkholderiales;f__Burkholderiaceae;g__Burkholderia;s__	Species	17	41	59	991	0.0469381	1.96206	0.988098	3.76491	0.661483	-0.0273421	-0.214695	0.837223	1
k__Bacteria;p__Fusobacteria;c__Fusobacteriia;o__Fusobacteriales;f__Leptotrichiaceae;g__Leptotrichia;s__	Species	0	1	0	1	1	0	0	167.264	-0.00165613	0.00173139	0.004215	0.838271	1
k__Bacteria;p__Proteobacteria;c__Gammaproteobacteria;o__Enterobacteriales;f__Enterobacteriaceae;g__Trabulsiella;s__	Species	0	1	0	60	1	0	0	167.264	-0.0194838	-0.00975332	0.0495881	0.845898	1
k__Bacteria;p__Proteobacteria;c__Gammaproteobacteria;o__Xanthomonadales;f__Sinobacteraceae;g__;s__	Species	1	2	4	13	0.466739	2.15864	0.0362582	41.8902	0.0664466	0.00732537	-0.0392984	0.847957	1
k__Bacteria;p__Proteobacteria;c__Gammaproteobacteria;o__Pseudomonadales;f__Pseudomonadaceae;g__Pseudomonas;s__fragi	Species	1	2	1	2	0.466739	2.15864	0.0362582	41.8902	0.0263239	-0.00261774	-0.0111661	0.857251	1
k__Bacteria;p__Fusobacteria;c__Fusobacteriia;o__Fusobacteriales;f__Fusobacteriaceae;g__;s__	Species	0	2	0	5	1	0	0	22.9709	-0.0105201	-0.00337863	0.0267746	0.875091	1
k__Bacteria;p__Proteobacteria;c__Alphaproteobacteria;o__Rhodospirillales;f__Acetobacteraceae;g__;s__	Species	0	1	0	5	1	0	0	167.264	-0.00797238	-0.00317266	0.0202904	0.884717	1
k__Bacteria;p__Bacteroidetes;c__Bacteroidia;o__Bacteroidales;f__Bacteroidaceae;g__Bacteroides;s__ovatus	Species	9	18	78	18336	0.0714536	2.27296	0.866833	5.56005	0.434021	-0.0313359	0.0531272	0.891879	1
k__Bacteria;p__Firmicutes;c__Clostridia;o__Clostridiales;f__Lachnospiraceae;g__Lachnospira;s__	Species	2	16	3	280	0.5463	0.527583	0.0578167	2.31011	-0.016741	0.0152999	0.185514	0.892008	1
k__Bacteria;p__Firmicutes;c__Clostridia;o__Clostridiales;f__Caldicoprobacteraceae;g__Caldicoprobacter;s__	Species	0	3	0	195	1	0	0	10.4548	-0.0402742	-0.0105366	0.102501	0.89379	1
k__Bacteria;p__Proteobacteria;c__Gammaproteobacteria;o__Pseudomonadales;f__Moraxellaceae;g__Acinetobacter;s__rhizosphaerae	Species	4	16	40	92	0.778028	1.07833	0.255897	3.45688	0.259871	0.012378	-0.0844877	0.89588	1
k__Bacteria;p__Proteobacteria;c__Betaproteobacteria;o__Neisseriales;f__Neisseriaceae;g__Deefgea;s__	Species	0	1	0	7	1	0	0	167.264	-0.00598818	0.00308301	0.0152404	0.903537	1
k__Bacteria;p__Firmicutes;c__Clostridia;o__Clostridiales;f__Lachnospiraceae;g__Coprococcus;s__	Species	6	35	13	9238	0.538603	0.718834	0.239269	1.80402	-0.0954605	0.0312361	0.737857	0.908824	1
k__Bacteria;p__Proteobacteria;c__Alphaproteobacteria;o__Rhizobiales;f__Bradyrhizobiaceae;g__Balneimonas;s__	Species	0	1	0	5	1	0	0	167.264	-0.00758434	-0.00236787	0.0193028	0.913851	1
k__Bacteria;p__Proteobacteria;c__Betaproteobacteria;o__Burkholderiales;f__Comamonadaceae;g__Leptothrix;s__	Species	1	5	7	453	1	0.85869	0.0179504	7.81062	0.0504444	0.0103752	0.0385578	0.914828	1
k__Bacteria;p__Actinobacteria;c__Actinobacteria;o__Bifidobacteriales;f__Bifidobacteriaceae;g__Gardnerella;s__	Species	5	19	235	2383	0.789908	1.13903	0.323177	3.2724	0.351585	-0.0192172	0.0539825	0.921262	1
k__Bacteria;p__Proteobacteria;c__Epsilonproteobacteria;o__Campylobacterales;f__Campylobacteraceae;g__Campylobacter;s__ureolyticus	Species	4	26	14	8436	0.628992	0.646331	0.159734	1.93337	-0.0674298	0.0240517	0.570855	0.924635	1
k__Bacteria;p__[Thermi];c__Deinococci;o__Deinococcales;f__Deinococcaceae;g__Deinococcus;s__geothermalis	Species	3	17	206	597	1	0.750926	0.137986	2.68042	0.35445	-0.0110126	-0.1097	0.931078	1
k__Bacteria;p__Proteobacteria;c__Gammaproteobacteria;o__Pasteurellales;f__Pasteurellaceae;g__Aggregatibacter;s__segnis	Species	0	1	0	216	1	0	0	167.264	-0.0218379	-0.00517155	0.0555793	0.937292	1
k__Bacteria;p__Proteobacteria;c__Gammaproteobacteria;o__Pasteurellales;f__Pasteurellaceae;g__Aggregatibacter;s__	Species	0	1	0	204	1	0	0	167.264	-0.0216069	-0.00511687	0.0549916	0.937292	1
k__Bacteria;p__Proteobacteria;c__Gammaproteobacteria;o__Pseudomonadales;f__Pseudomonadaceae;g__Pseudomonas;s__stutzeri	Species	2	11	20	374	1	0.777243	0.0822916	3.65693	0.120731	-0.0082791	0.047425	0.939599	1
k__Bacteria;p__Actinobacteria;c__Coriobacteriia;o__Coriobacteriales;f__Coriobacteriaceae;g__;s__	Species	0	17	0	1346	0.0524307	0	0	1.02071	-0.168592	0.0119143	0.429082	0.942056	1
k__Bacteria;p__Proteobacteria;c__Betaproteobacteria;o__Burkholderiales;f__Oxalobacteraceae;g__Herbaspirillum;s__	Species	9	19	33	108	0.0795143	2.14788	0.824535	5.20226	0.423484	-0.00670114	-0.183175	0.944741	1
k__Bacteria;p__Actinobacteria;c__Actinobacteria;o__Actinomycetales;f__Micromonosporaceae;g__Dactylosporangium;s__	Species	0	1	0	8	1	0	0	167.264	-0.00704978	0.00176142	0.0179423	0.947736	1
k__Bacteria;p__Proteobacteria;c__Gammaproteobacteria;o__Enterobacteriales;f__Enterobacteriaceae;g__Morganella;s__morganii	Species	1	3	1	553	0.567991	1.43698	0.0270948	18.1351	-0.00211985	-0.00497964	0.061648	0.951267	1
k__Bacteria;p__Actinobacteria;c__Actinobacteria;o__Actinomycetales;f__Actinomycetaceae;g__Actinomyces;s__europaeus	Species	2	50	12	29995	0.00213134	0.153539	0.0177748	0.604762	-0.47725	0.0175403	1.48818	0.959957	1
k__Bacteria;p__Firmicutes;c__Erysipelotrichi;o__Erysipelotrichales;f__Erysipelotrichaceae;g__Bulleidia;s__moorei	Species	1	8	1	50	1	0.532888	0.0118683	4.06084	-0.0124774	0.00266143	0.0872119	0.966138	1
k__Bacteria;p__Firmicutes;c__Clostridia;o__Clostridiales;f__Clostridiaceae;g__Clostridium;s__	Species	0	29	0	16063	0.00272408	0	0	0.553774	-0.388977	0.0113846	0.989979	0.969399	1
k__Bacteria;p__Firmicutes;c__Bacilli;o__Lactobacillales;f__Streptococcaceae;g__Streptococcus;s__alactolyticus	Species	3	9	4	1598	0.706419	1.44703	0.246918	5.95616	-0.000577141	0.00444906	0.1875	0.975904	1
k__Bacteria;p__Firmicutes;c__Erysipelotrichi;o__Erysipelotrichales;f__Erysipelotrichaceae;Other;Other	Species	0	5	0	67	0.588998	0	0	4.71127	-0.0318903	-0.00153627	0.0811636	0.979099	1
k__Bacteria;p__Actinobacteria;c__Actinobacteria;o__Actinomycetales;f__Brevibacteriaceae;g__Brevibacterium;Other	Species	5	21	64	292	1	1.02516	0.293577	2.90109	0.324584	0.00347455	-0.0222944	0.979584	1
k__Bacteria;p__Firmicutes;c__Clostridia;o__Clostridiales;f__Lachnospiraceae;g__Blautia;s__	Species	12	37	53	59129	0.33379	1.45405	0.659137	3.01208	0.490976	-0.00464383	-0.0301267	0.980966	1
k__Bacteria;p__Firmicutes;c__Bacilli;o__Lactobacillales;f__Aerococcaceae;g__Alloiococcus;s__	Species	1	6	1	9	1	0.713941	0.0153449	5.99809	0.0143371	0.000641398	0.0195634	0.981924	1
k__Bacteria;p__Firmicutes;c__Bacilli;o__Gemellales;f__;g__;s__	Species	33	131	656	1454	0.623614	1.13108	0.677523	1.86676	2.03743	0.00424016	-0.702927	0.984549	1
k__Bacteria;p__TM7;c__TM7-3;o__;f__;g__;s__	Species	0	2	0	11	1	0	0	22.9709	-0.011217	-0.000267247	0.0285482	0.992991	1
k__Bacteria;p__Firmicutes;c__Bacilli;o__Bacillales;f__Staphylococcaceae;g__Staphylococcus	Genus	90	344	2509017	310145	0.000129927	Inf	2.84297	Inf	14.1168	-7.47077	-0.901904	1.49672e-54	7.09444e-52
k__Bacteria;p__Firmicutes;c__Bacilli;Other;Other;Other	Genus	87	165	14619	3926	4.17255e-24	38.8032	12.4903	195.044	5.75007	-3.8739	-0.0531473	3.54922e-41	8.41166e-39
k__Bacteria;p__Proteobacteria;c__Gammaproteobacteria;o__Enterobacteriales;f__Enterobacteriaceae;Other	Genus	75	377	9980	2327855	3.08336e-06	0.13346	0.0515019	0.331373	4.57121	6.06748	-0.226506	5.60554e-34	8.1014e-32
k__Bacteria;p__Firmicutes;c__Clostridia;o__Clostridiales;f__Veillonellaceae;g__Veillonella	Genus	50	363	7329	1797145	2.57394e-17	0.0833541	0.0439955	0.154683	2.99575	6.6604	0.465828	6.83662e-34	8.1014e-32
k__Bacteria;p__Firmicutes;c__Clostridia;o__Clostridiales;f__[Tissierellaceae];g__Finegoldia	Genus	39	344	1556	1045547	4.7434e-19	0.096313	0.0547954	0.167043	0.905907	6.5491	1.17794	2.44138e-32	2.31443e-30
k__Bacteria;Other;Other;Other;Other;Other	Genus	9	208	61	25850	1.95067e-15	0.0960351	0.0412003	0.198634	0.608095	3.62013	-0.596421	1.70882e-17	1.34997e-15
k__Bacteria;p__Proteobacteria;c__Gammaproteobacteria;o__Enterobacteriales;f__Enterobacteriaceae;g__Klebsiella	Genus	53	346	706	842735	1.32467e-10	0.170628	0.0967964	0.299774	1.85721	4.75685	0.176581	2.36322e-17	1.60024e-15
k__Bacteria;p__Proteobacteria;c__Gammaproteobacteria;o__Pseudomonadales;f__Moraxellaceae;g__Enhydrobacter	Genus	25	27	555	86	2.86995e-07	5.10361	2.66089	9.78582	1.39059	-1.21296	0.0373825	4.57831e-17	2.71265e-15
k__Bacteria;p__Firmicutes;c__Clostridia;o__Clostridiales;f__Clostridiaceae;g__Clostridium	Genus	30	290	1379	1208222	3.03068e-13	0.167994	0.0984566	0.28178	0.995802	5.5032	1.04831	5.45745e-16	2.87426e-14
k__Bacteria;p__Proteobacteria;c__Betaproteobacteria;o__Burkholderiales;f__Comamonadaceae;g__Delftia	Genus	52	113	2581	2381	6.02198e-07	3.30882	2.01401	5.47944	2.90319	-1.93365	0.090598	2.08693e-15	9.89205e-14
k__Bacteria;p__Firmicutes;c__Bacilli;o__Lactobacillales;f__Leuconostocaceae;g__Leuconostoc	Genus	38	111	7022	920	0.0161774	1.81468	1.09652	2.98705	3.29298	-2.00356	-0.161585	3.85223e-14	1.65996e-12
k__Bacteria;p__Firmicutes;c__Bacilli;o__Lactobacillales;f__Leuconostocaceae;Other	Genus	40	121	4816	1102	0.0190735	1.75655	1.06789	2.87873	3.04705	-1.85759	-0.0398893	2.88079e-13	1.13791e-11
k__Bacteria;p__Proteobacteria;c__Betaproteobacteria;o__Neisseriales;f__Neisseriaceae;g__Microvirgula	Genus	22	23	299	64	1.27257e-06	5.09557	2.55222	10.1725	1.13184	-0.890574	-0.0494686	5.42375e-13	1.97758e-11
k__Bacteria;p__Proteobacteria;c__Betaproteobacteria;o__Burkholderiales;f__Alcaligenaceae;g__	Genus	54	191	3588	3405	0.0791172	1.53786	0.94241	2.53243	3.41302	-1.80762	-0.0820823	6.35531e-13	2.15173e-11
k__Bacteria;p__Actinobacteria;c__Actinobacteria;o__Actinomycetales;f__Corynebacteriaceae;g__Corynebacterium	Genus	70	279	314045	119941	0.293719	1.354	0.769478	2.46837	8.21382	-3.56404	-0.356588	1.27269e-12	4.0217e-11
k__Bacteria;p__Firmicutes;c__Bacilli;o__Lactobacillales;f__Enterococcaceae;g__Enterococcus	Genus	64	377	424256	1422622	3.08623e-13	0.0659031	0.0270043	0.149236	5.59089	3.206	1.01348	2.09432e-11	6.20441e-10
k__Bacteria;p__Proteobacteria;c__Betaproteobacteria;o__Burkholderiales;f__Comamonadaceae;g__Diaphorobacter	Genus	9	8	1066	22	0.00135742	5.23783	1.73564	16.1189	0.75538	-0.897129	0.155854	2.97111e-11	8.28416e-10
k__Bacteria;p__Proteobacteria;c__Gammaproteobacteria;o__Xanthomonadales;f__Xanthomonadaceae;g__Stenotrophomonas	Genus	43	120	2153	1207	0.00307176	2.03243	1.23978	3.32905	2.4612	-1.49459	0.0421754	3.52192e-11	9.27438e-10
k__Bacteria;p__Bacteroidetes;c__Flavobacteriia;o__Flavobacteriales;f__[Weeksellaceae];g__Chryseobacterium	Genus	21	56	771	155	0.0549883	1.79651	0.967654	3.24896	1.32183	-1.07256	0.130185	4.55929e-11	1.13742e-09
k__Bacteria;p__Proteobacteria;c__Betaproteobacteria;o__Neisseriales;f__Neisseriaceae;g__Vogesella	Genus	6	0	87	0	3.92782e-05	Inf	5.2743	Inf	0.378484	-0.439902	0.045535	7.14624e-11	1.69366e-09
k__Bacteria;p__Bacteroidetes;c__Flavobacteriia;o__Flavobacteriales;f__[Weeksellaceae];g__Cloacibacterium	Genus	8	6	228	14	0.00135038	6.16082	1.81943	22.1617	0.544916	-0.618797	0.0897862	1.13305e-10	2.55745e-09
k__Bacteria;p__Proteobacteria;c__Gammaproteobacteria;o__Pasteurellales;f__Pasteurellaceae;g__Haemophilus	Genus	11	159	111	127451	8.13466e-08	0.200238	0.0930072	0.393561	0.665077	3.09883	-0.49451	3.61674e-10	7.79243e-09
k__Bacteria;p__Proteobacteria;c__Alphaproteobacteria;o__Caulobacterales;f__Caulobacteraceae;g__Brevundimonas	Genus	30	83	814	786	0.0196268	1.82884	1.06635	3.09575	1.85297	-1.17128	-0.00840191	6.69765e-10	1.3803e-08
k__Bacteria;p__Proteobacteria;c__Betaproteobacteria;o__Burkholderiales;f__Comamonadaceae;g__Variovorax	Genus	39	74	562	1443	3.85688e-06	3.22496	1.91956	5.40708	1.92367	-1.03526	-0.229898	2.06625e-09	4.08083e-08
k__Bacteria;p__Proteobacteria;c__Gammaproteobacteria;Other;Other;Other	Genus	1	55	1	2042	8.89126e-05	0.0680086	0.0016726	0.407233	0.218537	1.24572	-0.494824	4.16501e-09	7.89686e-08
k__Bacteria;p__Proteobacteria;c__Betaproteobacteria;o__Burkholderiales;f__Comamonadaceae;g__Comamonas	Genus	66	315	40501	37903	0.107465	0.629237	0.360102	1.12396	6.31035	-2.07982	-0.150274	4.99648e-09	9.10897e-08
k__Bacteria;p__Proteobacteria;c__Alphaproteobacteria;o__Rhodobacterales;f__Rhodobacteraceae;g__Paracoccus	Genus	6	3	121	27	0.00200797	9.07927	1.89453	57.2361	0.438054	-0.515116	0.0824571	5.3479e-09	9.38854e-08
k__Bacteria;p__Proteobacteria;c__Gammaproteobacteria;o__Enterobacteriales;f__Enterobacteriaceae;g__Serratia	Genus	13	91	181	161597	0.0658514	0.549783	0.267521	1.05484	0.969982	2.74761	-1.03702	1.60513e-08	2.71726e-07
k__Bacteria;p__Firmicutes;c__Bacilli;o__Lactobacillales;f__Aerococcaceae;g__	Genus	9	4	310	11	7.85565e-05	10.5572	2.86267	48.1022	0.617803	-0.545606	-0.0274251	1.77688e-08	2.90427e-07
k__Bacteria;p__Firmicutes;c__Bacilli;o__Lactobacillales;f__Enterococcaceae;Other	Genus	31	343	3144	30561	5.64069e-25	0.0680198	0.0380309	0.119228	2.19082	2.01908	0.143314	4.80061e-08	7.58497e-07
k__Bacteria;p__Proteobacteria;c__Betaproteobacteria;o__Burkholderiales;f__Comamonadaceae;g__Acidovorax	Genus	17	25	290	120	0.000625821	3.3608	1.61594	6.85876	0.966815	-0.702024	-0.0260982	5.04353e-08	7.71172e-07
k__Bacteria;p__Firmicutes;c__Bacilli;o__Lactobacillales;f__Streptococcaceae;g__Lactococcus	Genus	53	185	12560	10716	0.0619202	1.56257	0.958805	2.56711	4.21318	-1.89774	-0.0547563	7.04661e-08	1.04378e-06
k__Bacteria;p__Proteobacteria;c__Alphaproteobacteria;o__Sphingomonadales;f__Sphingomonadaceae;g__Novosphingobium	Genus	4	2	131	5	0.0131522	8.89094	1.25188	99.8163	0.388592	-0.425971	0.0413538	2.3587e-07	3.38795e-06
k__Bacteria;p__Proteobacteria;c__Epsilonproteobacteria;o__Campylobacterales;f__Campylobacteraceae;g__Sulfurospirillum	Genus	3	0	56	0	0.00653576	Inf	1.79953	Inf	0.251354	-0.311	0.0442215	2.50896e-07	3.49778e-06
k__Bacteria;p__Proteobacteria;c__Betaproteobacteria;o__Burkholderiales;f__Oxalobacteraceae;g__Cupriavidus	Genus	31	76	813	592	0.00466141	2.14619	1.25147	3.64074	1.74302	-0.918353	-0.192278	2.9131e-07	3.94516e-06
k__Bacteria;p__Proteobacteria;c__Gammaproteobacteria;o__Pseudomonadales;f__Moraxellaceae;g__Alkanindiges	Genus	2	0	48	0	0.0352783	Inf	0.811918	Inf	0.161666	-0.264899	0.0765369	5.63965e-07	7.42554e-06
k__Bacteria;p__Firmicutes;c__Clostridia;o__Clostridiales;f__[Tissierellaceae];g__Anaerococcus	Genus	37	275	2387	721595	1.61826e-07	0.285166	0.171799	0.469137	0.769326	3.01619	2.24953	6.34052e-07	8.12272e-06
k__Bacteria;p__Firmicutes;c__Bacilli;o__Bacillales;f__Bacillaceae;g__	Genus	6	3	15834	75	0.00200797	9.07927	1.89453	57.2361	1.03816	-0.884891	-0.0823681	6.61267e-07	8.24844e-06
k__Bacteria;p__Acidobacteria;c__[Chloracidobacteria];o__RB41;f__Ellin6075;g__	Genus	3	0	63	0	0.00653576	Inf	1.79953	Inf	0.239271	-0.294112	0.0406594	7.04065e-07	8.5571e-06
k__Bacteria;p__Proteobacteria;c__Alphaproteobacteria;o__Rhizobiales;f__Brucellaceae;g__Ochrobactrum	Genus	16	26	316	440	0.00292976	2.99321	1.42513	6.13109	1.0384	-0.780979	0.0541295	1.95014e-06	2.26293e-05
k__Bacteria;p__Actinobacteria;c__Actinobacteria;o__Actinomycetales;f__Dermabacteraceae;g__Dermabacter	Genus	7	125	1057	26587	4.48195e-07	0.177248	0.0671191	0.397089	0.648123	2.15845	-0.00223482	1.95738e-06	2.26293e-05
k__Bacteria;p__Firmicutes;c__Clostridia;o__Clostridiales;f__Clostridiaceae;Other	Genus	20	244	171	526566	1.84533e-12	0.168103	0.0927449	0.293321	-0.0358587	2.78501	2.23417	2.74603e-06	3.09909e-05
k__Bacteria;p__Proteobacteria;c__Alphaproteobacteria;o__Sphingomonadales;f__Sphingomonadaceae;g__Sphingobium	Genus	5	2	78	9	0.00331064	11.2389	1.8035	119.988	0.325002	-0.327792	0.0179135	3.07928e-06	3.35525e-05
k__Bacteria;p__Firmicutes;c__Clostridia;o__Clostridiales;f__Veillonellaceae;g__Dialister	Genus	13	175	37	69330	2.05453e-08	0.20509	0.101028	0.387419	-0.0959903	2.35864	1.31082	3.11458e-06	3.35525e-05
k__Bacteria;p__Actinobacteria;c__Actinobacteria;o__Actinomycetales;f__Micrococcaceae;g__	Genus	3	1	30	1	0.0225442	13.2101	1.04627	697.438	0.186631	-0.220899	0.0291812	3.71617e-06	3.91437e-05
k__Bacteria;p__Proteobacteria;c__Gammaproteobacteria;o__Pseudomonadales;f__Pseudomonadaceae;g__Pseudomonas	Genus	37	100	1189	1030	0.00629745	2.00043	1.20192	3.30979	1.90042	-0.957461	-0.0228207	1.23763e-05	0.00012753
k__Bacteria;p__Actinobacteria;c__Actinobacteria;o__Actinomycetales;f__Thermomonosporaceae;g__	Genus	1	1	318	3	0.34208	4.3185	0.0546424	340.33	0.122305	-0.307982	0.144821	1.42991e-05	0.000144208
k__Bacteria;p__Proteobacteria;c__Betaproteobacteria;o__Burkholderiales;f__Comamonadaceae;Other	Genus	43	111	610	496	0.000692954	2.27061	1.38185	3.72902	2.09804	-0.726041	-0.401112	2.40305e-05	0.000237301
k__Bacteria;p__Proteobacteria;c__Betaproteobacteria;o__Burkholderiales;f__Alcaligenaceae;g__Achromobacter	Genus	24	50	299	506	0.00203006	2.44558	1.34019	4.38506	1.24749	-0.662105	-0.0812172	4.9395e-05	0.000477821
k__Bacteria;p__Proteobacteria;c__Gammaproteobacteria;o__Pseudomonadales;f__Moraxellaceae;g__Acinetobacter	Genus	48	208	3686	19062	1	0.983547	0.60535	1.60243	3.37235	-1.17109	-0.191294	5.40899e-05	0.000512772
k__Bacteria;p__Proteobacteria;c__Epsilonproteobacteria;o__Campylobacterales;f__Campylobacteraceae;g__Arcobacter	Genus	11	20	177	117	0.0289147	2.54866	1.0585	5.84621	0.621047	-0.440387	-0.0145215	5.88818e-05	0.000547255
k__Bacteria;p__Firmicutes;c__Bacilli;o__Lactobacillales;f__Streptococcaceae;g__Streptococcus	Genus	63	361	104543	648103	1.54025e-08	0.168961	0.08826	0.321998	4.05848	2.01442	0.910346	8.63834e-05	0.000787418
k__Bacteria;p__Bacteroidetes;c__Flavobacteriia;o__Flavobacteriales;f__Flavobacteriaceae;g__Flavobacterium	Genus	13	29	281	117	0.0600774	2.0804	0.947311	4.35807	0.831764	-0.520275	-0.0345861	0.000100222	0.000896329
k__Bacteria;p__Proteobacteria;c__Betaproteobacteria;o__Neisseriales;f__Neisseriaceae;g__Vitreoscilla	Genus	6	3	26	18	0.00200797	9.07927	1.89453	57.2361	0.232825	-0.225229	0.0215437	0.000102933	0.000903519
k__Bacteria;p__Proteobacteria;c__Alphaproteobacteria;o__Rhizobiales;f__Bradyrhizobiaceae;g__Afipia	Genus	10	15	45	152	0.0142401	3.09039	1.19532	7.66706	0.415461	-0.34669	0.0472247	0.000153927	0.00132657
k__Bacteria;p__Firmicutes;c__Clostridia;o__Clostridiales;f__[Tissierellaceae];g__Peptoniphilus	Genus	27	225	155	312235	1.99659e-06	0.30934	0.18097	0.517532	-0.248713	2.02304	2.69705	0.000283544	0.0024
k__Bacteria;p__Cyanobacteria;c__Chloroplast;o__Streptophyta;f__;g__	Genus	15	27	277	306	0.00644885	2.65978	1.2512	5.47723	0.800497	-0.504532	-0.00782661	0.000345967	0.00287699
k__Bacteria;p__Proteobacteria;c__Gammaproteobacteria;o__Alteromonadales;f__[Chromatiaceae];g__Rheinheimera	Genus	2	0	24	0	0.0352783	Inf	0.811918	Inf	0.15027	-0.149861	-0.000303085	0.000376349	0.00307568
k__Bacteria;p__Actinobacteria;c__Actinobacteria;o__Actinomycetales;f__;g__	Genus	3	1	16	1	0.0225442	13.2101	1.04627	697.438	0.152893	-0.130211	-0.0130198	0.000398059	0.00319796
k__Bacteria;p__Proteobacteria;c__Betaproteobacteria;o__Burkholderiales;f__Comamonadaceae;g__Limnohabitans	Genus	2	0	3	0	0.0352783	Inf	0.811918	Inf	0.0565409	-0.0553601	-0.000875469	0.000414982	0.00327836
k__Bacteria;p__Proteobacteria;c__Gammaproteobacteria;o__Enterobacteriales;f__Enterobacteriaceae;g__	Genus	58	289	3534	1460223	0.0651052	0.615309	0.368224	1.03985	2.11759	2.36276	1.22002	0.000455551	0.00353985
k__Bacteria;p__Proteobacteria;c__Alphaproteobacteria;o__Rhizobiales;f__Phyllobacteriaceae;g__Phyllobacterium	Genus	27	49	306	1102	0.000171237	2.94797	1.64348	5.22658	1.36197	-0.589091	-0.226383	0.000466236	0.00356445
k__Bacteria;p__Proteobacteria;c__Gammaproteobacteria;o__Oceanospirillales;f__Halomonadaceae;g__Halomonas	Genus	2	0	2	0	0.0352783	Inf	0.811918	Inf	0.044426	-0.0411828	-0.00240455	0.000493473	0.0037128
k__Bacteria;p__Proteobacteria;c__Betaproteobacteria;o__Burkholderiales;f__Comamonadaceae;g__Schlegelella	Genus	4	2	12	3	0.0131522	8.89094	1.25188	99.8163	0.154454	-0.122419	-0.0139139	0.00053355	0.00395161
k__Bacteria;p__Proteobacteria;c__Alphaproteobacteria;o__Sphingomonadales;f__Sphingomonadaceae;g__Sphingomonas	Genus	10	16	304	277	0.0169046	2.88994	1.12836	7.06831	0.810376	-0.487861	-0.0864192	0.000578626	0.00421952
k__Bacteria;p__Actinobacteria;c__Actinobacteria;o__Actinomycetales;f__Streptomycetaceae;g__Streptomyces	Genus	2	2	234	37	0.162982	4.35614	0.311841	60.8901	0.242383	-0.300569	0.0665889	0.000598476	0.00429814
k__Bacteria;p__Firmicutes;c__Bacilli;o__Lactobacillales;f__Leuconostocaceae;g__	Genus	1	3	741	55	0.567991	1.43698	0.0270948	18.1351	0.138127	-0.323824	0.17102	0.000615042	0.00435119
k__Bacteria;p__Proteobacteria;c__Betaproteobacteria;o__Neisseriales;f__Neisseriaceae;g__	Genus	4	8	41	15	0.252488	2.19901	0.473605	8.43557	0.274777	-0.221018	0.00329313	0.000666223	0.00464397
k__Bacteria;p__Actinobacteria;c__Actinobacteria;o__Actinomycetales;f__Sporichthyaceae;g__	Genus	1	0	28	0	0.188679	Inf	0.110256	Inf	0.0945703	-0.135082	0.0300357	0.000974097	0.00659605
k__Bacteria;p__Proteobacteria;c__Alphaproteobacteria;o__Caulobacterales;f__Caulobacteraceae;g__Phenylobacterium	Genus	1	0	8	0	0.188679	Inf	0.110256	Inf	0.0617089	-0.0881438	0.0195988	0.0009741	0.00659605
k__Bacteria;p__Proteobacteria;c__Gammaproteobacteria;o__Enterobacteriales;f__Enterobacteriaceae;g__Proteus	Genus	13	91	195	247977	0.0658514	0.549783	0.267521	1.05484	0.562705	1.85574	0.20629	0.00100252	0.00669285
k__Bacteria;p__Firmicutes;Other;Other;Other;Other	Genus	1	37	1	1575	0.00428425	0.106546	0.0025963	0.650338	0.0577268	0.584124	-0.0905131	0.00124366	0.00818742
k__Bacteria;p__Proteobacteria;c__Betaproteobacteria;o__Burkholderiales;f__Burkholderiaceae;g__Salinispora	Genus	6	8	37	21	0.031646	3.37236	0.938263	11.4228	0.336971	-0.211412	-0.0491108	0.00128931	0.00837166
k__Bacteria;p__Actinobacteria;c__Actinobacteria;o__Actinomycetales;f__Microbacteriaceae;g__Candidatus Rhodoluna	Genus	3	1	16	2	0.0225442	13.2101	1.04627	697.438	0.140966	-0.120839	-0.0088646	0.00134172	0.00846
k__Bacteria;p__Proteobacteria;c__Gammaproteobacteria;o__Xanthomonadales;f__Xanthomonadaceae;g__	Genus	1	0	107	0	0.188679	Inf	0.110256	Inf	0.134105	-0.181929	0.0354563	0.00141224	0.00846
k__Bacteria;p__Spirochaetes;c__[Leptospirae];o__[Leptospirales];f__Leptospiraceae;g__Turneriella	Genus	1	0	33	0	0.188679	Inf	0.110256	Inf	0.101127	-0.136736	0.0264003	0.00144563	0.00846
k__Bacteria;p__Bacteroidetes;c__Cytophagia;o__Cytophagales;f__Cytophagaceae;g__Flectobacillus	Genus	1	0	32	0	0.188679	Inf	0.110256	Inf	0.100271	-0.135578	0.0261768	0.00144563	0.00846
k__Bacteria;p__Firmicutes;c__Bacilli;o__Bacillales;f__[Exiguobacteraceae];g__Exiguobacterium	Genus	1	0	25	0	0.188679	Inf	0.110256	Inf	0.0934339	-0.126334	0.0243919	0.00144563	0.00846
k__Bacteria;p__Verrucomicrobia;c__Verrucomicrobiae;o__Verrucomicrobiales;f__Verrucomicrobiaceae;g__Luteolibacter	Genus	1	0	13	0	0.188679	Inf	0.110256	Inf	0.0756814	-0.10233	0.0197574	0.00144564	0.00846
k__Bacteria;p__Proteobacteria;c__Betaproteobacteria;Other;Other;Other	Genus	1	0	9	0	0.188679	Inf	0.110256	Inf	0.0660323	-0.0892835	0.0172384	0.00144564	0.00846
k__Bacteria;p__Actinobacteria;c__Actinobacteria;o__Actinomycetales;f__Kineosporiaceae;g__Kineococcus	Genus	1	0	1	0	0.188679	Inf	0.110256	Inf	0.0198777	-0.026877	0.00518928	0.0014457	0.00846
k__Bacteria;p__Firmicutes;c__Bacilli;o__Gemellales;f__Gemellaceae;g__	Genus	0	16	0	57	0.0510402	0	0	1.09484	0.0281511	0.21793	-0.0708203	0.00156411	0.00904134
k__Bacteria;p__Actinobacteria;c__Actinobacteria;o__Actinomycetales;f__Actinomycetaceae;g__Varibaculum	Genus	8	158	22	76083	7.48195e-10	0.141854	0.0576399	0.303888	-0.555867	1.55605	2.02051	0.00160725	0.00917876
k__Bacteria;p__Proteobacteria;c__Betaproteobacteria;o__Burkholderiales;f__Oxalobacteraceae;g__Polynucleobacter	Genus	4	2	9	7	0.0131522	8.89094	1.25188	99.8163	0.147374	-0.115283	-0.00927746	0.00199002	0.0112294
k__Bacteria;p__Proteobacteria;c__Alphaproteobacteria;o__Rhizobiales;f__Hyphomicrobiaceae;g__Devosia	Genus	1	1	67	3	0.34208	4.3185	0.0546424	340.33	0.115784	-0.165561	0.0444803	0.00217515	0.0120626
k__Bacteria;p__Proteobacteria;c__Alphaproteobacteria;o__Rhizobiales;f__Beijerinckiaceae;g__Chelatococcus	Genus	1	0	9	0	0.188679	Inf	0.110256	Inf	0.0675043	-0.0859188	0.0136525	0.00218857	0.0120626
k__Bacteria;p__Proteobacteria;c__Gammaproteobacteria;o__Aeromonadales;f__Aeromonadaceae;g__	Genus	14	26	187	6987	0.0105357	2.55152	1.1738	5.3485	0.87657	-0.532741	-0.00256285	0.00241455	0.0131551
k__Bacteria;p__Firmicutes;c__Clostridia;o__Clostridiales;f__[Tissierellaceae];g__WAL_1855D	Genus	3	23	16	109	0.443107	0.546323	0.102692	1.87047	0.202745	0.269732	-0.193385	0.00253319	0.0136447
k__Bacteria;p__Proteobacteria;c__Betaproteobacteria;o__Burkholderiales;f__Comamonadaceae;g__Curvibacter	Genus	13	29	115	143	0.0600774	2.0804	0.947311	4.35807	0.752666	-0.34698	-0.13316	0.00268083	0.0142777
k__Bacteria;p__Proteobacteria;c__Betaproteobacteria;o__Neisseriales;f__Neisseriaceae;g__Eikenella	Genus	0	14	0	1222	0.0828156	0	0	1.27904	0.0638163	0.463844	-0.160544	0.00336103	0.0177014
k__Bacteria;p__TM7;c__TM7-3;o__I025;f__Rs-045;g__	Genus	2	3	18	4	0.239189	2.9005	0.238941	25.7035	0.14104	-0.124116	0.00108508	0.00358213	0.0186586
k__Bacteria;p__Proteobacteria;c__Gammaproteobacteria;o__Pasteurellales;f__Pasteurellaceae;g__Actinobacillus	Genus	0	9	0	15	0.219177	0	0	2.17343	0.0180811	0.100331	-0.045487	0.00376813	0.0192161
k__Bacteria;p__Proteobacteria;c__Alphaproteobacteria;o__Rhizobiales;f__Rhizobiaceae;g__Agrobacterium	Genus	8	12	75	239	0.0345924	3.03966	1.04245	8.38829	0.431952	-0.290556	-0.0173013	0.00377024	0.0192161
k__Bacteria;p__Proteobacteria;c__Alphaproteobacteria;o__Caulobacterales;f__Caulobacteraceae;g__	Genus	11	35	703	286	0.426551	1.39929	0.613486	2.97169	0.715186	-0.477109	0.126133	0.00384864	0.019284
k__Bacteria;p__Bacteroidetes;c__[Saprospirae];o__[Saprospirales];f__Saprospiraceae;g__	Genus	1	1	47	6	0.34208	4.3185	0.0546424	340.33	0.10387	-0.152153	0.0464773	0.00386493	0.019284
k__Bacteria;p__Cyanobacteria;c__Oscillatoriophycideae;o__Chroococcales;f__Xenococcaceae;g__	Genus	1	0	15	0	0.188679	Inf	0.110256	Inf	0.0839026	-0.0973894	0.00999908	0.0039545	0.0195254
k__Bacteria;p__Proteobacteria;c__Gammaproteobacteria;o__Enterobacteriales;f__Enterobacteriaceae;g__Salmonella	Genus	0	34	0	385	0.000998165	0	0	0.461525	-0.00926236	0.39049	0.0233015	0.0045904	0.0224315
k__Bacteria;p__Actinobacteria;c__Actinobacteria;o__Actinomycetales;f__Pseudonocardiaceae;g__Pseudonocardia	Genus	1	0	45	0	0.188679	Inf	0.110256	Inf	0.117437	-0.13079	0.00990023	0.00507746	0.0245583
k__Bacteria;p__Firmicutes;c__Clostridia;o__Clostridiales;f__Clostridiaceae;g__	Genus	11	173	559	126154	1.85524e-09	0.172789	0.0803092	0.33932	-0.136549	1.34485	1.77063	0.00536796	0.0257011
k__Bacteria;p__Proteobacteria;c__Alphaproteobacteria;o__Rhizobiales;f__Bradyrhizobiaceae;Other	Genus	2	4	96	14	0.316687	2.17179	0.193582	15.4262	0.177808	-0.187617	0.0373528	0.0059124	0.0280248
k__Bacteria;p__Proteobacteria;c__Gammaproteobacteria;o__Pasteurellales;f__Pasteurellaceae;g__	Genus	1	0	5	0	0.188679	Inf	0.110256	Inf	0.0556124	-0.0596676	0.00300649	0.00631004	0.0291935
k__Bacteria;p__Tenericutes;c__Mollicutes;o__RF39;f__;g__	Genus	1	0	4	0	0.188679	Inf	0.110256	Inf	0.0499535	-0.0535961	0.00270056	0.00631005	0.0291935
k__Bacteria;p__Actinobacteria;c__Acidimicrobiia;o__Acidimicrobiales;f__C111;g__	Genus	1	0	13	0	0.188679	Inf	0.110256	Inf	0.0819345	-0.0878272	0.0043688	0.00634374	0.0291935
k__Bacteria;p__Proteobacteria;c__Gammaproteobacteria;o__Enterobacteriales;f__Enterobacteriaceae;g__Citrobacter	Genus	35	224	1472	137615	0.00143999	0.463825	0.28058	0.758849	1.567	1.37648	1.08108	0.00712799	0.0318815
k__Bacteria;p__Bacteroidetes;c__Cytophagia;o__Cytophagales;f__Cytophagaceae;g__Dyadobacter	Genus	1	0	75	0	0.188679	Inf	0.110256	Inf	0.135591	-0.141435	0.00433265	0.00739843	0.0318815
k__Bacteria;p__Proteobacteria;c__Betaproteobacteria;o__Burkholderiales;Other;Other	Genus	1	0	35	0	0.188679	Inf	0.110256	Inf	0.112196	-0.117032	0.0035851	0.00739843	0.0318815
k__Bacteria;p__Actinobacteria;c__Actinobacteria;o__Actinomycetales;f__Geodermatophilaceae;g__Modestobacter	Genus	1	0	16	0	0.188679	Inf	0.110256	Inf	0.0887049	-0.092528	0.00283446	0.00739844	0.0318815
k__Bacteria;p__Proteobacteria;c__Alphaproteobacteria;o__Caulobacterales;f__Caulobacteraceae;g__Caulobacter	Genus	1	0	15	0	0.188679	Inf	0.110256	Inf	0.0868068	-0.0905481	0.00277381	0.00739844	0.0318815
k__Bacteria;p__Proteobacteria;c__Gammaproteobacteria;o__Xanthomonadales;f__Xanthomonadaceae;Other	Genus	1	0	3	0	0.188679	Inf	0.110256	Inf	0.0434034	-0.0452741	0.00138691	0.00739848	0.0318815
k__Bacteria;p__Actinobacteria;c__Actinobacteria;o__Actinomycetales;f__Nocardioidaceae;g__Aeromicrobium	Genus	1	0	1	0	0.188679	Inf	0.110256	Inf	0.0217017	-0.022637	0.000693453	0.00739867	0.0318815
k__Bacteria;p__Proteobacteria;c__Betaproteobacteria;o__Burkholderiales;f__Oxalobacteraceae;g__Ralstonia	Genus	6	13	124	61	0.145134	2.05125	0.620785	5.99039	0.355911	-0.240048	-0.00225268	0.00840602	0.035896
k__Bacteria;p__Verrucomicrobia;c__Verrucomicrobiae;o__Verrucomicrobiales;f__Verrucomicrobiaceae;g__Akkermansia	Genus	5	14	271	5491	0.375896	1.56556	0.429471	4.75974	0.244278	-0.405063	0.268704	0.00930791	0.0393924
k__Bacteria;p__Proteobacteria;c__Alphaproteobacteria;o__Sphingomonadales;f__;g__	Genus	1	0	212	0	0.188679	Inf	0.110256	Inf	0.171132	-0.167264	-0.00286732	0.0105099	0.0433191
k__Bacteria;p__Proteobacteria;c__Gammaproteobacteria;o__Xanthomonadales;f__Xanthomonadaceae;g__Dokdonella	Genus	1	0	63	0	0.188679	Inf	0.110256	Inf	0.132751	-0.129751	-0.00222425	0.0105099	0.0433191
k__Bacteria;p__Bacteroidetes;c__[Saprospirae];o__[Saprospirales];f__Chitinophagaceae;g__	Genus	1	0	10	0	0.188679	Inf	0.110256	Inf	0.0765406	-0.0748108	-0.00128244	0.0105099	0.0433191
k__Bacteria;p__Proteobacteria;c__Gammaproteobacteria;o__Legionellales;f__Coxiellaceae;g__Rickettsiella	Genus	1	0	1	0	0.188679	Inf	0.110256	Inf	0.0221821	-0.0214883	-0.000514396	0.0110093	0.044495
k__Bacteria;p__Proteobacteria;c__Deltaproteobacteria;o__Desulfovibrionales;f__Desulfovibrionaceae;g__Desulfovibrio	Genus	1	0	9	0	0.188679	Inf	0.110256	Inf	0.073747	-0.0712393	-0.00185919	0.0111706	0.044495
k__Bacteria;p__Firmicutes;c__Bacilli;o__Lactobacillales;f__Lactobacillaceae;Other	Genus	1	0	5	0	0.188679	Inf	0.110256	Inf	0.0573863	-0.055435	-0.00144673	0.0111706	0.044495
k__Bacteria;p__Actinobacteria;c__Actinobacteria;o__Actinomycetales;f__Nocardioidaceae;g__Propionicimonas	Genus	1	0	2	0	0.188679	Inf	0.110256	Inf	0.0351863	-0.0339898	-0.000887059	0.0111707	0.044495
k__Bacteria;p__Proteobacteria;c__Betaproteobacteria;o__Burkholderiales;f__Comamonadaceae;g__Tepidimonas	Genus	1	2	17	30	0.466739	2.15864	0.0362582	41.8902	0.0583856	-0.135673	0.0796246	0.0127179	0.0502357
k__Bacteria;p__Firmicutes;c__Clostridia;o__Clostridiales;f__Veillonellaceae;g__Anaeromusa	Genus	1	0	12	0	0.188679	Inf	0.110256	Inf	0.0830213	-0.0772533	-0.00427641	0.0135025	0.0528941
k__Bacteria;p__Proteobacteria;c__Alphaproteobacteria;o__Caulobacterales;f__Caulobacteraceae;g__Asticcacaulis	Genus	1	0	6	0	0.188679	Inf	0.110256	Inf	0.0634472	-0.0574861	-0.00441953	0.0153886	0.0597884
k__Bacteria;p__Actinobacteria;c__Actinobacteria;o__Bifidobacteriales;f__Bifidobacteriaceae;g__Bifidobacterium	Genus	36	229	15519	719069	0.00138541	0.460734	0.279318	0.752927	1.30432	1.5953	2.24181	0.0155381	0.0598785
k__Bacteria;p__Actinobacteria;c__Thermoleophilia;o__Solirubrobacterales;f__Solirubrobacteraceae;g__	Genus	1	0	37	0	0.188679	Inf	0.110256	Inf	0.118852	-0.106862	-0.00888934	0.0159685	0.0605525
k__Bacteria;p__Actinobacteria;c__Thermoleophilia;o__Solirubrobacterales;f__;g__	Genus	1	0	10	0	0.188679	Inf	0.110256	Inf	0.0783469	-0.0704432	-0.00585985	0.0159685	0.0605525
k__Bacteria;p__Actinobacteria;c__Actinobacteria;o__Actinomycetales;f__Geodermatophilaceae;g__Blastococcus	Genus	1	1	125	2	0.34208	4.3185	0.0546424	340.33	0.153395	-0.145064	-0.000119457	0.0162531	0.0611427
k__Bacteria;p__Firmicutes;c__Bacilli;o__Bacillales;Other;Other	Genus	1	0	8	0	0.188679	Inf	0.110256	Inf	0.0719534	-0.064151	-0.00578473	0.0166257	0.0620518
k__Bacteria;p__Firmicutes;c__Clostridia;o__Clostridiales;f__Veillonellaceae;g__Megasphaera	Genus	8	58	59	26778	0.174054	0.554003	0.219685	1.2271	0.247217	0.934132	0.230341	0.0170107	0.0629926
k__Bacteria;p__OD1;c__SM2F11;o__;f__;g__	Genus	1	0	2	0	0.188679	Inf	0.110256	Inf	0.0360591	-0.0318746	-0.0031024	0.0173147	0.0632033
k__Bacteria;p__Proteobacteria;c__Gammaproteobacteria;o__Pasteurellales;f__Pasteurellaceae;Other	Genus	1	29	5	18443	0.0268779	0.139023	0.00336281	0.862653	0.040008	0.644288	0.0425276	0.0174726	0.0632033
k__Bacteria;p__Proteobacteria;c__Deltaproteobacteria;o__Bdellovibrionales;f__Bdellovibrionaceae;g__Bdellovibrio	Genus	1	0	7	0	0.188679	Inf	0.110256	Inf	0.0683369	-0.0601252	-0.00608816	0.0176993	0.0632033
k__Bacteria;p__Proteobacteria;c__Alphaproteobacteria;o__Sphingomonadales;f__Sphingomonadaceae;Other	Genus	1	0	15	0	0.188679	Inf	0.110256	Inf	0.0911644	-0.0800483	-0.00824153	0.0178672	0.0632033
k__Bacteria;p__Bacteroidetes;c__[Saprospirae];o__[Saprospirales];f__Chitinophagaceae;g__Flavisolibacter	Genus	1	0	8	0	0.188679	Inf	0.110256	Inf	0.0722461	-0.0634367	-0.00653126	0.0178672	0.0632033
k__Bacteria;p__Proteobacteria;c__Alphaproteobacteria;o__Rhizobiales;f__Beijerinckiaceae;g__	Genus	1	0	1	0	0.188679	Inf	0.110256	Inf	0.0227911	-0.0200121	-0.00206038	0.0178676	0.0632033
k__Bacteria;p__Actinobacteria;c__Actinobacteria;o__Actinomycetales;f__Micrococcaceae;g__Micrococcus	Genus	7	14	139	81	0.0908787	2.24231	0.741865	6.16165	0.485388	-0.250334	-0.0721553	0.0184406	0.0647469
k__Bacteria;p__Proteobacteria;c__Gammaproteobacteria;o__Alteromonadales;f__OM60;g__	Genus	1	0	6	0	0.188679	Inf	0.110256	Inf	0.0641429	-0.0557893	-0.00619341	0.0186757	0.0649555
k__Bacteria;p__Actinobacteria;c__Coriobacteriia;o__Coriobacteriales;f__Coriobacteriaceae;g__Eggerthella	Genus	5	90	6	16009	5.56079e-05	0.194607	0.0597624	0.493519	-0.44263	0.975845	1.41664	0.0187741	0.0649555
k__Bacteria;p__Firmicutes;c__Bacilli;o__Lactobacillales;f__Carnobacteriaceae;g__Granulicatella	Genus	2	7	10	17	0.680218	1.23319	0.122961	6.62602	0.0883725	-0.111829	0.0577676	0.0197648	0.0678879
k__Bacteria;p__Actinobacteria;c__Actinobacteria;o__Actinomycetales;f__Streptomycetaceae;Other	Genus	1	1	73	3	0.34208	4.3185	0.0546424	340.33	0.136179	-0.126859	0.000733521	0.0213404	0.0727724
k__Bacteria;p__Proteobacteria;c__Gammaproteobacteria;o__Enterobacteriales;f__Enterobacteriaceae;g__Erwinia	Genus	0	9	0	6427	0.219177	0	0	2.17343	0.0523825	0.316544	-0.13178	0.0216137	0.0731779
k__Bacteria;p__Actinobacteria;c__Actinobacteria;o__Actinomycetales;f__Micrococcaceae;Other	Genus	2	3	15	5	0.239189	2.9005	0.238941	25.7035	0.134368	-0.0936219	-0.0150233	0.022584	0.0759205
k__Bacteria;p__Actinobacteria;c__Actinobacteria;o__Actinomycetales;f__Nocardiaceae;g__Rhodococcus	Genus	10	23	271	252	0.10363	1.97497	0.806081	4.52054	0.747946	-0.342072	-0.0808202	0.0242057	0.0807993
k__Bacteria;p__Actinobacteria;c__Actinobacteria;o__Actinomycetales;f__Micrococcaceae;g__Kocuria	Genus	3	3	64	20	0.0841923	4.39463	0.578782	33.3502	0.208664	-0.147476	-0.0127382	0.0309303	0.102524
k__Bacteria;p__Proteobacteria;c__Epsilonproteobacteria;o__Campylobacterales;f__Campylobacteraceae;g__Campylobacter	Genus	9	87	102	11033	0.00811899	0.383777	0.16267	0.806935	0.259396	0.706721	0.437881	0.0319347	0.105118
k__Bacteria;p__OD1;c__ABY1;o__;f__;g__	Genus	2	2	17	10	0.162982	4.35614	0.311841	60.8901	0.137581	-0.100992	-0.0106815	0.0323283	0.10568
k__Bacteria;p__Proteobacteria;c__Alphaproteobacteria;o__Rhizobiales;f__Brucellaceae;g__Pseudochrobactrum	Genus	1	6	1	52	1	0.713941	0.0153449	5.99809	0.0510325	0.130925	-0.073054	0.033607	0.109108
k__Bacteria;p__Actinobacteria;c__Actinobacteria;o__Actinomycetales;f__Microbacteriaceae;g__Microbacterium	Genus	8	12	220	96	0.0345924	3.03966	1.04245	8.38829	0.421369	-0.207539	-0.0738977	0.0349717	0.112766
k__Bacteria;p__Proteobacteria;c__Gammaproteobacteria;o__Pseudomonadales;f__Pseudomonadaceae;Other	Genus	7	77	335	2277	0.00541637	0.340145	0.127498	0.773343	0.604915	0.52035	-0.110472	0.0357434	0.114475
k__Bacteria;p__Proteobacteria;c__Gammaproteobacteria;o__Xanthomonadales;f__Xanthomonadaceae;g__Luteimonas	Genus	6	15	50	219	0.254816	1.76896	0.545745	5.00355	0.300957	-0.24951	0.118147	0.036381	0.115736
k__Bacteria;p__Firmicutes;c__Bacilli;o__Lactobacillales;Other;Other	Genus	6	136	2559	3856	7.54297e-09	0.132229	0.0459824	0.311172	0.719833	0.615641	0.130829	0.0373397	0.117993
k__Bacteria;p__Firmicutes;c__Erysipelotrichi;o__Erysipelotrichales;f__Erysipelotrichaceae;g__Coprobacillus	Genus	0	6	0	867	0.599795	0	0	3.66232	0.0417115	0.270999	-0.104935	0.0383881	0.120503
k__Bacteria;p__Actinobacteria;c__Coriobacteriia;o__Coriobacteriales;f__Coriobacteriaceae;g__Atopobium	Genus	1	57	1	4911	5.39595e-05	0.0652287	0.00160537	0.390054	-0.218122	0.604629	0.607914	0.0417059	0.130057
k__Bacteria;p__Proteobacteria;c__Betaproteobacteria;o__Burkholderiales;f__Oxalobacteraceae;Other	Genus	1	2	121	15	0.466739	2.15864	0.0362582	41.8902	0.145345	-0.137911	0.0175133	0.0455883	0.141234
k__Bacteria;p__Proteobacteria;c__Alphaproteobacteria;o__Rhizobiales;f__Rhizobiaceae;g__Shinella	Genus	0	3	0	6	1	0	0	10.4548	0.00972812	0.0453035	-0.0244732	0.0484042	0.148984
k__Bacteria;p__Proteobacteria;c__Alphaproteobacteria;o__Rhizobiales;f__Rhizobiaceae;g__Rhizobium	Genus	3	5	33	22	0.177188	2.62753	0.400546	13.7962	0.188934	-0.118564	-0.0210106	0.0490031	0.149854
k__Bacteria;p__Bacteroidetes;c__Bacteroidia;o__Bacteroidales;f__Bacteroidaceae;g__Bacteroides	Genus	33	126	108403	208598	0.45884	1.19877	0.717396	1.98067	2.25437	-0.977179	0.649582	0.0498446	0.151451
k__Bacteria;p__Firmicutes;c__Clostridia;o__Clostridiales;f__[Mogibacteriaceae];g__Mogibacterium	Genus	0	16	0	323	0.0510402	0	0	1.09484	-0.0259525	0.270946	0.0652893	0.05248	0.158443
k__Bacteria;p__Firmicutes;c__Clostridia;o__Clostridiales;f__Veillonellaceae;Other	Genus	0	28	0	218	0.00457071	0	0	0.576439	-0.0423483	0.219949	0.106537	0.0615985	0.18379
k__Bacteria;p__Firmicutes;c__Clostridia;o__Clostridiales;f__Veillonellaceae;g__Megamonas	Genus	0	3	0	6	1	0	0	10.4548	0.00830006	0.0432983	-0.0208806	0.0616511	0.18379
k__Bacteria;p__Bacteroidetes;c__Sphingobacteriia;o__Sphingobacteriales;f__Sphingobacteriaceae;g__Pedobacter	Genus	2	1	31	35	0.0927633	8.71547	0.449031	517.016	0.171872	-0.116109	-0.0216207	0.0657414	0.193565
k__Bacteria;p__Actinobacteria;c__Actinobacteria;o__Actinomycetales;f__Microbacteriaceae;g__Curtobacterium	Genus	0	3	0	6	1	0	0	10.4548	0.00842021	0.0422495	-0.0211829	0.0659944	0.193565
k__Bacteria;p__Firmicutes;c__Clostridia;o__Clostridiales;f__Lachnospiraceae;g__	Genus	22	128	368	253815	0.130581	0.655195	0.368185	1.13083	0.209095	1.03251	1.49489	0.066155	0.193565
k__Bacteria;p__Proteobacteria;c__Alphaproteobacteria;o__Rhodospirillales;f__Acetobacteraceae;g__Roseomonas	Genus	2	1	42	26	0.0927633	8.71547	0.449031	517.016	0.177926	-0.110717	-0.0316959	0.0773839	0.225031
k__Bacteria;p__Firmicutes;c__Clostridia;o__Clostridiales;f__Veillonellaceae;g__Acidaminococcus	Genus	0	1	0	1	1	0	0	167.264	0.0038981	0.0144523	-0.00980654	0.0880372	0.254449
k__Bacteria;p__Actinobacteria;c__Actinobacteria;o__Actinomycetales;f__Micrococcaceae;g__Rothia	Genus	8	81	123	744	0.00677063	0.369187	0.148107	0.804655	0.471909	0.322579	0.026688	0.093523	0.268666
k__Bacteria;p__Firmicutes;c__Clostridia;o__Clostridiales;f__Peptostreptococcaceae;g__	Genus	5	108	325	93473	9.32334e-07	0.152396	0.0469608	0.384542	-0.400939	0.859392	1.70321	0.094222	0.269044
k__Bacteria;p__Proteobacteria;c__Alphaproteobacteria;o__;f__;g__	Genus	0	1	0	9	1	0	0	167.264	0.0124334	0.0467832	-0.0312791	0.0966173	0.274231
k__Bacteria;p__Proteobacteria;c__Betaproteobacteria;o__Burkholderiales;f__Comamonadaceae;g__	Genus	0	1	0	2	1	0	0	167.264	0.00589414	0.0222306	-0.014828	0.0980038	0.275592
k__Bacteria;p__Firmicutes;c__Bacilli;o__Bacillales;f__Paenibacillaceae;g__Paenibacillus	Genus	1	20	6	6802	0.148277	0.206597	0.00492369	1.32691	0.00149277	0.425071	0.151098	0.0982596	0.275592
k__Bacteria;p__Proteobacteria;c__Alphaproteobacteria;o__Rhizobiales;f__Bradyrhizobiaceae;g__Bradyrhizobium	Genus	5	14	69	46	0.375896	1.56556	0.429471	4.75974	0.309146	-0.138295	-0.039531	0.0988833	0.27571
k__Bacteria;p__Bacteroidetes;c__Bacteroidia;o__Bacteroidales;f__Prevotellaceae;g__Prevotella	Genus	32	181	27436	606153	0.0599187	0.628537	0.376901	1.0339	1.51773	1.05257	1.47297	0.102129	0.283095
k__Bacteria;p__Firmicutes;c__Bacilli;o__Lactobacillales;f__Lactobacillaceae;g__Lactobacillus	Genus	36	147	47563	58696	0.719871	1.08824	0.659229	1.78158	2.72864	-0.774394	0.604414	0.109283	0.301165
k__Bacteria;p__Actinobacteria;c__Actinobacteria;o__Actinomycetales;Other;Other	Genus	6	121	31	29060	2.73455e-07	0.157461	0.0546741	0.371354	-0.412931	0.665088	1.76351	0.113258	0.310314
k__Bacteria;p__Proteobacteria;c__Betaproteobacteria;o__Burkholderiales;f__Comamonadaceae;g__Rubrivivax	Genus	0	1	0	9	1	0	0	167.264	0.0114506	0.0444456	-0.0288065	0.114773	0.312657
k__Bacteria;p__Proteobacteria;c__Alphaproteobacteria;o__Rhizobiales;f__Methylobacteriaceae;g__Methylobacterium	Genus	1	4	10	4	1	1.07569	0.0216058	11.0461	0.0771304	-0.0529593	-0.00275521	0.115477	0.312776
k__Bacteria;p__Firmicutes;c__Bacilli;o__Bacillales;f__Thermoactinomycetaceae;g__Planifilum	Genus	0	1	0	6	1	0	0	167.264	0.00922921	0.0364958	-0.0232181	0.125594	0.337708
k__Bacteria;p__Proteobacteria;c__Gammaproteobacteria;o__Cardiobacteriales;f__Cardiobacteriaceae;g__Cardiobacterium	Genus	0	1	0	37	1	0	0	167.264	0.0172144	0.0681324	-0.0433066	0.126106	0.337708
k__Bacteria;p__Actinobacteria;c__Actinobacteria;o__Actinomycetales;f__Intrasporangiaceae;Other	Genus	0	1	0	11	1	0	0	167.264	0.011398	0.0456824	-0.0286743	0.133363	0.355135
k__Bacteria;p__Actinobacteria;c__Actinobacteria;o__Actinomycetales;f__Actinomycetaceae;g__Mobiluncus	Genus	0	6	0	165	0.599795	0	0	3.66232	0.00782053	0.12556	-0.0196743	0.136133	0.360487
k__Bacteria;p__Firmicutes;c__Clostridia;o__Clostridiales;f__Peptostreptococcaceae;g__Peptostreptococcus	Genus	7	66	37	63733	0.0333961	0.410808	0.153237	0.940471	-0.0336117	0.669623	0.963716	0.145119	0.381312
k__Bacteria;p__Actinobacteria;c__Actinobacteria;o__Actinomycetales;f__ACK-M1;g__	Genus	0	1	0	5	1	0	0	167.264	0.00780231	0.0319486	-0.0196284	0.145607	0.381312
k__Bacteria;p__Firmicutes;c__Bacilli;o__Bacillales;f__Staphylococcaceae;g__Jeotgalicoccus	Genus	0	1	0	2	1	0	0	167.264	0.00463814	0.019242	-0.0116683	0.152971	0.395623
k__Bacteria;p__Firmicutes;c__Bacilli;o__Lactobacillales;f__Aerococcaceae;g__Facklamia	Genus	0	8	0	149	0.362345	0	0	2.51796	-0.003718	0.124987	0.00935346	0.153392	0.395623
k__Bacteria;p__Actinobacteria;c__Actinobacteria;o__Actinomycetales;f__Actinomycetaceae;g__Actinomyces	Genus	22	190	43563	135549	1.91126e-05	0.336179	0.189846	0.576676	1.32568	0.782865	1.36568	0.153575	0.395623
k__Bacteria;p__Proteobacteria;c__Betaproteobacteria;o__Burkholderiales;f__Oxalobacteraceae;g__Janthinobacterium	Genus	14	28	379	2492	0.0210058	2.35665	1.09239	4.8898	0.926421	-0.278733	-0.160978	0.15492	0.396929
k__Bacteria;p__Firmicutes;c__Bacilli;o__Bacillales;f__Bacillaceae;g__Geobacillus	Genus	0	9	0	2286	0.219177	0	0	2.17343	0.000125649	0.163048	-0.000316098	0.161414	0.411345
k__Bacteria;p__Proteobacteria;c__Betaproteobacteria;o__Rhodocyclales;f__Rhodocyclaceae;g__Zoogloea	Genus	0	1	0	8	1	0	0	167.264	0.00881298	0.0373807	-0.022171	0.165234	0.41883
k__Bacteria;p__Firmicutes;c__Clostridia;o__Clostridiales;f__Clostridiaceae;g__SMB53	Genus	2	61	2	10228	0.000199387	0.121766	0.0141166	0.475449	-0.302392	0.405648	0.8692	0.186695	0.470709
k__Bacteria;p__Proteobacteria;c__Gammaproteobacteria;o__Alteromonadales;f__Alteromonadaceae;g__Cellvibrio	Genus	2	2	50	62	0.162982	4.35614	0.311841	60.8901	0.178186	-0.094217	-0.0336655	0.18839	0.47247
k__Bacteria;p__Proteobacteria;c__Gammaproteobacteria;o__Legionellales;f__Legionellaceae;g__Legionella	Genus	0	1	0	81	1	0	0	167.264	0.0158608	0.0706477	-0.0399014	0.191253	0.477126
k__Bacteria;p__Proteobacteria;c__Alphaproteobacteria;o__Rhizobiales;Other;Other	Genus	5	10	21	24	0.174109	2.21311	0.578204	7.33094	0.232195	-0.0773632	-0.0556358	0.195523	0.484607
k__Bacteria;p__Actinobacteria;c__Actinobacteria;o__Actinomycetales;f__Geodermatophilaceae;g__Geodermatophilus	Genus	0	1	0	4	1	0	0	167.264	0.00567201	0.0255145	-0.0142692	0.196297	0.484607
k__Bacteria;p__Actinobacteria;c__Coriobacteriia;o__Coriobacteriales;f__Coriobacteriaceae;Other	Genus	0	3	0	8	1	0	0	10.4548	0.0031886	0.034921	-0.00802164	0.2015	0.494875
k__Bacteria;p__Proteobacteria;c__Alphaproteobacteria;o__Rhizobiales;f__Aurantimonadaceae;g__	Genus	0	3	0	154	1	0	0	10.4548	0.0123939	0.080044	-0.0311795	0.20809	0.508426
k__Bacteria;p__Bacteroidetes;c__Flavobacteriia;o__Flavobacteriales;f__[Weeksellaceae];g__Elizabethkingia	Genus	0	1	0	18	1	0	0	167.264	0.00970366	0.0450738	-0.0244117	0.212257	0.513316
k__Bacteria;p__Proteobacteria;c__Alphaproteobacteria;o__Rhizobiales;f__Phyllobacteriaceae;g__Defluvibacter	Genus	0	1	0	15	1	0	0	167.264	0.00913732	0.0424431	-0.0229869	0.212257	0.513316
k__Bacteria;p__Actinobacteria;c__Actinobacteria;o__Actinomycetales;f__Intrasporangiaceae;g__Knoellia	Genus	0	1	0	23	1	0	0	167.264	0.0102991	0.0482341	-0.0259096	0.216224	0.51988
k__Bacteria;p__Firmicutes;c__Clostridia;o__Clostridiales;f__Lachnospiraceae;g__Dorea	Genus	8	56	43	47548	0.228057	0.57723	0.228562	1.28118	0.134134	0.471692	0.542917	0.217165	0.51988
k__Bacteria;p__Actinobacteria;c__Coriobacteriia;o__Coriobacteriales;f__Coriobacteriaceae;g__Adlercreutzia	Genus	1	2	1	18	0.466739	2.15864	0.0362582	41.8902	0.00125148	-0.0452714	0.05221	0.221216	0.526917
k__Bacteria;p__Actinobacteria;c__Actinobacteria;o__Actinomycetales;f__Mycobacteriaceae;g__Mycobacterium	Genus	0	2	0	7	1	0	0	22.9709	0.00389234	0.0315221	-0.00979203	0.22606	0.535762
k__Bacteria;p__Fusobacteria;c__Fusobacteriia;o__Fusobacteriales;f__Fusobacteriaceae;g__Fusobacterium	Genus	3	29	4	11812	0.239365	0.426261	0.0812395	1.42443	-0.0564163	0.3328	0.333316	0.227852	0.537322
k__Bacteria;p__Proteobacteria;Other;Other;Other;Other	Genus	1	1	18	6	0.34208	4.3185	0.0546424	340.33	0.105063	-0.0505825	-0.0297106	0.238624	0.55994
k__Bacteria;p__Firmicutes;c__Clostridia;o__Clostridiales;f__;g__	Genus	1	32	17	2778	0.0107637	0.124942	0.0030318	0.76976	-0.0367168	0.247752	0.320795	0.244905	0.571847
k__Bacteria;p__Proteobacteria;c__Betaproteobacteria;o__Burkholderiales;f__Comamonadaceae;g__Hydrogenophaga	Genus	0	2	0	2	1	0	0	22.9709	0.00150875	0.0138889	-0.0037956	0.247756	0.574113
k__Bacteria;p__Chloroflexi;c__Thermomicrobia;o__JG30-KF-CM45;f__;g__	Genus	0	1	0	67	1	0	0	167.264	0.0119026	0.0598162	-0.0299436	0.248298	0.574113
k__Bacteria;p__Firmicutes;c__Clostridia;o__Clostridiales;f__Lachnospiraceae;g__Roseburia	Genus	6	31	30	6865	0.827802	0.820603	0.271032	2.08354	0.0342105	-0.256461	0.589513	0.265568	0.611063
k__Bacteria;p__Proteobacteria;c__Gammaproteobacteria;o__Oceanospirillales;f__Halomonadaceae;Other	Genus	1	2	3	2	0.466739	2.15864	0.0362582	41.8902	0.0484127	-0.022915	-0.0112991	0.267082	0.61158
k__Bacteria;p__Firmicutes;c__Clostridia;o__Clostridiales;f__[Tissierellaceae];g__ph2	Genus	2	14	6	193	0.747523	0.606075	0.065691	2.7141	0.0904015	0.0916849	-0.0314471	0.26869	0.612303
k__Bacteria;p__Bacteroidetes;c__Sphingobacteriia;o__Sphingobacteriales;f__Sphingobacteriaceae;g__Sphingobacterium	Genus	2	1	17	35	0.0927633	8.71547	0.449031	517.016	0.1352	-0.0620469	-0.0345467	0.271363	0.615435
k__Bacteria;p__Firmicutes;c__Clostridia;o__Clostridiales;f__[Tissierellaceae];g__Gallicola	Genus	1	6	2	42	1	0.713941	0.0153449	5.99809	0.0442011	0.0645701	-0.0235801	0.274753	0.620156
k__Bacteria;p__Firmicutes;c__Clostridia;o__Clostridiales;Other;Other	Genus	15	173	829	239371	3.74237e-07	0.248036	0.127597	0.454668	-0.101044	0.578993	2.65728	0.278759	0.622437
k__Bacteria;p__Actinobacteria;c__Actinobacteria;o__Actinomycetales;f__Propionibacteriaceae;g__Propionibacterium	Genus	56	246	33636	77580	0.809296	0.944161	0.574276	1.56869	4.15825	0.506442	-0.508739	0.281352	0.622437
k__Bacteria;p__Firmicutes;c__Clostridia;o__Clostridiales;f__Ruminococcaceae;g__Oscillospira	Genus	7	24	324	2633	0.634176	1.27491	0.44845	3.18211	0.243722	-0.203051	0.251819	0.282076	0.622437
k__Bacteria;p__Bacteroidetes;c__Sphingobacteriia;o__Sphingobacteriales;f__;g__	Genus	1	3	30	10	0.567991	1.43698	0.0270948	18.1351	0.117769	-0.0556902	-0.0223838	0.282082	0.622437
k__Bacteria;p__Firmicutes;c__Clostridia;o__Clostridiales;f__Veillonellaceae;g__Selenomonas	Genus	0	8	0	224	0.362345	0	0	2.51796	-0.0165209	0.103981	0.041562	0.282329	0.622437
k__Bacteria;p__Firmicutes;c__Clostridia;o__Clostridiales;f__Lachnospiraceae;g__Moryella	Genus	0	8	0	229	0.362345	0	0	2.51796	-0.00626628	0.0868518	0.0157642	0.284101	0.623444
k__Bacteria;p__Actinobacteria;c__Thermoleophilia;o__Gaiellales;f__Gaiellaceae;g__	Genus	0	1	0	1	1	0	0	167.264	0.00163264	0.00905641	-0.00410727	0.287528	0.628056
k__Bacteria;p__Firmicutes;c__Clostridia;o__Clostridiales;f__Ruminococcaceae;g__Anaerotruncus	Genus	0	2	0	2	1	0	0	22.9709	0.000998161	0.0126695	-0.0025111	0.291916	0.634716
k__Bacteria;p__Firmicutes;c__Clostridia;o__Clostridiales;f__Clostridiaceae;g__Proteiniclasticum	Genus	0	1	0	5	1	0	0	167.264	0.0039268	0.02271	-0.00987874	0.302264	0.653831
k__Bacteria;p__Actinobacteria;c__Actinobacteria;o__Actinomycetales;f__Micrococcaceae;g__Renibacterium	Genus	1	4	1	6	1	1.07569	0.0216058	11.0461	0.0304907	0.0243767	-0.0211875	0.303466	0.653831
k__Bacteria;p__Firmicutes;c__Bacilli;o__Lactobacillales;f__Aerococcaceae;g__Aerococcus	Genus	0	6	0	134	0.599795	0	0	3.66232	-0.0116335	0.0850841	0.0292668	0.312849	0.670997
k__Bacteria;p__Firmicutes;c__Bacilli;o__Lactobacillales;f__Enterococcaceae;g__Vagococcus	Genus	1	1	1	1	0.34208	4.3185	0.0546424	340.33	0.0240866	-0.0117476	-0.00533151	0.325784	0.695593
k__Bacteria;p__Proteobacteria;c__Alphaproteobacteria;o__Rhizobiales;f__Methylobacteriaceae;g__	Genus	0	3	0	19	1	0	0	10.4548	0.000376169	0.0388072	-0.000946337	0.331188	0.701681
k__Bacteria;p__Bacteroidetes;c__Cytophagia;o__Cytophagales;f__Cytophagaceae;g__	Genus	1	3	1	6	0.567991	1.43698	0.0270948	18.1351	0.0317818	0.0235689	-0.0247121	0.332713	0.701681
k__Bacteria;p__Proteobacteria;c__Gammaproteobacteria;o__Alteromonadales;f__Shewanellaceae;g__Shewanella	Genus	0	1	0	1	1	0	0	167.264	0.00129291	0.00824542	-0.00325261	0.333077	0.701681
k__Bacteria;p__Actinobacteria;c__Actinobacteria;o__Actinomycetales;f__Actinomycetaceae;g__	Genus	0	1	0	4	1	0	0	167.264	0.00296355	0.0190533	-0.00745546	0.33541	0.702322
k__Bacteria;p__Actinobacteria;c__Actinobacteria;o__Actinomycetales;f__Microbacteriaceae;g__Leucobacter	Genus	1	2	1	8	0.466739	2.15864	0.0362582	41.8902	0.0338085	0.0268523	-0.0298206	0.336344	0.702322
k__Bacteria;p__Firmicutes;c__Clostridia;o__Clostridiales;f__Ruminococcaceae;g__Ruminococcus	Genus	7	116	572	28401	3.71715e-06	0.19753	0.0747269	0.44327	-0.34061	0.390394	1.69988	0.341102	0.709132
k__Bacteria;p__Bacteroidetes;c__Cytophagia;o__Cytophagales;f__Cytophagaceae;g__Hymenobacter	Genus	1	1	18	25	0.34208	4.3185	0.0546424	340.33	0.101375	-0.0503915	-0.0198736	0.345927	0.716023
k__Bacteria;p__Actinobacteria;c__Actinobacteria;o__Actinomycetales;f__Propionibacteriaceae;g__	Genus	2	49	2261	2423	0.00207452	0.157134	0.0181769	0.61954	-0.0235048	-0.240694	0.874666	0.348485	0.718182
k__Bacteria;p__Actinobacteria;c__Actinobacteria;o__Actinomycetales;f__Dermabacteraceae;g__Brachybacterium	Genus	0	1	0	2	1	0	0	167.264	0.00181598	0.0125117	-0.0045685	0.354161	0.72672
k__Bacteria;p__TM7;c__TM7-3;Other;Other;Other	Genus	0	1	0	5	1	0	0	167.264	0.00280235	0.0200249	-0.00704994	0.363238	0.739892
k__Bacteria;p__Bacteroidetes;c__Bacteroidia;o__Bacteroidales;f__[Paraprevotellaceae];g__Paraprevotella	Genus	0	1	0	124	1	0	0	167.264	-0.0367574	-0.0524641	0.0924713	0.371507	0.739892
k__Bacteria;p__Cyanobacteria;c__4C0d-2;o__YS2;f__;g__	Genus	0	1	0	47	1	0	0	167.264	-0.029471	-0.0420642	0.0741408	0.371507	0.739892
k__Bacteria;p__Proteobacteria;c__Alphaproteobacteria;o__RF32;f__;g__	Genus	0	1	0	33	1	0	0	167.264	-0.0268457	-0.0383172	0.0675364	0.371507	0.739892
k__Bacteria;p__Bacteroidetes;c__Bacteroidia;o__Bacteroidales;f__[Barnesiellaceae];g__	Genus	0	1	0	16	1	0	0	167.264	-0.0215689	-0.0307855	0.0542614	0.371507	0.739892
k__Bacteria;p__Firmicutes;c__Clostridia;o__Clostridiales;f__Dehalobacteriaceae;g__Dehalobacterium	Genus	0	1	0	14	1	0	0	167.264	-0.0206161	-0.0294255	0.0518642	0.371507	0.739892
k__Bacteria;p__Tenericutes;c__Mollicutes;o__Anaeroplasmatales;f__Anaeroplasmataceae;g__Anaeroplasma	Genus	0	1	0	11	1	0	0	167.264	-0.0189173	-0.0270008	0.0475906	0.371507	0.739892
k__Bacteria;p__Bacteroidetes;c__Bacteroidia;o__Bacteroidales;f__Rikenellaceae;g__	Genus	2	5	5	244	0.621321	1.73402	0.162596	10.8046	0.0388685	-0.0710109	0.0824448	0.375502	0.744719
k__Bacteria;p__Proteobacteria;c__Gammaproteobacteria;o__Enterobacteriales;f__Enterobacteriaceae;g__Trabulsiella	Genus	0	3	0	85	1	0	0	10.4548	-0.00194633	0.0547084	0.00489642	0.395946	0.781994
k__Bacteria;p__Actinobacteria;c__Actinobacteria;o__Actinomycetales;f__Microbacteriaceae;g__	Genus	1	13	20	514	0.485095	0.323782	0.00752653	2.20947	0.0936608	0.103342	0.00726846	0.398211	0.783203
k__Bacteria;p__Firmicutes;c__Clostridia;o__Clostridiales;f__Eubacteriaceae;g__Pseudoramibacter_Eubacterium	Genus	2	15	5	7845	0.751279	0.564216	0.061511	2.49661	-0.0312193	0.213456	0.27385	0.401094	0.785613
k__Bacteria;p__Actinobacteria;c__Actinobacteria;o__Actinomycetales;f__Actinomycetaceae;g__Trueperella	Genus	0	14	0	3332	0.0828156	0	0	1.27904	-0.258644	-0.169952	0.650675	0.408211	0.796263
k__Bacteria;p__Proteobacteria;c__Deltaproteobacteria;o__Desulfovibrionales;f__Desulfovibrionaceae;g__	Genus	0	2	0	276	1	0	0	22.9709	-0.0427392	-0.0559167	0.10752	0.416413	0.808934
k__Bacteria;p__Bacteroidetes;c__Cytophagia;o__Cytophagales;f__Cyclobacteriaceae;g__	Genus	0	1	0	3	1	0	0	167.264	0.0014359	0.0137436	-0.00361234	0.420062	0.812691
k__Bacteria;p__Actinobacteria;c__Actinobacteria;o__Actinomycetales;f__Nocardioidaceae;g__	Genus	1	3	11	28	0.567991	1.43698	0.0270948	18.1351	0.0732796	-0.0448003	0.0139465	0.421903	0.812936
k__Bacteria;p__Firmicutes;c__Clostridia;o__Clostridiales;f__[Tissierellaceae];g__Parvimonas	Genus	1	4	1	50	1	1.07569	0.0216058	11.0461	0.0230839	0.0488142	-0.00278398	0.425287	0.816138
k__Bacteria;p__Proteobacteria;c__Alphaproteobacteria;o__Sphingomonadales;f__Sphingomonadaceae;g__	Genus	0	1	0	5	1	0	0	167.264	0.00170521	0.0174032	-0.00428983	0.429562	0.821018
k__Bacteria;p__Firmicutes;c__Erysipelotrichi;o__Erysipelotrichales;f__Erysipelotrichaceae;g__	Genus	2	21	4	4177	0.278159	0.396675	0.044286	1.67316	-0.0364627	0.170965	0.256741	0.432162	0.82253
k__Bacteria;p__Proteobacteria;c__Gammaproteobacteria;o__Enterobacteriales;f__Enterobacteriaceae;g__Providencia	Genus	0	7	0	74	0.356642	0	0	2.98721	-0.0197243	0.0560597	0.0496208	0.433824	0.82253
k__Bacteria;p__Firmicutes;c__Bacilli;o__Turicibacterales;f__Turicibacteraceae;g__Turicibacter	Genus	0	2	0	1518	1	0	0	22.9709	-0.0556375	-0.0674981	0.139969	0.458686	0.866203
k__Bacteria;p__Actinobacteria;c__Actinobacteria;o__Actinomycetales;f__Microbacteriaceae;g__Clavibacter	Genus	1	3	1	10	0.567991	1.43698	0.0270948	18.1351	0.0286975	0.0228822	-0.0170458	0.460775	0.866696
k__Bacteria;p__Proteobacteria;c__Betaproteobacteria;o__Burkholderiales;f__Comamonadaceae;g__Pelomonas	Genus	1	1	1	1	0.34208	4.3185	0.0546424	340.33	0.025375	-0.00874561	-0.00852624	0.463058	0.867305
k__Bacteria;p__Actinobacteria;c__Actinobacteria;o__Actinomycetales;f__Dietziaceae;g__Dietzia	Genus	2	13	176	179	0.747271	0.654365	0.0704534	2.97131	0.290433	-0.0873133	-0.0231556	0.467573	0.867305
k__Bacteria;p__[Thermi];c__Deinococci;o__Thermales;f__Thermaceae;g__Meiothermus	Genus	0	1	0	5	1	0	0	167.264	0.00111587	0.0159941	-0.00280723	0.467894	0.867305
k__Bacteria;p__Firmicutes;c__Clostridia;o__Clostridiales;f__Veillonellaceae;g__Phascolarctobacterium	Genus	1	5	4	14	1	0.85869	0.0179504	7.81062	0.0661977	0.0289308	-0.0381802	0.469964	0.867305
k__Bacteria;p__Proteobacteria;c__Gammaproteobacteria;o__Enterobacteriales;f__Enterobacteriaceae;g__Morganella	Genus	4	14	4	8359	0.757984	1.23861	0.289695	4.07429	0.00515578	0.160675	0.200296	0.470248	0.867305
k__Bacteria;p__Bacteroidetes;c__Bacteroidia;o__Bacteroidales;f__S24-7;g__	Genus	0	5	0	2554	0.588998	0	0	4.71127	-0.0666683	-0.0694946	0.167719	0.484707	0.887205
k__Bacteria;p__Proteobacteria;c__Gammaproteobacteria;o__Enterobacteriales;f__Enterobacteriaceae;g__Gluconacetobacter	Genus	1	4	1	67	1	1.07569	0.0216058	11.0461	0.0260011	0.0385754	-0.0100297	0.484781	0.887205
k__Bacteria;p__Bacteroidetes;c__Bacteroidia;o__Bacteroidales;f__Porphyromonadaceae;g__Paludibacter	Genus	0	1	0	6	1	0	0	167.264	0.000895323	0.016613	-0.00225238	0.487527	0.888427
k__Bacteria;p__[Thermi];c__Deinococci;o__Deinococcales;f__Deinococcaceae;g__Deinococcus	Genus	4	17	224	597	1	1.01229	0.241703	3.21107	0.439821	-0.0906443	-0.102448	0.489197	0.888427
k__Bacteria;p__Actinobacteria;c__Coriobacteriia;o__Coriobacteriales;f__Coriobacteriaceae;g__Collinsella	Genus	2	7	8	14	0.680218	1.23319	0.122961	6.62602	0.0883096	-0.0299873	-0.00340572	0.492173	0.89042
k__Bacteria;p__Actinobacteria;c__Actinobacteria;o__Actinomycetales;f__Micrococcaceae;g__Nesterenkonia	Genus	0	1	0	14	1	0	0	167.264	0.00106682	0.0226911	-0.00268383	0.495637	0.893277
k__Bacteria;p__Actinobacteria;c__Actinobacteria;o__Actinomycetales;f__Actinomycetaceae;g__Arcanobacterium	Genus	0	3	0	31	1	0	0	10.4548	-0.00418134	0.0300073	0.0105191	0.505334	0.906448
k__Bacteria;p__Firmicutes;c__Clostridia;o__Clostridiales;f__Ruminococcaceae;g__Faecalibacterium	Genus	5	21	29	45	1	1.02516	0.293577	2.90109	0.29014	-0.0497147	-0.0690847	0.506769	0.906448
k__Bacteria;p__Proteobacteria;c__Betaproteobacteria;o__Methylophilales;f__Methylophilaceae;g__	Genus	0	1	0	5	1	0	0	167.264	9.29643e-05	0.013547	-0.000233872	0.538685	0.956318
k__Bacteria;p__Verrucomicrobia;c__[Spartobacteria];o__[Chthoniobacterales];f__[Chthoniobacteraceae];g__	Genus	0	1	0	3	1	0	0	167.264	7.1927e-05	0.0104814	-0.000180948	0.538685	0.956318
k__Bacteria;p__Firmicutes;c__Bacilli;o__Lactobacillales;f__Lactobacillaceae;g__	Genus	0	7	0	1303	0.356642	0	0	2.98721	-0.022357	0.0595512	0.056244	0.544917	0.963771
k__Bacteria;p__Proteobacteria;c__Betaproteobacteria;o__Burkholderiales;f__Alcaligenaceae;g__Sutterella	Genus	4	21	35	4478	1	0.81097	0.197313	2.4908	0.11563	0.124898	0.139526	0.547122	0.964073
k__Bacteria;p__Firmicutes;c__Clostridia;o__Clostridiales;f__[Mogibacteriaceae];g__	Genus	4	16	11	873	0.778028	1.07833	0.255897	3.45688	0.140725	0.0750369	0.0104965	0.549671	0.964979
k__Bacteria;p__Actinobacteria;c__Coriobacteriia;o__Coriobacteriales;f__Coriobacteriaceae;g__Slackia	Genus	0	11	0	598	0.232108	0	0	1.70206	-0.0726481	0.0807486	0.182762	0.558004	0.974015
k__Bacteria;p__Proteobacteria;c__Gammaproteobacteria;o__Pseudomonadales;f__Moraxellaceae;g__Moraxella	Genus	0	3	0	16	1	0	0	10.4548	-0.00405167	0.0206076	0.0101929	0.558928	0.974015
k__Bacteria;p__Proteobacteria;c__Alphaproteobacteria;o__Rhodospirillales;f__Acetobacteraceae;g__	Genus	0	1	0	5	1	0	0	167.264	-0.0107268	-0.0124388	0.0269856	0.569729	0.989199
k__Bacteria;p__Firmicutes;c__Clostridia;o__Clostridiales;f__Peptococcaceae;g__rc4-4	Genus	0	3	0	32	1	0	0	10.4548	-0.0260994	-0.0243401	0.0656589	0.581676	1
k__Bacteria;p__Firmicutes;c__Clostridia;o__Clostridiales;f__Lachnospiraceae;g__[Ruminococcus]	Genus	15	72	104	49229	0.762629	0.875243	0.440721	1.64823	0.465703	0.184982	0.40321	0.585007	1
k__Bacteria;p__Firmicutes;c__Clostridia;o__Clostridiales;f__Ruminococcaceae;Other	Genus	2	7	2	74	0.680218	1.23319	0.122961	6.62602	0.0175152	-0.0325141	0.0652249	0.588259	1
k__Bacteria;p__Firmicutes;c__Bacilli;o__Gemellales;f__Gemellaceae;Other	Genus	0	4	0	5	1	0	0	6.54439	-0.00532505	0.0106517	0.0133963	0.591073	1
k__Bacteria;p__Proteobacteria;c__Alphaproteobacteria;o__Rhizobiales;f__Rhizobiaceae;Other	Genus	9	27	296	455	0.373799	1.48013	0.589143	3.39819	0.686712	-0.0913459	-0.139209	0.591623	1
k__Bacteria;p__Firmicutes;c__Clostridia;o__Clostridiales;f__Lachnospiraceae;g__Oribacterium	Genus	0	1	0	5	1	0	0	167.264	-0.000648445	0.0117724	0.00163131	0.593151	1
k__Bacteria;p__Fusobacteria;c__Fusobacteriia;o__Fusobacteriales;f__Leptotrichiaceae;g__Leptotrichia	Genus	0	1	0	1	1	0	0	167.264	-0.000306445	0.00442106	0.000770929	0.603994	1
k__Bacteria;p__Proteobacteria;c__Betaproteobacteria;o__Neisseriales;f__Neisseriaceae;g__Neisseria	Genus	3	16	81	117	1	0.799922	0.146148	2.88389	0.198263	0.0534044	-0.0485136	0.604832	1
k__Bacteria;p__Firmicutes;c__Clostridia;o__Clostridiales;f__Lachnospiraceae;Other	Genus	5	51	35	25089	0.0453692	0.388167	0.11728	1.00929	-0.0659779	0.155964	0.637007	0.609036	1
k__Bacteria;p__Proteobacteria;c__Alphaproteobacteria;o__Rhodospirillales;f__Rhodospirillaceae;g__Azospirillum	Genus	0	1	0	4	1	0	0	167.264	-0.00085058	0.00993245	0.00213982	0.615771	1
k__Bacteria;p__Firmicutes;c__Bacilli;o__Bacillales;f__Bacillaceae;g__Bacillus	Genus	4	10	14	3090	0.312705	1.75108	0.391542	6.25309	0.171182	0.0611568	-0.0388591	0.622695	1
k__Bacteria;p__Actinobacteria;c__Actinobacteria;o__Actinomycetales;f__Microbacteriaceae;Other	Genus	2	5	22	94	0.621321	1.73402	0.162596	10.8046	0.171692	-0.0375174	-0.0419846	0.626814	1
k__Bacteria;p__Actinobacteria;c__Actinobacteria;o__Actinomycetales;f__Actinomycetaceae;g__Actinobaculum	Genus	0	15	0	2771	0.0860675	0	0	1.1801	-0.135292	0.09488	0.340356	0.632507	1
k__Bacteria;p__Actinobacteria;c__Actinobacteria;o__Actinomycetales;f__Micromonosporaceae;g__Dactylosporangium	Genus	0	1	0	8	1	0	0	167.264	-0.00165043	0.0123882	0.00415202	0.646583	1
k__Bacteria;p__Firmicutes;c__Clostridia;o__Clostridiales;f__Lachnospiraceae;g__Lachnospira	Genus	2	16	3	280	0.5463	0.527583	0.0578167	2.31011	0.00733276	0.0504332	0.123042	0.656901	1
k__Bacteria;p__TM7;c__TM7-3;o__;f__;g__	Genus	0	2	0	11	1	0	0	22.9709	-0.00398363	0.0133932	0.0100217	0.661872	1
k__Bacteria;p__Firmicutes;c__Erysipelotrichi;o__Erysipelotrichales;f__Erysipelotrichaceae;g__[Eubacterium]	Genus	3	29	4	14816	0.239365	0.426261	0.0812395	1.42443	-0.218747	0.13412	0.739553	0.663899	1
k__Bacteria;p__Actinobacteria;c__Actinobacteria;o__Bifidobacteriales;f__Bifidobacteriaceae;g__Gardnerella	Genus	5	19	235	2383	0.789908	1.13903	0.323177	3.2724	0.32923	-0.0805471	0.110068	0.67989	1
k__Bacteria;p__Tenericutes;c__Mollicutes;o__Mycoplasmatales;f__Mycoplasmataceae;g__Ureaplasma	Genus	3	19	1210	874	0.779987	0.668387	0.123932	2.34594	0.452375	0.0658939	-0.176808	0.694869	1
k__Bacteria;p__Actinobacteria;c__Actinobacteria;o__Actinomycetales;f__Nocardioidaceae;g__Friedmanniella	Genus	2	1	2	23	0.0927633	8.71547	0.449031	517.016	0.0582789	0.0156548	-0.0373638	0.698075	1
k__Bacteria;p__Firmicutes;c__Clostridia;o__Clostridiales;f__Ruminococcaceae;g__	Genus	4	9	4	1429	0.279877	1.95031	0.428779	7.18948	0.00784283	-0.0551455	0.192966	0.700686	1
k__Bacteria;p__Proteobacteria;c__Betaproteobacteria;o__Burkholderiales;f__Burkholderiaceae;g__Burkholderia	Genus	19	43	72	1049	0.0148013	2.13683	1.10757	4.00949	0.747027	-0.0522444	-0.2131	0.710897	1
k__Bacteria;p__Firmicutes;c__Clostridia;o__Clostridiales;f__Peptococcaceae;g__Peptococcus	Genus	1	17	1	7187	0.218182	0.24501	0.00579111	1.60505	-0.127899	0.0725272	0.377306	0.738969	1
k__Bacteria;p__Proteobacteria;c__Alphaproteobacteria;o__Rhizobiales;f__Phyllobacteriaceae;Other	Genus	1	3	20	112	0.567991	1.43698	0.0270948	18.1351	0.102189	-0.0247059	-0.0143289	0.740833	1
k__Bacteria;p__Proteobacteria;c__Gammaproteobacteria;o__Xanthomonadales;f__Sinobacteraceae;g__	Genus	1	2	4	13	0.466739	2.15864	0.0362582	41.8902	0.0661607	0.0116818	-0.0381251	0.760473	1
k__Bacteria;p__Fusobacteria;c__Fusobacteriia;o__Fusobacteriales;f__Fusobacteriaceae;Other	Genus	0	7	0	327	0.356642	0	0	2.98721	-0.0478662	0.0308233	0.120418	0.763739	1
k__Bacteria;p__Bacteroidetes;c__Bacteroidia;o__Bacteroidales;f__Porphyromonadaceae;g__Porphyromonas	Genus	11	38	255	11154	0.562416	1.27811	0.563707	2.69231	0.484455	-0.0696863	0.158932	0.768072	1
k__Bacteria;p__Firmicutes;c__Clostridia;o__Clostridiales;f__Lachnospiraceae;g__Epulopiscium	Genus	4	54	14	247116	0.0114644	0.287341	0.0735727	0.811895	-0.429558	0.130335	1.45117	0.768867	1
k__Bacteria;p__Bacteroidetes;c__Bacteroidia;o__Bacteroidales;f__Porphyromonadaceae;g__Parabacteroides	Genus	16	50	479	211803	0.237087	1.45605	0.732163	2.77456	0.401823	-0.138127	1.03086	0.770294	1
k__Bacteria;p__Proteobacteria;c__Betaproteobacteria;o__Burkholderiales;f__Comamonadaceae;g__Leptothrix	Genus	1	5	7	453	1	0.85869	0.0179504	7.81062	0.060071	0.0276885	0.0144363	0.776415	1
k__Bacteria;p__Firmicutes;c__Bacilli;o__Gemellales;f__;g__	Genus	33	131	656	1454	0.623614	1.13108	0.677523	1.86676	1.97315	-0.0603682	-0.525046	0.785288	1
k__Bacteria;p__Actinobacteria;c__Actinobacteria;o__Actinomycetales;f__Geodermatophilaceae;Other	Genus	1	1	8	24	0.34208	4.3185	0.0546424	340.33	0.0834806	-0.0128796	-0.0346627	0.786059	1
k__Bacteria;p__Fusobacteria;c__Fusobacteriia;o__Fusobacteriales;f__Fusobacteriaceae;g__	Genus	0	2	0	5	1	0	0	22.9709	-0.00995914	-0.00551317	0.0250544	0.798205	1
k__Bacteria;p__Proteobacteria;c__Betaproteobacteria;o__Burkholderiales;f__Comamonadaceae;g__Rhodoferax	Genus	2	5	4	21	0.621321	1.73402	0.162596	10.8046	0.0710808	-0.0097606	-0.0146425	0.820105	1
k__Bacteria;p__Proteobacteria;c__Gammaproteobacteria;o__Pasteurellales;f__Pasteurellaceae;g__Aggregatibacter	Genus	0	1	0	420	1	0	0	167.264	-0.0251402	-0.0153783	0.0632456	0.835513	1
k__Bacteria;p__Proteobacteria;c__Betaproteobacteria;o__Burkholderiales;f__Oxalobacteraceae;g__Herbaspirillum	Genus	9	19	33	108	0.0795143	2.14788	0.824535	5.20226	0.410523	-0.018132	-0.144957	0.852032	1
k__Bacteria;p__Tenericutes;c__Mollicutes;o__Mycoplasmatales;f__Mycoplasmataceae;g__Mycoplasma	Genus	1	3	228	781	0.567991	1.43698	0.0270948	18.1351	0.20127	-0.0205365	-0.0730376	0.854142	1
k__Bacteria;p__Actinobacteria;c__Coriobacteriia;o__Coriobacteriales;f__Coriobacteriaceae;g__	Genus	0	17	0	1346	0.0524307	0	0	1.02071	-0.138766	0.0291706	0.349097	0.859826	1
k__Bacteria;p__Actinobacteria;c__Actinobacteria;o__Bifidobacteriales;f__Bifidobacteriaceae;g__Alloscardovia	Genus	0	1	0	1013	1	0	0	167.264	-0.0157453	0.0137406	0.0396109	0.871633	1
k__Bacteria;p__Firmicutes;c__Clostridia;o__Clostridiales;f__Lachnospiraceae;g__Coprococcus	Genus	6	35	13	9238	0.538603	0.718834	0.239269	1.80402	-0.0496226	0.043857	0.615323	0.873084	1
k__Bacteria;p__Firmicutes;c__Clostridia;o__Clostridiales;f__Caldicoprobacteraceae;g__Caldicoprobacter	Genus	0	3	0	195	1	0	0	10.4548	-0.0353565	-0.0120393	0.088947	0.879264	1
k__Bacteria;p__Proteobacteria;c__Betaproteobacteria;o__Neisseriales;f__Neisseriaceae;g__Deefgea	Genus	0	1	0	7	1	0	0	167.264	-0.00485103	0.0038383	0.0122038	0.880567	1
k__Bacteria;p__Actinobacteria;c__Actinobacteria;o__Actinomycetales;f__Brevibacteriaceae;g__Brevibacterium	Genus	5	21	64	292	1	1.02516	0.293577	2.90109	0.32924	0.0178308	-0.0339165	0.895883	1
k__Bacteria;p__Proteobacteria;c__Deltaproteobacteria;o__Desulfovibrionales;f__Desulfovibrionaceae;g__Bilophila	Genus	0	1	0	1	1	0	0	167.264	-0.00256605	-0.000999987	0.00645547	0.906368	1
k__Bacteria;p__Firmicutes;c__Clostridia;o__Clostridiales;f__Lachnospiraceae;g__Blautia	Genus	16	65	65	99768	0.876171	1.07095	0.546271	2.00412	0.257424	0.0433583	0.798438	0.908375	1
k__Bacteria;p__Firmicutes;c__Clostridia;o__Clostridiales;f__[Tissierellaceae];g__1-68	Genus	2	8	20	187	1	1.07655	0.109532	5.52429	0.126228	-0.00817589	-0.0266889	0.91651	1
k__Bacteria;p__Firmicutes;c__Erysipelotrichi;o__Erysipelotrichales;f__Erysipelotrichaceae;g__Bulleidia	Genus	1	8	1	50	1	0.532888	0.0118683	4.06084	-0.0113537	-0.00636786	0.0836595	0.919344	1
k__Bacteria;p__Firmicutes;c__Bacilli;o__Bacillales;f__Bacillaceae;g__Anoxybacillus	Genus	0	2	0	3	1	0	0	22.9709	-0.00614754	-0.00147696	0.0154655	0.925839	1
k__Bacteria;p__Firmicutes;c__Bacilli;o__Lactobacillales;f__Aerococcaceae;g__Alloiococcus	Genus	1	6	1	9	1	0.713941	0.0153449	5.99809	0.0140607	-0.00259824	0.0200611	0.927135	1
k__Bacteria;p__Firmicutes;c__Erysipelotrichi;o__Erysipelotrichales;f__Erysipelotrichaceae;Other	Genus	0	5	0	67	0.588998	0	0	4.71127	-0.0280738	-0.00290288	0.070626	0.960686	1
k__Bacteria;p__Proteobacteria;c__Alphaproteobacteria;o__Rhizobiales;f__Bradyrhizobiaceae;g__Balneimonas	Genus	0	1	0	5	1	0	0	167.264	-0.0056997	-0.000341836	0.0143389	0.987598	1
k__Bacteria;p__Bacteroidetes;c__Cytophagia;o__Cytophagales;f__Cytophagaceae;g__Adhaeribacter	Genus	0	1	0	6	1	0	0	167.264	-0.00595065	0.00020387	0.0149702	0.99319	1
k__Bacteria;p__[Thermi];c__Deinococci;o__Thermales;f__Thermaceae;g__Thermus	Genus	0	1	0	9	1	0	0	167.264	-0.00721127	-0.000166874	0.0181415	0.995289	1
k__Bacteria;p__Firmicutes;c__Bacilli;o__Bacillales;f__Staphylococcaceae	Family	90	344	2509017	310147	0.000129927	Inf	2.84297	Inf	14.0352	-7.80746	-0.562842	1.53755e-59	2.90597e-57
k__Bacteria;p__Proteobacteria;c__Gammaproteobacteria;o__Enterobacteriales;f__Enterobacteriaceae	Family	86	386	16073	5193399	0.00512557	0.0561908	0.00113416	0.576848	5.33804	7.22327	-0.180502	5.87103e-55	5.54812e-53
k__Bacteria;p__Firmicutes;c__Bacilli;Other;Other	Family	87	165	14619	3926	4.17255e-24	38.8032	12.4903	195.044	5.69638	-3.98458	0.0661819	9.91128e-45	6.24411e-43
k__Bacteria;p__Firmicutes;c__Clostridia;o__Clostridiales;f__Veillonellaceae	Family	54	370	7441	1893716	3.35676e-17	0.0695699	0.034088	0.137072	2.91746	6.66636	0.73524	1.59922e-40	7.55631e-39
k__Bacteria;p__Firmicutes;c__Clostridia;o__Clostridiales;f__[Tissierellaceae]	Family	59	365	4143	2079958	5.66015e-12	0.115522	0.0592758	0.221401	1.83161	6.68221	1.19972	6.53004e-39	2.46836e-37
k__Bacteria;p__Firmicutes;c__Clostridia;o__Clostridiales;f__Clostridiaceae	Family	45	327	2111	1871175	4.47673e-11	0.184353	0.108525	0.311568	1.44813	6.39709	0.944988	1.13109e-24	3.56293e-23
k__Bacteria;Other;Other;Other;Other	Family	9	208	61	25850	1.95067e-15	0.0960351	0.0412003	0.198634	0.676649	3.63221	-0.62711	2.53337e-18	6.84009e-17
k__Bacteria;p__Proteobacteria;c__Betaproteobacteria;o__Burkholderiales;f__Comamonadaceae	Family	85	349	45769	43029	0.305051	1.84888	0.696878	6.20017	6.89485	-2.54002	-0.117429	1.37707e-15	3.25333e-14
k__Bacteria;p__Actinobacteria;c__Actinobacteria;o__Actinomycetales;f__Corynebacteriaceae	Family	70	279	314045	119941	0.293719	1.354	0.769478	2.46837	8.15871	-3.73916	-0.178291	3.81362e-14	8.00861e-13
k__Bacteria;p__Firmicutes;c__Bacilli;o__Lactobacillales;f__Leuconostocaceae	Family	43	149	12579	2077	0.120991	1.46014	0.895199	2.37859	4.02793	-2.22107	-0.178047	4.52694e-14	8.55591e-13
k__Bacteria;p__Proteobacteria;c__Gammaproteobacteria;o__Xanthomonadales;f__Xanthomonadaceae	Family	46	125	2376	1426	0.0014031	2.18744	1.33818	3.58256	2.65849	-1.58201	0.0165021	4.03452e-12	6.93204e-11
k__Bacteria;p__Firmicutes;c__Bacilli;o__Lactobacillales;f__Enterococcaceae	Family	64	377	427401	1453184	3.08623e-13	0.0659031	0.0270043	0.149236	5.42208	3.13474	1.15944	1.06666e-11	1.67998e-10
k__Bacteria;p__Proteobacteria;c__Alphaproteobacteria;o__Caulobacterales;f__Caulobacteraceae	Family	37	108	1546	1072	0.015968	1.80114	1.08508	2.97105	2.29313	-1.41742	0.0298215	2.03665e-11	2.96098e-10
k__Bacteria;p__Bacteroidetes;c__Flavobacteriia;o__Flavobacteriales;f__[Weeksellaceae]	Family	24	62	999	187	0.0223612	1.90329	1.05721	3.35718	1.58358	-1.10011	-0.00673327	7.46642e-11	1.00797e-09
k__Bacteria;p__Proteobacteria;c__Betaproteobacteria;o__Burkholderiales;f__Alcaligenaceae	Family	58	217	3922	8389	0.156896	1.4189	0.862063	2.36704	3.63544	-1.70584	-0.0617307	7.89066e-10	9.94223e-09
k__Bacteria;p__Proteobacteria;c__Gammaproteobacteria;o__Pasteurellales;f__Pasteurellaceae	Family	13	174	121	146329	3.65334e-08	0.207237	0.102082	0.391505	0.642162	2.98263	-0.176549	2.44801e-09	2.89171e-08
k__Bacteria;p__Proteobacteria;c__Alphaproteobacteria;o__Sphingomonadales;f__Sphingomonadaceae	Family	16	19	528	296	0.000139909	4.17057	1.90997	9.01711	1.24277	-0.934159	-0.0457022	5.0241e-09	5.58561e-08
k__Bacteria;p__Proteobacteria;c__Betaproteobacteria;o__Burkholderiales;f__Oxalobacteraceae	Family	54	117	1479	3275	3.43494e-07	3.45156	2.09811	5.73468	2.48726	-1.18669	-0.218552	4.72324e-08	4.9594e-07
k__Bacteria;p__Proteobacteria;c__Alphaproteobacteria;o__Rhodobacterales;f__Rhodobacteraceae	Family	6	3	121	27	0.00200797	9.07927	1.89453	57.2361	0.454096	-0.46962	0.0352361	5.13097e-08	5.10396e-07
k__Bacteria;p__Proteobacteria;c__Gammaproteobacteria;Other;Other	Family	1	55	1	2042	8.89126e-05	0.0680086	0.0016726	0.407233	0.195522	1.10693	-0.353559	1.16924e-07	1.10493e-06
k__Bacteria;p__Acidobacteria;c__[Chloracidobacteria];o__RB41;f__Ellin6075	Family	3	0	63	0	0.00653576	Inf	1.79953	Inf	0.238388	-0.287515	0.0346729	6.6991e-07	6.02919e-06
k__Bacteria;p__Proteobacteria;c__Gammaproteobacteria;o__Pseudomonadales;f__Moraxellaceae	Family	54	214	4289	19164	0.479449	1.21213	0.742277	1.99662	3.57398	-1.37256	-0.147717	1.31462e-06	1.12938e-05
k__Bacteria;p__Actinobacteria;c__Actinobacteria;o__Actinomycetales;f__Dermabacteraceae	Family	7	125	1057	26589	4.48195e-07	0.177248	0.0671191	0.397089	0.621218	2.11015	0.0519081	1.88219e-06	1.54667e-05
k__Bacteria;p__Proteobacteria;c__Alphaproteobacteria;o__Rhizobiales;f__Brucellaceae	Family	17	31	317	492	0.00540879	2.66742	1.31176	5.28118	1.06116	-0.695354	0.0165006	2.56552e-05	0.000202034
k__Bacteria;p__Proteobacteria;c__Alphaproteobacteria;o__Rhizobiales;f__Phyllobacteriaceae	Family	28	52	326	1229	0.000140775	2.90144	1.6328	5.09941	1.37637	-0.726642	-0.0793168	3.76632e-05	0.000284734
k__Bacteria;p__Actinobacteria;c__Actinobacteria;o__Actinomycetales;f__	Family	3	1	16	1	0.0225442	13.2101	1.04627	697.438	0.145058	-0.147678	0.0054752	4.05112e-05	0.000294485
k__Bacteria;p__Proteobacteria;c__Alphaproteobacteria;o__Rhizobiales;f__Bradyrhizobiaceae	Family	14	30	210	217	0.0266774	2.18778	1.02088	4.49849	0.732991	-0.507982	0.0376976	7.91361e-05	0.000553953
k__Bacteria;p__Proteobacteria;c__Gammaproteobacteria;o__Alteromonadales;f__[Chromatiaceae]	Family	2	0	24	0	0.0352783	Inf	0.811918	Inf	0.144549	-0.160512	0.0112659	9.40771e-05	0.00063502
k__Bacteria;p__Proteobacteria;c__Betaproteobacteria;o__Neisseriales;f__Neisseriaceae	Family	31	61	534	1443	0.000159538	2.80075	1.61365	4.81859	1.7098	-0.77387	-0.187463	9.94777e-05	0.00064832
k__Bacteria;p__Actinobacteria;c__Actinobacteria;o__Actinomycetales;f__Thermomonosporaceae	Family	1	1	318	3	0.34208	4.3185	0.0546424	340.33	0.127785	-0.27038	0.107665	0.000104389	0.000657649
k__Bacteria;p__Firmicutes;c__Clostridia;o__Clostridiales;f__Peptostreptococcaceae	Family	10	151	362	157206	1.14286e-07	0.195913	0.0876658	0.394753	-0.0937954	2.15969	1.34286	0.000178079	0.00108571
k__Bacteria;p__Bacteroidetes;c__Flavobacteriia;o__Flavobacteriales;f__Flavobacteriaceae	Family	13	29	281	117	0.0600774	2.0804	0.947311	4.35807	0.856055	-0.482866	-0.0773596	0.000213558	0.00126133
k__Bacteria;p__Bacteroidetes;c__[Saprospirae];o__[Saprospirales];f__Chitinophagaceae	Family	2	0	18	0	0.0352783	Inf	0.811918	Inf	0.148141	-0.136444	-0.00825576	0.000362905	0.00207846
k__Bacteria;p__Proteobacteria;c__Alphaproteobacteria;o__Rhizobiales;f__Beijerinckiaceae	Family	2	0	10	0	0.0352783	Inf	0.811918	Inf	0.091729	-0.0981387	0.00452387	0.000549657	0.00305545
k__Bacteria;p__Cyanobacteria;c__Chloroplast;o__Streptophyta;f__	Family	15	27	277	306	0.00644885	2.65978	1.2512	5.47723	0.817299	-0.474073	-0.041329	0.000566991	0.00306175
k__Bacteria;p__Actinobacteria;c__Coriobacteriia;o__Coriobacteriales;f__Coriobacteriaceae	Family	8	136	16	22904	1.9544e-07	0.180555	0.0731972	0.387671	-0.532455	1.39408	1.53517	0.000804909	0.00422577
k__Bacteria;p__Actinobacteria;c__Actinobacteria;o__Actinomycetales;f__Sporichthyaceae	Family	1	0	28	0	0.188679	Inf	0.110256	Inf	0.0947742	-0.128736	0.0239695	0.00128541	0.00656602
k__Bacteria;p__Bacteroidetes;c__Cytophagia;o__Cytophagales;f__Cytophagaceae	Family	4	5	126	37	0.0695503	3.54072	0.687784	16.8225	0.361843	-0.273436	-0.0199055	0.00186306	0.00926626
k__Bacteria;p__Firmicutes;Other;Other;Other	Family	1	37	1	1575	0.00428425	0.106546	0.0025963	0.650338	0.0493172	0.54976	-0.0560135	0.00192067	0.00930786
k__Bacteria;p__Actinobacteria;c__Actinobacteria;o__Actinomycetales;f__Actinomycetaceae	Family	27	237	43585	217935	8.39001e-08	0.272014	0.158923	0.455557	0.966017	1.67032	1.91166	0.00202776	0.00958118
k__Bacteria;p__Firmicutes;c__Bacilli;o__Bacillales;f__Bacillaceae	Family	9	22	15848	5454	0.153119	1.8406	0.718314	4.35008	1.1443	-0.683651	-0.085551	0.00242183	0.0111641
k__Bacteria;p__Actinobacteria;c__Actinobacteria;o__Actinomycetales;f__Streptomycetaceae	Family	2	3	307	40	0.239189	2.9005	0.238941	25.7035	0.259925	-0.270491	0.0371267	0.00251241	0.0113058
k__Bacteria;p__Cyanobacteria;c__Oscillatoriophycideae;o__Chroococcales;f__Xenococcaceae	Family	1	0	15	0	0.188679	Inf	0.110256	Inf	0.0825657	-0.0978207	0.0107667	0.00300871	0.0131555
k__Bacteria;p__Spirochaetes;c__[Leptospirae];o__[Leptospirales];f__Leptospiraceae	Family	1	0	33	0	0.188679	Inf	0.110256	Inf	0.105597	-0.123345	0.0125262	0.00327078	0.0131555
k__Bacteria;p__Firmicutes;c__Bacilli;o__Bacillales;f__[Exiguobacteraceae]	Family	1	0	25	0	0.188679	Inf	0.110256	Inf	0.097564	-0.113962	0.0115733	0.00327079	0.0131555
k__Bacteria;p__Proteobacteria;c__Betaproteobacteria;Other;Other	Family	1	0	9	0	0.188679	Inf	0.110256	Inf	0.0689511	-0.0805399	0.00817918	0.00327082	0.0131555
k__Bacteria;p__Actinobacteria;c__Actinobacteria;o__Actinomycetales;f__Kineosporiaceae	Family	1	0	1	0	0.188679	Inf	0.110256	Inf	0.0207564	-0.0242449	0.00246218	0.00327147	0.0131555
k__Bacteria;p__Proteobacteria;c__Alphaproteobacteria;o__Rhizobiales;f__Hyphomicrobiaceae	Family	1	1	67	3	0.34208	4.3185	0.0546424	340.33	0.118449	-0.151636	0.0306884	0.0040359	0.0156672
k__Bacteria;p__TM7;c__TM7-3;o__I025;f__Rs-045	Family	2	3	18	4	0.239189	2.9005	0.238941	25.7035	0.143367	-0.119533	-0.00385206	0.00406187	0.0156672
k__Bacteria;p__Proteobacteria;c__Gammaproteobacteria;o__Oceanospirillales;f__Halomonadaceae	Family	3	2	5	2	0.0486723	6.60057	0.744427	79.9703	0.091369	-0.0654768	-0.011031	0.00419492	0.0157461
k__Bacteria;p__Actinobacteria;c__Actinobacteria;o__Actinomycetales;f__Pseudonocardiaceae	Family	1	0	45	0	0.188679	Inf	0.110256	Inf	0.116663	-0.130215	0.00956491	0.00424894	0.0157461
k__Bacteria;p__Verrucomicrobia;c__Verrucomicrobiae;o__Verrucomicrobiales;f__Verrucomicrobiaceae	Family	6	14	284	5491	0.237597	1.89992	0.580936	5.45488	0.308188	-0.437266	0.233784	0.00444911	0.0161708
k__Bacteria;p__Proteobacteria;c__Gammaproteobacteria;o__Aeromonadales;f__Aeromonadaceae	Family	14	26	187	6987	0.0105357	2.55152	1.1738	5.3485	0.902517	-0.486854	-0.0537911	0.00456179	0.0162675
k__Bacteria;p__Bacteroidetes;c__[Saprospirae];o__[Saprospirales];f__Saprospiraceae	Family	1	1	47	6	0.34208	4.3185	0.0546424	340.33	0.102675	-0.145106	0.0401094	0.00476534	0.0166787
k__Bacteria;p__Actinobacteria;c__Acidimicrobiia;o__Acidimicrobiales;f__C111	Family	1	0	13	0	0.188679	Inf	0.110256	Inf	0.081548	-0.0876588	0.00431289	0.00524047	0.0180082
k__Bacteria;p__Firmicutes;c__Bacilli;o__Gemellales;f__Gemellaceae	Family	0	20	0	62	0.0195289	0	0	0.84671	0.0113161	0.193412	-0.0230019	0.00541844	0.0182873
k__Bacteria;p__Proteobacteria;c__Betaproteobacteria;o__Burkholderiales;Other	Family	1	0	35	0	0.188679	Inf	0.110256	Inf	0.111771	-0.117097	0.00375885	0.00602601	0.019981
k__Bacteria;p__Tenericutes;c__Mollicutes;o__RF39;f__	Family	1	0	4	0	0.188679	Inf	0.110256	Inf	0.0509739	-0.0511394	0.000116762	0.00757482	0.0246835
k__Bacteria;p__Proteobacteria;c__Alphaproteobacteria;o__Sphingomonadales;f__	Family	1	0	212	0	0.188679	Inf	0.110256	Inf	0.170585	-0.168882	-0.00120189	0.00811127	0.0259836
k__Bacteria;p__Proteobacteria;c__Gammaproteobacteria;o__Legionellales;f__Coxiellaceae	Family	1	0	1	0	0.188679	Inf	0.110256	Inf	0.0224313	-0.0211217	-0.000924296	0.0104337	0.0328662
k__Bacteria;p__Actinobacteria;c__Thermoleophilia;o__Solirubrobacterales;f__Solirubrobacteraceae	Family	1	0	37	0	0.188679	Inf	0.110256	Inf	0.120168	-0.106169	-0.00988074	0.0141419	0.0428178
k__Bacteria;p__Actinobacteria;c__Thermoleophilia;o__Solirubrobacterales;f__	Family	1	0	10	0	0.188679	Inf	0.110256	Inf	0.0792148	-0.0699863	-0.00651338	0.014142	0.0428178
k__Bacteria;p__Firmicutes;c__Clostridia;o__Clostridiales;f__Lachnospiraceae	Family	40	230	675	739182	0.0128863	0.546784	0.334167	0.890118	0.343956	1.40564	2.4681	0.0142726	0.0428178
k__Bacteria;p__OD1;c__SM2F11;o__;f__	Family	1	0	2	0	0.188679	Inf	0.110256	Inf	0.0365135	-0.0316408	-0.00343903	0.0154606	0.045334
k__Bacteria;p__Proteobacteria;c__Deltaproteobacteria;o__Bdellovibrionales;f__Bdellovibrionaceae	Family	1	0	7	0	0.188679	Inf	0.110256	Inf	0.0691851	-0.0597493	-0.00665966	0.0157008	0.045334
k__Bacteria;p__Firmicutes;c__Bacilli;o__Bacillales;Other	Family	1	0	8	0	0.188679	Inf	0.110256	Inf	0.0731812	-0.0629847	-0.00719653	0.0159462	0.045334
k__Bacteria;p__Proteobacteria;c__Gammaproteobacteria;o__Alteromonadales;f__OM60	Family	1	0	6	0	0.188679	Inf	0.110256	Inf	0.0648452	-0.0557144	-0.00644439	0.0160708	0.045334
k__Bacteria;p__Actinobacteria;c__Actinobacteria;o__Actinomycetales;f__Geodermatophilaceae	Family	2	2	149	30	0.162982	4.35614	0.311841	60.8901	0.266349	-0.190916	-0.0276458	0.01799	0.0495256
k__Bacteria;p__OD1;c__ABY1;o__;f__	Family	2	2	17	10	0.162982	4.35614	0.311841	60.8901	0.134426	-0.108892	-0.00234474	0.0180808	0.0495256
k__Bacteria;p__Actinobacteria;c__Actinobacteria;o__Actinomycetales;f__Nocardiaceae	Family	10	23	271	252	0.10363	1.97497	0.806081	4.52054	0.75734	-0.340533	-0.0848715	0.0213858	0.0577417
k__Bacteria;p__Firmicutes;c__Bacilli;o__Lactobacillales;f__Carnobacteriaceae	Family	2	7	10	17	0.680218	1.23319	0.122961	6.62602	0.0845431	-0.106565	0.0539992	0.0227575	0.0605797
k__Bacteria;p__Bacteroidetes;c__Sphingobacteriia;o__Sphingobacteriales;f__Sphingobacteriaceae	Family	4	2	48	70	0.0131522	8.89094	1.25188	99.8163	0.309892	-0.167101	-0.0635191	0.0390461	0.101634
k__Bacteria;p__Actinobacteria;c__Actinobacteria;o__Bifidobacteriales;f__Bifidobacteriaceae	Family	39	233	15754	722465	0.0044456	0.506163	0.308725	0.824768	1.1486	1.27222	2.48009	0.0392554	0.101634
k__Bacteria;p__Firmicutes;c__Clostridia;o__Clostridiales;f__[Mogibacteriaceae]	Family	4	32	11	1196	0.271653	0.516608	0.129279	1.51357	0.12623	0.361232	0.0384634	0.0398948	0.101893
k__Bacteria;p__Firmicutes;c__Bacilli;o__Lactobacillales;Other	Family	6	136	2559	3856	7.54297e-09	0.132229	0.0459824	0.311172	0.689673	0.586839	0.164719	0.0421974	0.106337
k__Bacteria;p__Actinobacteria;c__Actinobacteria;o__Actinomycetales;Other	Family	6	121	31	29060	2.73455e-07	0.157461	0.0546741	0.371354	-0.512246	0.832615	1.63153	0.0429017	0.10669
k__Bacteria;p__Firmicutes;c__Bacilli;o__Lactobacillales;f__Aerococcaceae	Family	10	24	311	303	0.112525	1.88777	0.77387	4.29354	0.631803	-0.292834	-0.0225822	0.0451166	0.110262
k__Bacteria;p__Firmicutes;c__Bacilli;o__Lactobacillales;f__Streptococcaceae	Family	76	365	117103	658819	0.00322294	0.328195	0.152521	0.726891	5.15024	0.938684	0.987051	0.0455049	0.110262
k__Bacteria;p__Proteobacteria;c__Betaproteobacteria;o__Burkholderiales;f__Burkholderiaceae	Family	23	49	109	1070	0.0048621	2.3628	1.28361	4.26675	0.959621	-0.278299	-0.161793	0.0535486	0.12811
k__Bacteria;p__Actinobacteria;c__Actinobacteria;o__Actinomycetales;f__Intrasporangiaceae	Family	0	2	0	34	1	0	0	22.9709	0.0251655	0.0890587	-0.0511533	0.0635177	0.15006
k__Bacteria;p__Proteobacteria;c__Alphaproteobacteria;o__Rhizobiales;f__Rhizobiaceae	Family	19	41	404	722	0.0123378	2.25374	1.16396	4.24889	1.11371	-0.322665	-0.189331	0.0737349	0.172048
k__Bacteria;p__Bacteroidetes;c__Bacteroidia;o__Bacteroidales;f__Prevotellaceae	Family	32	181	27436	606153	0.0599187	0.628537	0.376901	1.0339	1.39204	1.0956	1.44881	0.0808212	0.186283
k__Bacteria;p__Proteobacteria;c__Gammaproteobacteria;o__Pseudomonadales;f__Pseudomonadaceae	Family	41	155	1524	3307	0.344047	1.25179	0.766244	2.03816	2.19136	-0.457389	-0.139309	0.0835804	0.190322
k__Bacteria;p__Proteobacteria;c__Alphaproteobacteria;o__Rhodospirillales;f__Acetobacteraceae	Family	2	2	42	31	0.162982	4.35614	0.311841	60.8901	0.175105	-0.109194	-0.0198792	0.0916557	0.206225
k__Bacteria;p__Bacteroidetes;c__Bacteroidia;o__Bacteroidales;f__Bacteroidaceae	Family	33	126	108403	208598	0.45884	1.19877	0.717396	1.98067	2.26494	-0.812371	0.497842	0.0947508	0.210681
k__Bacteria;p__Firmicutes;c__Clostridia;o__Clostridiales;f__	Family	1	32	17	2778	0.0107637	0.124942	0.0030318	0.76976	-0.0209114	0.346343	0.22677	0.0975573	0.213823
k__Bacteria;p__Firmicutes;c__Bacilli;o__Bacillales;f__Paenibacillaceae	Family	1	20	6	6802	0.148277	0.206597	0.00492369	1.32691	-0.020061	0.414967	0.165775	0.0984265	0.213823
k__Bacteria;p__Firmicutes;c__Bacilli;o__Lactobacillales;f__Lactobacillaceae	Family	36	148	47568	59999	0.810225	1.07641	0.652145	1.76196	2.67625	-0.775626	0.621362	0.100082	0.214949
k__Bacteria;p__Fusobacteria;c__Fusobacteriia;o__Fusobacteriales;f__Fusobacteriaceae	Family	3	29	4	12144	0.239365	0.426261	0.0812395	1.42443	-0.0415277	0.438521	0.242077	0.106431	0.226017
k__Bacteria;p__Proteobacteria;c__Deltaproteobacteria;o__Desulfovibrionales;f__Desulfovibrionaceae	Family	1	3	9	277	0.567991	1.43698	0.0270948	18.1351	0.0244805	-0.113762	0.0990349	0.117726	0.247224
k__Bacteria;p__Firmicutes;c__Clostridia;o__Clostridiales;Other	Family	15	173	829	239371	3.74237e-07	0.248036	0.127597	0.454668	-0.250501	0.793015	2.47399	0.127125	0.26403
k__Bacteria;p__Proteobacteria;c__Alphaproteobacteria;o__;f__	Family	0	1	0	9	1	0	0	167.264	0.012859	0.0412165	-0.0261382	0.133905	0.275088
k__Bacteria;p__Firmicutes;c__Erysipelotrichi;o__Erysipelotrichales;f__Erysipelotrichaceae	Family	5	60	9	19977	0.0105214	0.321185	0.0975974	0.827818	-0.307075	0.521538	0.904302	0.144745	0.294159
k__Bacteria;p__Proteobacteria;c__Gammaproteobacteria;o__Cardiobacteriales;f__Cardiobacteriaceae	Family	0	1	0	37	1	0	0	167.264	0.0189614	0.0625861	-0.0385423	0.149922	0.30144
k__Bacteria;p__Firmicutes;c__Bacilli;o__Gemellales;f__	Family	33	131	656	1454	0.623614	1.13108	0.677523	1.86676	1.89654	-0.315819	-0.252616	0.152234	0.302866
k__Bacteria;p__Firmicutes;c__Bacilli;o__Bacillales;f__Thermoactinomycetaceae	Family	0	1	0	6	1	0	0	167.264	0.00996579	0.0331485	-0.0202572	0.154061	0.303308
k__Bacteria;p__Proteobacteria;Other;Other;Other	Family	1	1	18	6	0.34208	4.3185	0.0546424	340.33	0.103667	-0.0592769	-0.021138	0.157571	0.307019
k__Bacteria;p__Actinobacteria;c__Actinobacteria;o__Actinomycetales;f__ACK-M1	Family	0	1	0	5	1	0	0	167.264	0.00843541	0.029138	-0.0171464	0.173888	0.335356
k__Bacteria;p__Actinobacteria;c__Actinobacteria;o__Actinomycetales;f__Microbacteriaceae	Family	14	36	280	730	0.0873143	1.79346	0.850123	3.61074	0.771198	-0.221351	-0.0791921	0.177876	0.339582
k__Bacteria;p__Proteobacteria;c__Alphaproteobacteria;o__Rhizobiales;f__Aurantimonadaceae	Family	0	3	0	154	1	0	0	10.4548	0.0172041	0.0826217	-0.0349704	0.182616	0.345145
k__Bacteria;p__Actinobacteria;c__Actinobacteria;o__Actinomycetales;f__Mycobacteriaceae	Family	0	2	0	7	1	0	0	22.9709	0.0060494	0.0335671	-0.0122964	0.186201	0.348436
k__Bacteria;p__Proteobacteria;c__Gammaproteobacteria;o__Alteromonadales;f__Alteromonadaceae	Family	2	2	50	62	0.162982	4.35614	0.311841	60.8901	0.183669	-0.0905612	-0.0385149	0.194755	0.360869
k__Bacteria;p__Proteobacteria;c__Alphaproteobacteria;o__Rhizobiales;Other	Family	5	10	21	24	0.174109	2.21311	0.578204	7.33094	0.239404	-0.0748798	-0.059938	0.198367	0.363994
k__Bacteria;p__Proteobacteria;c__Gammaproteobacteria;o__Alteromonadales;f__Shewanellaceae	Family	0	1	0	1	1	0	0	167.264	0.00283507	0.0104714	-0.00576278	0.2069	0.376002
k__Bacteria;p__Proteobacteria;c__Epsilonproteobacteria;o__Campylobacterales;f__Campylobacteraceae	Family	21	100	335	11150	0.687735	0.873705	0.483143	1.53038	0.986216	0.36522	0.18785	0.2523	0.45414
k__Bacteria;p__Proteobacteria;c__Betaproteobacteria;o__Rhodocyclales;f__Rhodocyclaceae	Family	0	1	0	8	1	0	0	167.264	0.00727014	0.0299805	-0.0147778	0.254718	0.454167
k__Bacteria;p__Firmicutes;c__Clostridia;o__Clostridiales;f__Eubacteriaceae	Family	2	15	5	7845	0.751279	0.564216	0.061511	2.49661	-0.0341358	0.265012	0.22631	0.286175	0.502777
k__Bacteria;p__Chloroflexi;c__Thermomicrobia;o__JG30-KF-CM45;f__	Family	0	1	0	67	1	0	0	167.264	0.0119528	0.0538117	-0.0242962	0.287301	0.502777
k__Bacteria;p__Bacteroidetes;c__Sphingobacteriia;o__Sphingobacteriales;f__	Family	1	3	30	10	0.567991	1.43698	0.0270948	18.1351	0.121462	-0.0533881	-0.0255819	0.290239	0.503258
k__Bacteria;p__Actinobacteria;c__Thermoleophilia;o__Gaiellales;f__Gaiellaceae	Family	0	1	0	1	1	0	0	167.264	0.00144337	0.00786479	-0.0029339	0.344075	0.591184
k__Bacteria;p__Actinobacteria;c__Actinobacteria;o__Actinomycetales;f__Nocardioidaceae	Family	4	4	16	51	0.045036	4.43402	0.809162	24.3009	0.181965	-0.0617402	-0.0350222	0.363129	0.618302
k__Bacteria;p__Actinobacteria;c__Actinobacteria;o__Actinomycetales;f__Micrococcaceae	Family	20	98	372	871	0.589479	0.842839	0.460969	1.48844	1.16701	-0.183308	-0.00362719	0.370869	0.625842
k__Bacteria;p__Bacteroidetes;c__Cytophagia;o__Cytophagales;f__Cyclobacteriaceae	Family	0	1	0	3	1	0	0	167.264	0.00226733	0.0145677	-0.00460874	0.381004	0.637255
k__Bacteria;p__Proteobacteria;c__Gammaproteobacteria;o__Legionellales;f__Legionellaceae	Family	0	1	0	81	1	0	0	167.264	0.00677632	0.0454987	-0.013774	0.389398	0.64558
k__Bacteria;p__Proteobacteria;c__Betaproteobacteria;o__Methylophilales;f__Methylophilaceae	Family	0	1	0	5	1	0	0	167.264	0.0025825	0.0181755	-0.00524938	0.397782	0.648112
k__Bacteria;p__Verrucomicrobia;c__[Spartobacteria];o__[Chthoniobacterales];f__[Chthoniobacteraceae]	Family	0	1	0	3	1	0	0	167.264	0.0019981	0.0140625	-0.00406148	0.397783	0.648112
k__Bacteria;p__TM7;c__TM7-3;o__;f__	Family	0	2	0	11	1	0	0	22.9709	0.000762157	0.0243592	-0.00154922	0.415313	0.67089
k__Bacteria;p__TM7;c__TM7-3;Other;Other	Family	0	1	0	5	1	0	0	167.264	0.0014939	0.0161317	-0.00303662	0.453046	0.725642
k__Bacteria;p__Bacteroidetes;c__Bacteroidia;o__Bacteroidales;f__Rikenellaceae	Family	2	5	5	244	0.621321	1.73402	0.162596	10.8046	0.0373706	-0.0571867	0.0698697	0.464696	0.725977
k__Bacteria;p__Bacteroidetes;c__Bacteroidia;o__Bacteroidales;f__[Paraprevotellaceae]	Family	0	1	0	124	1	0	0	167.264	-0.0403452	-0.0403318	0.0820086	0.481585	0.725977
k__Bacteria;p__Cyanobacteria;c__4C0d-2;o__YS2;f__	Family	0	1	0	47	1	0	0	167.264	-0.0323476	-0.0323368	0.0657521	0.481585	0.725977
k__Bacteria;p__Proteobacteria;c__Alphaproteobacteria;o__RF32;f__	Family	0	1	0	33	1	0	0	167.264	-0.0294661	-0.0294563	0.059895	0.481586	0.725977
k__Bacteria;p__Bacteroidetes;c__Bacteroidia;o__Bacteroidales;f__[Barnesiellaceae]	Family	0	1	0	16	1	0	0	167.264	-0.0236742	-0.0236663	0.0481219	0.481586	0.725977
k__Bacteria;p__Firmicutes;c__Clostridia;o__Clostridiales;f__Dehalobacteriaceae	Family	0	1	0	14	1	0	0	167.264	-0.0226283	-0.0226208	0.045996	0.481586	0.725977
k__Bacteria;p__Tenericutes;c__Mollicutes;o__Anaeroplasmatales;f__Anaeroplasmataceae	Family	0	1	0	11	1	0	0	167.264	-0.0207638	-0.0207569	0.042206	0.481586	0.725977
k__Bacteria;p__Fusobacteria;c__Fusobacteriia;o__Fusobacteriales;f__Leptotrichiaceae	Family	0	1	0	1	1	0	0	167.264	-0.00577551	-0.00575883	0.0117397	0.483985	0.725977
k__Bacteria;p__Firmicutes;c__Clostridia;o__Clostridiales;f__Ruminococcaceae	Family	18	142	931	32584	0.00277182	0.432039	0.232716	0.767714	0.134003	0.254715	1.48531	0.524116	0.779983
k__Bacteria;p__Actinobacteria;c__Actinobacteria;o__Actinomycetales;f__Micromonosporaceae	Family	0	1	0	8	1	0	0	167.264	-0.000324014	0.0157306	0.000658615	0.55077	0.813247
k__Bacteria;p__[Thermi];c__Deinococci;o__Deinococcales;f__Deinococcaceae	Family	4	17	224	597	1	1.01229	0.241703	3.21107	0.461052	-0.0732006	-0.125999	0.566317	0.829721
k__Bacteria;p__Actinobacteria;c__Actinobacteria;o__Actinomycetales;f__Dietziaceae	Family	2	13	176	179	0.747271	0.654365	0.0704534	2.97131	0.305844	-0.0636871	-0.0497401	0.586585	0.852805
k__Bacteria;p__Proteobacteria;c__Alphaproteobacteria;o__Rhizobiales;f__Methylobacteriaceae	Family	1	7	10	23	1	0.610499	0.0133889	4.84996	0.0720555	-0.0255359	0.00801038	0.613019	0.878963
k__Bacteria;p__Firmicutes;c__Bacilli;o__Turicibacterales;f__Turicibacteraceae	Family	0	2	0	1518	1	0	0	22.9709	-0.0588703	-0.0448886	0.119664	0.613879	0.878963
k__Bacteria;p__[Thermi];c__Deinococci;o__Thermales;f__Thermaceae	Family	0	2	0	14	1	0	0	22.9709	-0.00931964	0.0128072	0.0189438	0.713334	1
k__Bacteria;p__Bacteroidetes;c__Bacteroidia;o__Bacteroidales;f__S24-7	Family	0	5	0	2554	0.588998	0	0	4.71127	-0.0639411	-0.0290928	0.129971	0.764963	1
k__Bacteria;p__Firmicutes;c__Clostridia;o__Clostridiales;f__Caldicoprobacteraceae	Family	0	3	0	195	1	0	0	10.4548	-0.0277862	0.0205154	0.0564803	0.791389	1
k__Bacteria;p__Proteobacteria;c__Gammaproteobacteria;o__Xanthomonadales;f__Sinobacteraceae	Family	1	2	4	13	0.466739	2.15864	0.0362582	41.8902	0.0685625	0.00829024	-0.0356167	0.824396	1
k__Bacteria;p__Proteobacteria;c__Alphaproteobacteria;o__Rhodospirillales;f__Rhodospirillaceae	Family	0	1	0	4	1	0	0	167.264	-0.00442421	0.0036372	0.00899298	0.85045	1
k__Bacteria;p__Tenericutes;c__Mollicutes;o__Mycoplasmatales;f__Mycoplasmataceae	Family	4	22	1438	1655	0.799524	0.772064	0.188542	2.35648	0.662605	0.0330299	-0.242439	0.863023	1
k__Bacteria;p__Bacteroidetes;c__Bacteroidia;o__Bacteroidales;f__Porphyromonadaceae	Family	25	78	734	222963	0.119199	1.52222	0.861404	2.63502	0.719303	-0.0569237	0.905379	0.902863	1
k__Bacteria;p__Firmicutes;c__Clostridia;o__Clostridiales;f__Peptococcaceae	Family	1	20	1	7219	0.148277	0.206597	0.00492369	1.32691	-0.217044	0.00545068	0.486955	0.97955	1
k__Bacteria;p__Actinobacteria;c__Actinobacteria;o__Actinomycetales;f__Propionibacteriaceae	Family	56	268	35897	80003	0.211075	0.731813	0.443063	1.2208	3.97424	0.0091133	0.232734	0.984118	1
k__Bacteria;p__Actinobacteria;c__Actinobacteria;o__Actinomycetales;f__Brevibacteriaceae	Family	5	21	64	292	1	1.02516	0.293577	2.90109	0.324208	0.00128713	-0.0171832	0.992279	1
k__Bacteria;p__Firmicutes;c__Clostridia;o__Clostridiales	Order	82	387	16526	7032439	1.23706e-06	0	0	0.127995	4.68662	8.84317	0.164987	4.84797e-171	4.3147e-169
k__Bacteria;p__Firmicutes;c__Bacilli;o__Bacillales	Order	90	346	2524904	322409	0.000219406	Inf	2.68976	Inf	13.6911	-8.27899	0.11897	7.78931e-65	3.46624e-63
k__Bacteria;p__Proteobacteria;c__Gammaproteobacteria;o__Enterobacteriales	Order	86	386	16073	5193399	0.00512557	0.0561908	0.00113416	0.576848	5.28986	7.12178	-0.0655088	1.11912e-54	3.32005e-53
k__Bacteria;p__Firmicutes;c__Bacilli;Other	Order	87	165	14619	3926	4.17255e-24	38.8032	12.4903	195.044	5.62262	-4.09741	0.173298	5.96164e-48	1.32646e-46
k__Bacteria;Other;Other;Other	Order	9	208	61	25850	1.95067e-15	0.0960351	0.0412003	0.198634	0.76468	3.68656	-0.655881	1.76508e-19	3.14184e-18
k__Bacteria;p__Proteobacteria;c__Betaproteobacteria;o__Burkholderiales	Order	86	362	51314	55763	0.626465	1.48369	0.4938	6.02035	7.12742	-2.48855	-0.0887611	6.74397e-15	1.00036e-13
k__Bacteria;p__Proteobacteria;c__Gammaproteobacteria;o__Xanthomonadales	Order	46	127	2380	1439	0.0015039	2.13669	1.30763	3.49809	2.61624	-1.62427	0.0791887	5.13685e-13	6.53114e-12
k__Bacteria;p__Bacteroidetes;c__Flavobacteriia;o__Flavobacteriales	Order	32	81	1280	304	0.00555477	2.08071	1.22155	3.50803	2.12877	-1.24988	-0.156591	1.11011e-11	1.235e-10
k__Bacteria;p__Proteobacteria;c__Alphaproteobacteria;o__Caulobacterales	Order	37	108	1546	1072	0.015968	1.80114	1.08508	2.97105	2.30962	-1.38896	-0.0022604	2.86447e-11	2.83264e-10
k__Bacteria;p__Proteobacteria;c__Alphaproteobacteria;o__Sphingomonadales	Order	17	19	740	296	4.87184e-05	4.49078	2.08478	9.61983	1.37989	-1.0668	-0.0428001	1.14767e-10	1.02143e-09
k__Bacteria;p__Proteobacteria;c__Gammaproteobacteria;Other	Order	1	55	1	2042	8.89126e-05	0.0680086	0.0016726	0.407233	0.251473	1.15107	-0.378169	1.94169e-08	1.571e-07
k__Bacteria;p__Proteobacteria;c__Gammaproteobacteria;o__Pasteurellales	Order	13	174	121	146329	3.65334e-08	0.207237	0.102082	0.391505	0.500936	2.73578	0.0889322	3.01964e-08	2.23957e-07
k__Bacteria;p__Actinobacteria;c__Coriobacteriia;o__Coriobacteriales	Order	8	136	16	22904	1.9544e-07	0.180555	0.0731972	0.387671	-0.116635	2.37951	0.545907	7.53503e-08	5.1586e-07
k__Bacteria;p__Proteobacteria;c__Alphaproteobacteria;o__Rhodobacterales	Order	6	3	121	27	0.00200797	9.07927	1.89453	57.2361	0.474169	-0.432604	-0.00446548	3.776e-07	2.40046e-06
k__Bacteria;p__Proteobacteria;c__Alphaproteobacteria;o__Rhizobiales	Order	56	128	1365	2864	5.65188e-07	3.32353	2.01862	5.53826	2.58511	-1.1713	-0.0724236	5.01249e-07	2.97408e-06
k__Bacteria;p__Acidobacteria;c__[Chloracidobacteria];o__RB41	Order	3	0	63	0	0.00653576	Inf	1.79953	Inf	0.240874	-0.280223	0.0243226	9.99558e-07	5.56004e-06
k__Bacteria;p__Firmicutes;c__Bacilli;o__Lactobacillales	Order	84	387	607531	2178255	3.92782e-05	0	0	0.189598	8.16586	1.55429	1.00274	3.11607e-06	1.63135e-05
k__Bacteria;p__Actinobacteria;c__Actinobacteria;o__Actinomycetales	Order	85	369	396658	476031	0.784008	0.829611	0.28623	2.93957	8.67453	-1.97353	0.7288	7.1295e-06	3.52514e-05
k__Bacteria;p__Proteobacteria;c__Gammaproteobacteria;o__Pseudomonadales	Order	64	259	5813	22471	0.531596	1.21601	0.719913	2.09946	4.1142	-1.33532	-0.14241	8.89009e-06	4.16431e-05
k__Bacteria;p__Bacteroidetes;c__[Saprospirae];o__[Saprospirales]	Order	3	1	65	6	0.0225442	13.2101	1.04627	697.438	0.255605	-0.259879	0.0115804	3.26148e-05	0.000145136
k__Bacteria;p__Proteobacteria;c__Betaproteobacteria;o__Neisseriales	Order	31	61	534	1443	0.000159538	2.80075	1.61365	4.81859	1.69059	-0.815069	-0.125045	3.77651e-05	0.000160052
k__Bacteria;p__Proteobacteria;c__Gammaproteobacteria;o__Alteromonadales	Order	5	3	80	63	0.00751249	7.48194	1.42486	49.1706	0.386553	-0.282566	-0.037411	0.000528952	0.00213985
k__Bacteria;p__Actinobacteria;c__Actinobacteria;o__Bifidobacteriales	Order	39	233	15754	722465	0.0044456	0.506163	0.308725	0.824768	1.34574	2.06774	1.59362	0.0012034	0.00465664
k__Bacteria;p__Cyanobacteria;c__Chloroplast;o__Streptophyta	Order	15	27	277	306	0.00644885	2.65978	1.2512	5.47723	0.849632	-0.424089	-0.0881077	0.00175963	0.00652529
k__Bacteria;p__Bacteroidetes;c__Cytophagia;o__Cytophagales	Order	4	6	126	40	0.0995646	2.94459	0.597963	12.722	0.36439	-0.261266	-0.0203357	0.00310138	0.0110409
k__Bacteria;p__Cyanobacteria;c__Oscillatoriophycideae;o__Chroococcales	Order	1	0	15	0	0.188679	Inf	0.110256	Inf	0.0841919	-0.0940013	0.00606338	0.00395079	0.0135238
k__Bacteria;p__Proteobacteria;c__Deltaproteobacteria;o__Bdellovibrionales	Order	1	0	7	0	0.188679	Inf	0.110256	Inf	0.0635927	-0.0697721	0.00381959	0.00434368	0.0140219
k__Bacteria;p__Spirochaetes;c__[Leptospirae];o__[Leptospirales]	Order	1	0	33	0	0.188679	Inf	0.110256	Inf	0.10825	-0.117657	0.00581438	0.0045689	0.0140219
k__Bacteria;p__Proteobacteria;c__Betaproteobacteria;Other	Order	1	0	9	0	0.188679	Inf	0.110256	Inf	0.0706833	-0.0768255	0.00379658	0.00456893	0.0140219
k__Bacteria;p__Proteobacteria;c__Gammaproteobacteria;o__Oceanospirillales	Order	3	2	5	2	0.0486723	6.60057	0.744427	79.9703	0.0933431	-0.0634213	-0.0121656	0.00497422	0.0147569
k__Bacteria;p__TM7;c__TM7-3;o__I025	Order	2	3	18	4	0.239189	2.9005	0.238941	25.7035	0.146977	-0.114008	-0.00904218	0.00552182	0.015853
k__Bacteria;p__Actinobacteria;c__Acidimicrobiia;o__Acidimicrobiales	Order	1	0	13	0	0.188679	Inf	0.110256	Inf	0.0827952	-0.0851334	0.00144527	0.00611371	0.0170038
k__Bacteria;p__Tenericutes;c__Mollicutes;o__RF39	Order	1	0	4	0	0.188679	Inf	0.110256	Inf	0.0517379	-0.0498606	-0.0011604	0.00846446	0.0228284
k__Bacteria;p__Proteobacteria;c__Gammaproteobacteria;o__Aeromonadales	Order	14	26	187	6987	0.0105357	2.55152	1.1738	5.3485	0.950979	-0.418691	-0.121993	0.0130067	0.0340469
k__Bacteria;p__Actinobacteria;c__Thermoleophilia;o__Solirubrobacterales	Order	1	0	47	0	0.188679	Inf	0.110256	Inf	0.129266	-0.111847	-0.0107666	0.0140325	0.0349763
k__Bacteria;p__OD1;c__SM2F11;o__	Order	1	0	2	0	0.188679	Inf	0.110256	Inf	0.036707	-0.0317031	-0.00309296	0.0141477	0.0349763
k__Bacteria;p__Firmicutes;Other;Other	Order	1	37	1	1575	0.00428425	0.106546	0.0025963	0.650338	-0.0244489	0.418624	0.0765135	0.0167762	0.0403536
k__Bacteria;p__Fusobacteria;c__Fusobacteriia;o__Fusobacteriales	Order	3	30	4	12145	0.169122	0.41092	0.0784537	1.36891	0.0561321	0.632952	0.0345866	0.0187129	0.0438276
k__Bacteria;p__Bacteroidetes;c__Sphingobacteriia;o__Sphingobacteriales	Order	5	5	78	80	0.0245289	4.47433	1.00577	19.9031	0.432899	-0.208118	-0.0874429	0.0239462	0.0546465
k__Bacteria;p__OD1;c__ABY1;o__	Order	2	2	17	10	0.162982	4.35614	0.311841	60.8901	0.141312	-0.0978289	-0.0131694	0.0318943	0.0709051
k__Bacteria;p__Verrucomicrobia;c__Verrucomicrobiae;o__Verrucomicrobiales	Order	6	14	284	5491	0.237597	1.89992	0.580936	5.45488	0.367765	-0.327343	0.100368	0.0326642	0.0709051
k__Bacteria;p__Proteobacteria;c__Epsilonproteobacteria;o__Campylobacterales	Order	21	100	335	11150	0.687735	0.873705	0.483143	1.53038	1.15649	0.668797	-0.136726	0.0346364	0.0733962
k__Bacteria;p__Firmicutes;c__Bacilli;o__Gemellales	Order	33	144	656	1516	1	0.977019	0.586383	1.60884	1.80353	-0.413267	-0.0511886	0.0622178	0.128776
k__Bacteria;p__Firmicutes;c__Erysipelotrichi;o__Erysipelotrichales	Order	5	60	9	19977	0.0105214	0.321185	0.0975974	0.827818	-0.291693	0.638204	0.712701	0.0734836	0.148637
k__Bacteria;p__Proteobacteria;c__Alphaproteobacteria;o__Rhodospirillales	Order	2	3	42	35	0.239189	2.9005	0.238941	25.7035	0.165771	-0.115173	-0.000647685	0.0841298	0.16639
k__Bacteria;p__Proteobacteria;c__Alphaproteobacteria;o__	Order	0	1	0	9	1	0	0	167.264	0.0131046	0.0386979	-0.0214826	0.154871	0.299641
k__Bacteria;p__Proteobacteria;Other;Other	Order	1	1	18	6	0.34208	4.3185	0.0546424	340.33	0.105824	-0.0580699	-0.0206015	0.161218	0.305286
k__Bacteria;p__Proteobacteria;c__Gammaproteobacteria;o__Cardiobacteriales	Order	0	1	0	37	1	0	0	167.264	0.0182575	0.0571217	-0.0299298	0.184229	0.341592
k__Bacteria;p__Proteobacteria;c__Betaproteobacteria;o__Methylophilales	Order	0	1	0	5	1	0	0	167.264	0.00792993	0.0263901	-0.0129997	0.213326	0.379721
k__Bacteria;p__Verrucomicrobia;c__[Spartobacteria];o__[Chthoniobacterales]	Order	0	1	0	3	1	0	0	167.264	0.00613543	0.0204182	-0.0100579	0.213326	0.379721
k__Bacteria;p__Chloroflexi;c__Thermomicrobia;o__JG30-KF-CM45	Order	0	1	0	67	1	0	0	167.264	0.0169967	0.0593897	-0.0278629	0.234557	0.409324
k__Bacteria;p__[Thermi];c__Deinococci;o__Thermales	Order	0	2	0	14	1	0	0	22.9709	0.000128061	0.0305811	-0.000209933	0.375865	0.632361
k__Bacteria;p__Actinobacteria;c__Thermoleophilia;o__Gaiellales	Order	0	1	0	1	1	0	0	167.264	0.00128183	0.00726996	-0.00210132	0.376574	0.632361
k__Bacteria;p__[Thermi];c__Deinococci;o__Deinococcales	Order	4	17	224	597	1	1.01229	0.241703	3.21107	0.448916	-0.105927	-0.081991	0.402538	0.659594
k__Bacteria;p__Bacteroidetes;c__Bacteroidia;o__Bacteroidales	Order	55	262	136578	1040652	0.264727	0.75022	0.455671	1.24613	2.30306	0.518868	1.81978	0.407614	0.659594
k__Bacteria;p__Proteobacteria;c__Deltaproteobacteria;o__Desulfovibrionales	Order	1	3	9	277	0.567991	1.43698	0.0270948	18.1351	0.0539767	-0.0529186	0.0313382	0.465182	0.739307
k__Bacteria;p__Proteobacteria;c__Betaproteobacteria;o__Rhodocyclales	Order	0	1	0	8	1	0	0	167.264	-0.000209375	0.0159939	0.000343231	0.539615	0.842558
k__Bacteria;p__TM7;c__TM7-3;Other	Order	0	1	0	5	1	0	0	167.264	-0.00259826	0.00902812	0.00425937	0.671041	1
k__Bacteria;p__Firmicutes;c__Bacilli;o__Turicibacterales	Order	0	2	0	1518	1	0	0	22.9709	-0.0206154	0.0322116	0.0337952	0.716562	1
k__Bacteria;p__TM7;c__TM7-3;o__	Order	0	2	0	11	1	0	0	22.9709	-0.0083141	0.00917695	0.0136294	0.755916	1
k__Bacteria;p__Tenericutes;c__Mollicutes;o__Mycoplasmatales	Order	4	22	1438	1655	0.799524	0.772064	0.188542	2.35648	0.691668	0.0535427	-0.243951	0.776818	1
k__Bacteria;p__Proteobacteria;c__Gammaproteobacteria;o__Legionellales	Order	1	1	1	81	0.34208	4.3185	0.0546424	340.33	0.00682636	-0.0144933	0.0249607	0.783169	1
k__Bacteria;p__Cyanobacteria;c__4C0d-2;o__YS2	Order	0	1	0	47	1	0	0	167.264	-0.0146592	0.00451361	0.024031	0.921579	1
k__Bacteria;p__Proteobacteria;c__Alphaproteobacteria;o__RF32	Order	0	1	0	33	1	0	0	167.264	-0.0133534	0.00411155	0.0218904	0.921579	1
k__Bacteria;p__Tenericutes;c__Mollicutes;o__Anaeroplasmatales	Order	0	1	0	11	1	0	0	167.264	-0.00940967	0.00289727	0.0154254	0.921579	1
k__Bacteria;p__Firmicutes;c__Clostridia	Class	82	387	16526	7032439	1.23706e-06	0	0	0.127995	4.61809	8.5867	0.221995	1.21941e-147	6.21898e-146
k__Bacteria;p__Firmicutes;c__Bacilli	Class	90	387	3147710	2507624	1	0	0	Inf	14.2528	-4.49038	0.713762	7.11049e-64	1.81318e-62
k__Bacteria;p__Proteobacteria;c__Gammaproteobacteria	Class	89	386	24661	5372850	0.34208	0.231562	0.00293832	18.3008	5.9618	5.84849	0.297094	2.14589e-41	3.64802e-40
k__Bacteria;Other;Other	Class	9	208	61	25850	1.95067e-15	0.0960351	0.0412003	0.198634	0.628197	3.69588	-0.33975	5.37528e-16	6.85348e-15
k__Bacteria;p__Proteobacteria;c__Alphaproteobacteria	Class	70	183	3814	4336	1.53629e-07	3.89102	2.23585	7.03179	3.81376	-2.13019	0.0296704	3.29533e-13	3.36123e-12
k__Bacteria;p__Proteobacteria;c__Betaproteobacteria	Class	86	366	51857	57219	1	1.23309	0.401478	5.0681	7.21285	-2.30841	-0.118376	1.17978e-10	1.00281e-09
k__Bacteria;p__Actinobacteria;c__Coriobacteriia	Class	8	136	16	22904	1.9544e-07	0.180555	0.0731972	0.387671	0.109339	2.68669	0.13553	7.94352e-08	5.78742e-07
k__Bacteria;p__Bacteroidetes;c__Flavobacteriia	Class	32	81	1280	304	0.00555477	2.08071	1.22155	3.50803	2.17448	-1.04948	-0.190054	3.09862e-07	1.97537e-06
k__Bacteria;p__Bacteroidetes;c__[Saprospirae]	Class	3	1	65	6	0.0225442	13.2101	1.04627	697.438	0.23957	-0.305203	0.0299986	1.64553e-05	9.32466e-05
k__Bacteria;p__Acidobacteria;c__[Chloracidobacteria]	Class	3	0	63	0	0.00653576	Inf	1.79953	Inf	0.247661	-0.27719	0.0110745	2.01257e-05	0.000102641
k__Bacteria;p__Actinobacteria;c__Actinobacteria	Class	86	376	412412	1198496	0.498739	0.629685	0.181011	2.77683	8.69965	-1.68282	0.91162	0.000505555	0.00234394
k__Bacteria;p__Bacteroidetes;c__Cytophagia	Class	4	6	126	40	0.0995646	2.94459	0.597963	12.722	0.330086	-0.335549	0.0284458	0.000824625	0.00350466
k__Bacteria;p__Proteobacteria;c__Epsilonproteobacteria	Class	21	100	335	11150	0.687735	0.873705	0.483143	1.53038	1.28619	1.06891	-0.287154	0.00258267	0.010132
k__Bacteria;p__Cyanobacteria;c__Oscillatoriophycideae	Class	1	0	15	0	0.188679	Inf	0.110256	Inf	0.0809761	-0.104935	0.00898559	0.00447176	0.01629
k__Bacteria;p__Actinobacteria;c__Acidimicrobiia	Class	1	0	13	0	0.188679	Inf	0.110256	Inf	0.0797415	-0.0933858	0.00511714	0.00788853	0.0261084
k__Bacteria;p__Firmicutes;c__Erysipelotrichi	Class	5	60	9	19977	0.0105214	0.321185	0.0975974	0.827818	0.0227774	1.08991	0.154393	0.00819086	0.0261084
k__Bacteria;p__Fusobacteria;c__Fusobacteriia	Class	3	30	4	12145	0.169122	0.41092	0.0784537	1.36891	0.109192	0.749444	-0.0424919	0.0137547	0.0390191
k__Bacteria;p__Cyanobacteria;c__Chloroplast	Class	15	27	277	306	0.00644885	2.65978	1.2512	5.47723	0.847553	-0.382408	-0.0678616	0.0137714	0.0390191
k__Bacteria;p__OD1;c__SM2F11	Class	1	0	2	0	0.188679	Inf	0.110256	Inf	0.0350488	-0.0343011	-0.000280435	0.0190967	0.0493029
k__Bacteria;p__Verrucomicrobia;c__Verrucomicrobiae	Class	6	14	284	5491	0.237597	1.89992	0.580936	5.45488	0.358098	-0.404105	0.0931439	0.0201604	0.0493029
k__Bacteria;p__Spirochaetes;c__[Leptospirae]	Class	1	0	33	0	0.188679	Inf	0.110256	Inf	0.112933	-0.109024	-0.00146632	0.0203012	0.0493029
k__Bacteria;p__Chloroflexi;c__Thermomicrobia	Class	0	1	0	67	1	0	0	167.264	0.0358293	0.12012	-0.0468102	0.0327272	0.0758675
k__Bacteria;p__Proteobacteria;c__Deltaproteobacteria	Class	2	3	16	277	0.239189	2.9005	0.238941	25.7035	0.110157	-0.154488	0.0359666	0.0735887	0.163175
k__Bacteria;p__Actinobacteria;c__Thermoleophilia	Class	1	1	47	1	0.34208	4.3185	0.0546424	340.33	0.134737	-0.0875572	-0.0157807	0.0938138	0.199354
k__Bacteria;p__Firmicutes;Other	Class	1	37	1	1575	0.00428425	0.106546	0.0025963	0.650338	-0.0459518	0.324352	0.0894123	0.100597	0.205219
k__Bacteria;p__OD1;c__ABY1	Class	2	2	17	10	0.162982	4.35614	0.311841	60.8901	0.148581	-0.0733294	-0.01991	0.154343	0.302749
k__Bacteria;p__TM7;c__TM7-3	Class	2	6	18	20	0.649175	1.44195	0.140071	8.23897	0.14797	-0.0712493	-0.00851121	0.246768	0.466118
k__Bacteria;p__[Thermi];c__Deinococci	Class	4	19	224	611	1	0.901049	0.217379	2.80769	0.41363	-0.118653	-0.020395	0.420797	0.766452
k__Bacteria;p__Proteobacteria;Other	Class	1	1	18	6	0.34208	4.3185	0.0546424	340.33	0.111006	-0.0345308	-0.0232798	0.461442	0.811501
k__Bacteria;p__Bacteroidetes;c__Sphingobacteriia	Class	5	5	78	80	0.0245289	4.47433	1.00577	19.9031	0.47183	-0.0623825	-0.122807	0.545952	0.928118
k__Bacteria;p__Cyanobacteria;c__4C0d-2	Class	0	1	0	47	1	0	0	167.264	-0.0196755	-0.0201565	0.0257055	0.697567	1
k__Bacteria;p__Verrucomicrobia;c__[Spartobacteria]	Class	0	1	0	3	1	0	0	167.264	-0.00586934	-0.0042874	0.00766815	0.817605	1
k__Bacteria;p__Tenericutes;c__Mollicutes	Class	5	23	1442	1666	1	0.931099	0.268694	2.60178	0.69211	0.0474024	-0.137768	0.826668	1
k__Bacteria;p__Bacteroidetes;c__Bacteroidia	Class	55	262	136578	1040652	0.264727	0.75022	0.455671	1.24613	2.39984	-0.0931819	1.30452	0.897247	1
k__Bacteria;p__Proteobacteria	Phylum	90	387	80701	5445838	1	0	0	Inf	7.38933	3.92063	0.419523	4.44628e-35	9.78181e-34
k__Bacteria;Other	Phylum	9	208	61	25850	1.95067e-15	0.0960351	0.0412003	0.198634	0.885163	3.45813	-0.257969	4.87077e-16	5.35784e-15
k__Bacteria;p__Firmicutes	Phylum	90	387	3164246	9561615	1	0	0	Inf	14.694	-0.583037	0.0571507	1.26094e-06	9.24693e-06
k__Bacteria;p__Acidobacteria	Phylum	3	0	63	0	0.00653576	Inf	1.79953	Inf	0.249079	-0.261531	0.00348928	9.93253e-06	5.46289e-05
k__Bacteria;p__Actinobacteria	Phylum	86	378	412488	1221401	0.279877	0.51274	0.139092	2.3322	7.64551	-1.19737	0.858233	0.00583975	0.0256949
k__Bacteria;p__Fusobacteria	Phylum	3	30	4	12145	0.169122	0.41092	0.0784537	1.36891	0.0877936	0.676342	-0.00526094	0.0146643	0.0537693
k__Bacteria;p__OD1	Phylum	3	2	19	10	0.0486723	6.60057	0.744427	79.9703	0.224875	-0.099845	-0.0289361	0.0377595	0.118673
k__Bacteria;p__Chloroflexi	Phylum	0	1	0	67	1	0	0	167.264	0.0954014	0.102282	-0.0466912	0.0455482	0.125257
k__Bacteria;p__Spirochaetes	Phylum	1	0	33	0	0.188679	Inf	0.110256	Inf	0.161669	-0.0738142	-0.0246194	0.0834706	0.204039
k__Bacteria;p__Cyanobacteria	Phylum	16	28	292	353	0.00391173	2.76463	1.32671	5.60228	1.25897	-0.219784	-0.206803	0.130619	0.287363
k__Bacteria;p__Tenericutes	Phylum	5	23	1442	1666	1	0.931099	0.268694	2.60178	1.2022	0.263527	-0.310564	0.169919	0.339838
k__Bacteria;p__Verrucomicrobia	Phylum	6	14	284	5494	0.237597	1.89992	0.580936	5.45488	0.470991	-0.191924	-0.0192496	0.228452	0.418829
k__Bacteria;p__TM7	Phylum	2	6	18	20	0.649175	1.44195	0.140071	8.23897	0.209181	-0.0357625	-0.0335458	0.521783	0.883018
k__Bacteria;p__Bacteroidetes	Phylum	67	294	138127	1041082	0.785469	0.921636	0.531382	1.64119	2.47179	0.284524	0.857231	0.650093	1
k__Bacteria;p__[Thermi]	Phylum	4	19	224	611	1	0.901049	0.217379	2.80769	0.553448	-0.041865	-0.0764307	0.755346	1
