# Supplementary material for: Impact of prematurity and nutrition on the developing gut microbiome and preterm infant growth
Source: Microbiome. 2017 Dec 11;5:158. doi: 10.1186/s40168-017-0377-0 (PMC5725645; doi:10.1186/s40168-017-0377-0)
Supplement: Supplementary file 5 — A. Results of differential abundance tests (metagenomeSeq zero-inflated Gaussian) of all bacterial taxa between microbiome phases 1 and 2. B. Results of differential abundance tests (metagenomeSeq zero-inflated Gaussian) of all bacterial taxa between microbiome phases 2 and 3. C. Results of differential abundance tests (metagenomeSeq zero-inflated Gaussian) of all bacterial taxa between microbiome phases 1 and 3. (ZIP 536 kb) [file 40168_2017_377_MOESM5_ESM.zip › Supplemental Table S4B_11.01.17.xlsx]

## Sheet: Sheet1
Additional file 5: Table S4B. Results of differential abundance tests (metagenomeSeq zero-inflated Gaussian) of all bacterial taxa between microbiome Phases 2 and 3.
Taxon	Taxonomic Level	+samples in group 1	+samples in group 0	counts in group 1	counts in group 0	fisher.p	oddsRatio	lower	upper	(Intercept)	MGS_category3	scalingFactor	pValue	adjPvalue
k__Bacteria;p__Firmicutes;c__Clostridia;o__Clostridiales;f__Veillonellaceae;g__Veillonella;s__dispar	Species	352	140	1298337	45233	1.12088e-22	0.134342	0.0845473	0.209522	3.05971	5.90827	0.543152	3.51867e-48	2.33992e-45
k__Bacteria;p__Firmicutes;c__Clostridia;o__Clostridiales;f__[Tissierellaceae];g__Finegoldia;s__	Species	344	133	1045547	41304	3.76084e-22	0.150297	0.0975139	0.228471	2.49271	5.04846	1.24955	1.58894e-37	5.28322e-35
k__Bacteria;p__Firmicutes;c__Clostridia;o__Clostridiales;f__Veillonellaceae;g__Veillonella;Other	Species	318	97	437730	11762	1.16616e-27	0.143706	0.0976476	0.209666	2.09407	4.58367	0.297069	1.59306e-31	3.53129e-29
k__Bacteria;p__Firmicutes;c__Clostridia;o__Clostridiales;f__Clostridiaceae;g__Clostridium;s__perfringens	Species	263	69	803057	28811	1.10849e-22	0.186451	0.128722	0.267899	1.29298	4.95963	0.861451	2.35677e-27	3.91813e-25
k__Bacteria;p__Firmicutes;c__Clostridia;o__Clostridiales;f__Clostridiaceae;g__Clostridium;Other	Species	186	12	29984	407	8.67871e-35	0.0561128	0.0276313	0.104275	0.193562	2.55505	0.500437	4.80188e-18	6.38651e-16
k__Bacteria;p__Firmicutes;c__Clostridia;o__Clostridiales;f__[Tissierellaceae];g__Anaerococcus;s__	Species	275	91	721595	9292	5.95511e-17	0.242833	0.169939	0.345207	1.06214	3.48981	1.9002	2.36089e-16	2.61666e-14
k__Bacteria;p__Firmicutes;c__Clostridia;o__Clostridiales;f__Clostridiaceae;Other;Other	Species	244	53	526566	1103	5.91808e-25	0.163137	0.110391	0.238295	-0.139259	3.20972	2.24118	2.79648e-16	2.65666e-14
k__Bacteria;p__Firmicutes;c__Clostridia;o__Clostridiales;f__Veillonellaceae;g__Veillonella;s__parvula	Species	183	27	49142	5771	8.41346e-23	0.139121	0.085391	0.219852	0.743714	2.01021	-0.292283	3.4058e-15	2.83107e-13
k__Bacteria;p__Firmicutes;c__Clostridia;o__Clostridiales;f__Veillonellaceae;g__Dialister;s__	Species	175	38	69330	1160	3.34553e-15	0.223989	0.145793	0.337892	0.17744	2.52198	1.12593	1.02749e-13	7.59198e-12
k__Bacteria;p__Proteobacteria;c__Gammaproteobacteria;Other;Other;Other;Other	Species	55	2	2042	35	2.20609e-10	0.0500205	0.00586272	0.192772	0.204489	1.01584	-0.343509	2.7193e-13	1.80833e-11
k__Bacteria;p__Proteobacteria;c__Gammaproteobacteria;o__Enterobacteriales;f__Enterobacteriaceae;g__;s__	Species	289	203	1460223	3933558	0.0135399	1.67762	1.10107	2.5892	8.23757	-3.77698	1.37738	1.85038e-11	1.11864e-09
k__Bacteria;p__Proteobacteria;c__Betaproteobacteria;o__Burkholderiales;f__Comamonadaceae;g__Delftia;s__	Species	113	123	2381	5709	1.39816e-07	2.46115	1.7416	3.48678	2.03784	-1.23092	0.237332	3.96948e-11	2.19976e-09
k__Bacteria;p__Actinobacteria;c__Actinobacteria;o__Actinomycetales;f__Actinomycetaceae;g__Actinomyces;s__	Species	170	32	103392	13920	6.14133e-17	0.193159	0.122291	0.298034	0.362778	2.23444	0.760208	4.67558e-11	2.39174e-09
k__Bacteria;p__Firmicutes;c__Clostridia;o__Clostridiales;f__Clostridiaceae;g__;s__	Species	173	23	126154	421	1.30794e-22	0.129128	0.0766037	0.209567	-0.406509	1.86971	1.78118	2.47925e-09	1.17765e-07
k__Bacteria;p__Proteobacteria;c__Gammaproteobacteria;o__Xanthomonadales;f__Xanthomonadaceae;g__Stenotrophomonas;s__geniculata	Species	72	79	983	3274	0.000117799	2.09214	1.42047	3.08707	1.456	-0.932334	0.212704	2.99728e-08	1.32879e-06
k__Bacteria;p__Firmicutes;c__Clostridia;o__Clostridiales;f__[Tissierellaceae];g__Peptoniphilus;s__	Species	225	73	312235	4549	4.25855e-12	0.307981	0.215259	0.437808	0.024067	2.04222	2.78631	5.40156e-08	2.24502e-06
k__Bacteria;p__Proteobacteria;c__Epsilonproteobacteria;o__Campylobacterales;f__Campylobacteraceae;g__Campylobacter;s__	Species	62	13	2587	1050	4.07337e-05	0.295509	0.145504	0.55887	0.2696	0.91962	-0.118864	6.76962e-08	2.44046e-06
k__Bacteria;p__Actinobacteria;c__Actinobacteria;o__Actinomycetales;f__Actinomycetaceae;g__Varibaculum;s__	Species	158	17	76083	1285	1.17371e-22	0.108854	0.0598303	0.187265	-0.517819	1.75647	2.07494	6.81351e-08	2.44046e-06
k__Bacteria;p__Bacteroidetes;c__Bacteroidia;o__Bacteroidales;f__Bacteroidaceae;g__Bacteroides;s__fragilis	Species	22	22	12444	99849	0.112014	1.64273	0.845885	3.19099	0.53581	-1.01526	0.601766	6.97275e-08	2.44046e-06
k__Bacteria;p__Proteobacteria;c__Betaproteobacteria;o__Burkholderiales;f__Alcaligenaceae;g__Achromobacter;s__	Species	50	59	506	1295	0.000343979	2.1468	1.38565	3.33749	0.954407	-0.711553	0.199188	1.79756e-07	5.97689e-06
k__Bacteria;p__Proteobacteria;c__Betaproteobacteria;o__Burkholderiales;f__Alcaligenaceae;g__;s__	Species	191	142	3405	8206	0.0333459	1.42777	1.02107	2.00045	2.41441	-0.966762	0.0401919	2.53712e-07	8.03422e-06
k__Bacteria;p__Firmicutes;c__Bacilli;o__Lactobacillales;f__Streptococcaceae;g__Streptococcus;s__	Species	291	104	290634	55113	2.40583e-16	0.245672	0.171406	0.350407	2.54591	1.83856	0.890657	7.62311e-07	2.30426e-05
k__Bacteria;p__Proteobacteria;c__Alphaproteobacteria;o__Rhizobiales;f__Bradyrhizobiaceae;g__Bradyrhizobium;s__	Species	14	19	46	671	0.0271672	2.24684	1.04471	4.94735	0.35776	-0.408092	0.141646	2.6888e-06	7.77415e-05
k__Bacteria;p__Proteobacteria;c__Gammaproteobacteria;o__Xanthomonadales;f__Xanthomonadaceae;g__Luteimonas;s__	Species	15	19	219	830	0.0452859	2.09169	0.984867	4.52006	0.460583	-0.541801	0.241516	4.01635e-06	0.000111286
k__Bacteria;p__Actinobacteria;c__Actinobacteria;o__Actinomycetales;f__Micrococcaceae;g__Rothia;s__mucilaginosa	Species	75	8	733	40	4.5063e-10	0.141352	0.0577545	0.300716	0.0679185	0.547497	0.157238	4.3132e-06	0.000114731
k__Bacteria;p__Firmicutes;c__Bacilli;o__Bacillales;f__Bacillaceae;Other;Other	Species	0	3	0	197	0.057384	Inf	0.657702	Inf	0.0480345	-0.206384	0.131515	5.0868e-06	0.000130105
k__Bacteria;p__Proteobacteria;c__Gammaproteobacteria;o__Pseudomonadales;f__Pseudomonadaceae;g__Pseudomonas;Other	Species	38	42	165	1121	0.00952199	1.90759	1.15809	3.15112	0.789772	-0.550489	0.0729494	5.58276e-06	0.000137501
k__Bacteria;p__Proteobacteria;c__Alphaproteobacteria;o__Caulobacterales;f__Caulobacteraceae;g__;s__	Species	35	33	286	1146	0.0868496	1.57169	0.916677	2.69081	0.649365	-0.592158	0.291024	7.91073e-06	0.00018788
k__Bacteria;p__Proteobacteria;c__Gammaproteobacteria;o__Pseudomonadales;f__Pseudomonadaceae;g__Pseudomonas;s__veronii	Species	55	50	306	1421	0.0478947	1.55458	0.995846	2.42375	0.828707	-0.570661	0.194191	9.20623e-06	0.000211108
k__Bacteria;p__Proteobacteria;c__Gammaproteobacteria;o__Pseudomonadales;f__Moraxellaceae;g__Acinetobacter;s__guillouiae	Species	77	70	1383	3710	0.0120306	1.6183	1.09463	2.39172	1.32853	-0.786297	0.303595	1.07759e-05	0.000238865
k__Bacteria;p__Firmicutes;c__Clostridia;o__Clostridiales;f__Clostridiaceae;g__Clostridium;s__butyricum	Species	84	17	248319	327	3.65755e-07	0.270599	0.146371	0.475118	-0.0608726	1.48725	0.778912	1.6485e-05	0.000353629
k__Bacteria;p__Firmicutes;c__Clostridia;o__Clostridiales;f__Lachnospiraceae;g__;s__	Species	128	43	253815	919	2.11987e-05	0.433426	0.285395	0.64944	-0.0166422	1.58168	1.40839	2.06299e-05	0.000428715
k__Bacteria;p__Firmicutes;c__Clostridia;o__Clostridiales;Other;Other;Other	Species	173	39	239371	2357	2.51037e-14	0.235858	0.154083	0.354721	-0.428637	1.47452	2.53228	3.3615e-05	0.000677392
k__Bacteria;p__Firmicutes;c__Bacilli;o__Bacillales;f__Bacillaceae;g__Bacillus;s__muralis	Species	0	1	0	62	0.386688	Inf	0.0406681	Inf	0.000908498	-0.130881	0.107947	3.80537e-05	0.000723026
k__Bacteria;p__Bacteroidetes;c__Flavobacteriia;o__Flavobacteriales;f__[Weeksellaceae];g__;s__	Species	0	1	0	11	0.386688	Inf	0.0406681	Inf	0.000544885	-0.0784979	0.0647428	3.8054e-05	0.000723026
k__Bacteria;p__Firmicutes;Other;Other;Other;Other;Other	Species	37	8	1575	23	0.00237939	0.321157	0.126881	0.716727	0.155311	0.479486	-0.0954499	4.08174e-05	0.000753988
k__Bacteria;p__Proteobacteria;c__Gammaproteobacteria;o__Pseudomonadales;f__Pseudomonadaceae;g__Pseudomonas;s__viridiflava	Species	3	6	6	377	0.095559	3.22075	0.680231	20.0876	0.100768	-0.23105	0.127964	4.89727e-05	0.000880184
k__Bacteria;p__Actinobacteria;c__Actinobacteria;o__Actinomycetales;f__Dermabacteraceae;g__Dermabacter;s__	Species	125	44	26587	7437	7.01906e-05	0.461663	0.304663	0.690643	1.59766	1.24345	-0.0312907	8.4174e-05	0.00147305
k__Bacteria;p__Actinobacteria;c__Actinobacteria;o__Actinomycetales;f__Brevibacteriaceae;g__Brevibacterium;Other	Species	21	27	292	985	0.0129608	2.16577	1.14788	4.13659	0.488624	-0.480046	0.241887	8.84237e-05	0.00150774
k__Bacteria;Other;Other;Other;Other;Other;Other	Species	208	98	25850	9452	0.00105563	0.578144	0.411813	0.809562	2.60335	1.15182	-0.269655	0.000106033	0.0017628
k__Bacteria;p__Proteobacteria;c__Betaproteobacteria;o__Burkholderiales;f__Comamonadaceae;g__Comamonas;s__	Species	315	179	37903	86691	0.0223517	0.629954	0.422054	0.940824	5.05109	-1.01325	-0.00848013	0.000109144	0.00177026
k__Bacteria;p__Proteobacteria;c__Alphaproteobacteria;o__Rhizobiales;f__Brucellaceae;g__Ochrobactrum;s__	Species	26	42	428	1156	5.94695e-05	2.88177	1.67025	5.05276	0.596074	-0.447344	0.150579	0.000125971	0.00199454
k__Bacteria;p__Proteobacteria;c__Alphaproteobacteria;o__Rhizobiales;f__Rhizobiaceae;Other;Other	Species	27	38	455	860	0.000717944	2.45586	1.41445	4.31513	0.923215	-0.540562	0.0224787	0.000135476	0.00209515
k__Bacteria;p__Actinobacteria;c__Coriobacteriia;o__Coriobacteriales;f__Coriobacteriaceae;g__Eggerthella;s__lenta	Species	90	10	16009	103	9.32954e-12	0.141374	0.064131	0.280082	-0.553135	1.01204	1.63289	0.00013931	0.00210548
k__Bacteria;p__Bacteroidetes;c__Flavobacteriia;o__Flavobacteriales;f__Flavobacteriaceae;g__Flavobacterium;s__	Species	0	5	0	69	0.00842931	Inf	1.46729	Inf	0.108198	-0.150881	0.0354497	0.000254626	0.00376281
k__Bacteria;p__Firmicutes;c__Bacilli;o__Bacillales;f__Paenibacillaceae;g__Paenibacillus;s__	Species	12	0	5051	0	0.00455223	0	0	0.560055	0.0514213	0.47394	-0.118192	0.000276082	0.00399119
k__Bacteria;p__Firmicutes;c__Clostridia;o__Clostridiales;f__[Tissierellaceae];g__WAL_1855D;s__	Species	23	11	109	34	0.474799	0.747488	0.322615	1.63178	0.238742	0.224294	-0.208504	0.000284664	0.0040277
k__Bacteria;p__Actinobacteria;c__Actinobacteria;o__Actinomycetales;f__Microbacteriaceae;g__Candidatus Rhodoluna;s__	Species	1	6	2	90	0.0151745	9.69865	1.16591	447.741	0.0929759	-0.141823	0.0473592	0.000393845	0.00535238
k__Bacteria;p__Actinobacteria;c__Actinobacteria;o__Actinomycetales;f__Corynebacteriaceae;g__Corynebacterium;s__kroppenstedtii	Species	28	6	1213	246	0.0104637	0.323721	0.107943	0.81282	0.27516	0.404933	-0.216337	0.000394386	0.00535238
k__Bacteria;p__Proteobacteria;c__Gammaproteobacteria;o__Enterobacteriales;f__Enterobacteriaceae;g__Serratia;s__marcescens	Species	81	45	160352	205944	0.475276	0.854483	0.555153	1.3037	2.15819	1.29385	-1.03866	0.000426714	0.00548581
k__Bacteria;p__Actinobacteria;c__Actinobacteria;o__Bifidobacteriales;f__Bifidobacteriaceae;g__Bifidobacterium;s__	Species	96	32	189111	631	0.000354999	0.458081	0.285656	0.719938	-0.0111942	1.21867	1.20215	0.000428895	0.00548581
k__Bacteria;p__Actinobacteria;c__Coriobacteriia;o__Coriobacteriales;f__Coriobacteriaceae;g__Atopobium;s__	Species	57	3	4911	110	7.42371e-10	0.072246	0.014314	0.226289	-0.164677	0.678265	0.577843	0.000436567	0.00548581
k__Bacteria;p__Proteobacteria;c__Epsilonproteobacteria;o__Campylobacterales;f__Campylobacteraceae;g__Sulfurospirillum;s__	Species	0	5	0	158	0.00842931	Inf	1.46729	Inf	0.0675288	-0.144016	0.0635257	0.000437215	0.00548581
k__Bacteria;p__Proteobacteria;c__Gammaproteobacteria;o__Pseudomonadales;f__Pseudomonadaceae;g__Pseudomonas;s__stutzeri	Species	11	10	374	2832	0.494878	1.45981	0.546524	3.85224	0.143476	-0.36209	0.322831	0.000451888	0.00556492
k__Bacteria;p__Proteobacteria;c__Gammaproteobacteria;o__Pseudomonadales;f__Pseudomonadaceae;Other;Other	Species	77	56	2277	116235	0.368509	1.19887	0.795485	1.79988	1.92922	-0.92049	-0.0272125	0.000473833	0.00572907
k__Bacteria;p__Bacteroidetes;c__Bacteroidia;o__Bacteroidales;f__Bacteroidaceae;g__Bacteroides;s__caccae	Species	34	23	57317	137791	0.777498	1.08038	0.590937	1.94486	0.853802	-0.945395	0.656439	0.000497719	0.00585935
k__Bacteria;p__Actinobacteria;c__Actinobacteria;o__Actinomycetales;f__Actinomycetaceae;g__Actinomyces;Other	Species	55	2	2162	41	2.20609e-10	0.0500205	0.00586272	0.192772	-0.0857099	0.473737	0.326303	0.000504645	0.00585935
k__Bacteria;p__Bacteroidetes;c__Bacteroidia;o__Bacteroidales;f__Bacteroidaceae;g__Bacteroides;Other	Species	38	48	70513	106963	0.000769393	2.24617	1.38369	3.66768	1.82609	-1.13146	0.246654	0.000511041	0.00585935
k__Bacteria;p__Firmicutes;c__Bacilli;o__Lactobacillales;f__Streptococcaceae;g__Streptococcus;Other	Species	167	64	28670	22567	2.06986e-05	0.468951	0.324599	0.67282	1.3815	0.834357	-0.272719	0.000583541	0.0065772
k__Bacteria;p__Proteobacteria;c__Gammaproteobacteria;o__Xanthomonadales;f__Xanthomonadaceae;g__Stenotrophomonas;s__	Species	30	29	124	468	0.0924583	1.6038	0.901629	2.85002	0.372441	-0.290873	0.117234	0.000619751	0.00686891
k__Bacteria;p__Actinobacteria;c__Actinobacteria;o__Actinomycetales;Other;Other;Other	Species	121	19	29060	194	4.66517e-13	0.186058	0.104836	0.31504	-0.421576	0.93091	1.77807	0.000673261	0.00730634
k__Bacteria;p__Proteobacteria;c__Betaproteobacteria;o__Neisseriales;f__Neisseriaceae;g__Microvirgula;s__aerodenitrificans	Species	23	20	64	792	0.330438	1.41221	0.717725	2.758	0.336117	-0.28941	0.108386	0.000681193	0.00730634
k__Bacteria;p__Firmicutes;c__Clostridia;o__Clostridiales;f__Veillonellaceae;g__Megasphaera;s__	Species	58	19	26778	492	0.0083917	0.479529	0.262187	0.843431	0.231582	0.865914	0.326929	0.000694475	0.00733057
k__Bacteria;p__Proteobacteria;c__Alphaproteobacteria;o__Caulobacterales;f__Caulobacteraceae;g__Brevundimonas;s__diminuta	Species	83	72	786	1339	0.023034	1.53208	1.04321	2.24825	0.965348	-0.440311	0.123723	0.000725777	0.00754127
k__Bacteria;p__Actinobacteria;c__Actinobacteria;o__Actinomycetales;f__Corynebacteriaceae;g__Corynebacterium;s__simulans	Species	12	0	1854	0	0.00455223	0	0	0.560055	0.0372424	0.340184	-0.085602	0.000835649	0.00854933
k__Bacteria;p__Bacteroidetes;c__Bacteroidia;o__Bacteroidales;f__Porphyromonadaceae;g__Parabacteroides;Other	Species	8	13	13268	78950	0.0380955	2.66182	1.00489	7.52789	0.580366	-0.689325	0.314876	0.000871997	0.00878603
k__Bacteria;p__Actinobacteria;c__Actinobacteria;o__Actinomycetales;f__Propionibacteriaceae;g__Propionibacterium;s__granulosum	Species	52	22	3596	638	0.0997341	0.638862	0.35876	1.10579	0.630034	0.614754	-0.244745	0.000900636	0.00893915
k__Bacteria;p__Proteobacteria;c__Alphaproteobacteria;o__Rhodobacterales;f__Rhodobacteraceae;g__Paracoccus;Other	Species	3	8	27	110	0.0269549	4.32883	1.0262	25.5812	0.163543	-0.189105	0.0496837	0.000926424	0.00905988
k__Bacteria;p__Firmicutes;c__Bacilli;o__Gemellales;f__;g__;s__	Species	131	123	1454	4743	4.31715e-05	1.98429	1.41216	2.79324	2.66905	-0.630763	-0.699964	0.000993382	0.00957389
k__Bacteria;p__Proteobacteria;c__Epsilonproteobacteria;o__Campylobacterales;f__Campylobacteraceae;g__Arcobacter;Other	Species	18	15	99	577	0.46394	1.34212	0.616382	2.8829	0.301656	-0.276686	0.101632	0.00124545	0.0118317
k__Bacteria;p__Firmicutes;c__Clostridia;o__Clostridiales;f__Lachnospiraceae;g__Dorea;s__	Species	56	16	47548	46	0.0020011	0.41532	0.216691	0.756693	0.00177867	0.796679	0.449054	0.00128042	0.0119927
k__Bacteria;p__Proteobacteria;c__Gammaproteobacteria;o__Pseudomonadales;f__Moraxellaceae;g__Acinetobacter;s__johnsonii	Species	63	36	179	1154	0.653878	0.890297	0.552947	1.41696	0.644323	-0.372943	0.164217	0.00130461	0.0120495
k__Bacteria;p__Firmicutes;c__Clostridia;o__Clostridiales;f__Clostridiaceae;g__SMB53;s__	Species	61	0	10228	0	1.93641e-14	0	0	0.0845964	-0.369441	0.628805	0.849164	0.00147187	0.0134081
k__Bacteria;p__Actinobacteria;c__Actinobacteria;o__Bifidobacteriales;f__Bifidobacteriaceae;g__;s__	Species	0	2	0	35	0.149151	Inf	0.298267	Inf	0.0274579	-0.0888101	0.0509553	0.00158507	0.0142442
k__Bacteria;p__Cyanobacteria;c__Chloroplast;o__Streptophyta;f__;g__;s__	Species	27	28	306	978	0.0595313	1.72676	0.953062	3.13417	0.67088	-0.378201	-0.00601585	0.00173353	0.0152129
k__Bacteria;p__Proteobacteria;c__Gammaproteobacteria;o__Pseudomonadales;f__Moraxellaceae;g__Enhydrobacter;Other	Species	5	9	11	33	0.0550145	2.92081	0.866684	11.2331	0.137164	-0.122754	0.0209115	0.00173862	0.0152129
k__Bacteria;p__Proteobacteria;c__Betaproteobacteria;o__Burkholderiales;f__Comamonadaceae;g__Tepidimonas;s__	Species	2	3	30	90	0.380002	2.39284	0.272083	28.8429	0.0362814	-0.145704	0.115794	0.00198447	0.0169259
k__Bacteria;p__Firmicutes;c__Bacilli;o__Lactobacillales;f__Streptococcaceae;g__Streptococcus;s__anginosus	Species	102	28	102832	40002	4.63681e-06	0.362737	0.22143	0.579162	0.547737	1.06239	0.720632	0.00198529	0.0169259
k__Bacteria;p__Bacteroidetes;c__Bacteroidia;o__Bacteroidales;f__Prevotellaceae;g__Prevotella;s__melaninogenica	Species	36	6	31293	15	0.000500605	0.246239	0.0834678	0.602474	-0.0455799	0.615165	0.282733	0.00272523	0.0229402
k__Bacteria;p__Actinobacteria;c__Actinobacteria;o__Actinomycetales;f__Geodermatophilaceae;g__Modestobacter;s__	Species	0	3	0	52	0.057384	Inf	0.657702	Inf	0.0656909	-0.103981	0.0318015	0.00279093	0.0231996
k__Bacteria;p__Firmicutes;c__Clostridia;o__Clostridiales;f__Veillonellaceae;Other;Other	Species	28	0	218	0	9.89639e-07	0	0	0.210162	-0.0555314	0.223096	0.12764	0.00283458	0.0232715
k__Bacteria;p__Firmicutes;c__Clostridia;o__Clostridiales;f__Peptostreptococcaceae;g__;s__	Species	108	16	93473	10595	4.26074e-12	0.181729	0.0974387	0.319575	-0.395049	1.00115	1.79244	0.00290745	0.0235577
k__Bacteria;p__Proteobacteria;c__Gammaproteobacteria;o__Enterobacteriales;f__Enterobacteriaceae;g__Salmonella;s__	Species	30	7	375	11	0.0138088	0.351983	0.128341	0.835133	0.0362441	0.260318	0.0740319	0.00294029	0.0235577
k__Bacteria;p__Bacteroidetes;c__Flavobacteriia;o__Flavobacteriales;f__[Weeksellaceae];g__Wautersiella;s__	Species	0	1	0	21	0.386688	Inf	0.0406681	Inf	0.0163003	-0.0713309	0.0457049	0.00298203	0.0236078
k__Bacteria;p__Firmicutes;c__Bacilli;o__Lactobacillales;f__Lactobacillaceae;g__Lactobacillus;s__delbrueckii	Species	9	2	18	2	0.217485	0.347596	0.0362373	1.69954	0.0298927	0.0766993	-0.0313908	0.00335425	0.0260696
k__Bacteria;p__Proteobacteria;c__Gammaproteobacteria;o__Pasteurellales;f__Pasteurellaceae;g__Haemophilus;s__parainfluenzae	Species	153	65	118229	90732	0.0010655	0.555892	0.384727	0.798103	2.40174	1.06848	-0.357491	0.00337141	0.0260696
k__Bacteria;p__Proteobacteria;c__Gammaproteobacteria;o__Aeromonadales;f__Aeromonadaceae;g__;s__	Species	26	26	6987	29435	0.101269	1.65452	0.897801	3.04995	0.556446	-0.432893	0.181607	0.00343384	0.0262472
k__Bacteria;p__Bacteroidetes;c__Flavobacteriia;o__Flavobacteriales;f__[Weeksellaceae];g__Chryseobacterium;s__	Species	56	30	155	1650	0.476087	0.828848	0.496327	1.36246	0.484839	-0.314556	0.212646	0.00363941	0.0275024
k__Bacteria;p__Firmicutes;c__Clostridia;o__Clostridiales;f__[Mogibacteriaceae];g__Mogibacterium;s__	Species	16	0	323	0	0.00042202	0	0	0.399448	-0.0423875	0.257796	0.0974281	0.00371168	0.0277333
k__Bacteria;p__Bacteroidetes;c__Bacteroidia;o__Bacteroidales;f__Prevotellaceae;g__Prevotella;s__	Species	161	81	574822	149569	0.0359151	0.697961	0.49164	0.987184	1.21557	1.26506	1.39896	0.00375542	0.0277484
k__Bacteria;p__Firmicutes;c__Bacilli;o__Lactobacillales;f__Lactobacillaceae;g__Lactobacillus;s__iners	Species	0	4	0	230	0.0220216	Inf	1.05362	Inf	0.111426	-0.140365	0.0240345	0.00387148	0.0282916
k__Bacteria;p__Proteobacteria;c__Betaproteobacteria;o__Neisseriales;f__Neisseriaceae;g__Neisseria;s__subflava	Species	13	3	107	9	0.121394	0.358619	0.064878	1.3239	0.0717611	0.16265	-0.0611306	0.00426639	0.0308386
k__Bacteria;p__Proteobacteria;c__Betaproteobacteria;o__Burkholderiales;f__Oxalobacteraceae;g__Cupriavidus;s__	Species	76	60	592	1093	0.163883	1.33373	0.890022	1.99364	0.944934	-0.353871	-0.0132732	0.00440697	0.0315122
k__Bacteria;p__Firmicutes;c__Clostridia;o__Clostridiales;f__Lachnospiraceae;g__Coprococcus;s__eutactus	Species	0	3	0	24	0.057384	Inf	0.657702	Inf	0.0612552	-0.0785227	0.0143413	0.00462423	0.032714
k__Bacteria;p__Proteobacteria;c__Gammaproteobacteria;o__Pseudomonadales;f__Moraxellaceae;g__Enhydrobacter;s__	Species	26	28	75	191	0.0413774	1.79817	0.987633	3.28451	0.411434	-0.217721	0.00922008	0.00496342	0.0347439
k__Bacteria;p__Proteobacteria;c__Betaproteobacteria;o__Neisseriales;f__Neisseriaceae;g__Vogesella;s__	Species	0	3	0	46	0.057384	Inf	0.657702	Inf	0.0718073	-0.097647	0.0214609	0.00510921	0.0353919
k__Bacteria;p__Actinobacteria;c__Actinobacteria;o__Bifidobacteriales;f__Bifidobacteriaceae;g__Bifidobacterium;s__bifidum	Species	7	1	109	1	0.160492	0.223796	0.00494108	1.75925	0.0278404	0.142071	-0.0453775	0.00537257	0.0368326
k__Bacteria;p__Actinobacteria;c__Actinobacteria;o__Actinomycetales;f__Microbacteriaceae;g__Salinibacterium;s__	Species	0	1	0	112	0.386688	Inf	0.0406681	Inf	0.029088	-0.101975	0.060535	0.00557801	0.0378508
k__Bacteria;p__Proteobacteria;c__Betaproteobacteria;o__Burkholderiales;f__Comamonadaceae;g__Diaphorobacter;s__	Species	8	12	22	183	0.0608279	2.44682	0.90416	7.01058	0.280421	-0.182161	-0.0248671	0.00608957	0.0409047
k__Bacteria;p__Proteobacteria;c__Gammaproteobacteria;o__Enterobacteriales;f__Enterobacteriaceae;Other;Other	Species	377	243	2327855	3737199	0.0580518	6.43147	0.904949	280.523	11.5394	-0.973537	-0.193243	0.00627882	0.0417542
k__Bacteria;p__Bacteroidetes;c__[Saprospirae];o__[Saprospirales];f__Chitinophagaceae;g__;s__	Species	0	3	0	19	0.057384	Inf	0.657702	Inf	0.0673909	-0.0727512	0.00445197	0.00636489	0.0419075
k__Bacteria;p__Proteobacteria;c__Gammaproteobacteria;o__Pseudomonadales;f__Pseudomonadaceae;g__Pseudomonas;s__fragi	Species	2	3	2	254	0.380002	2.39284	0.272083	28.8429	0.0631655	-0.12216	0.0576272	0.00643727	0.0419685
k__Bacteria;p__Firmicutes;c__Bacilli;o__Lactobacillales;f__Lactobacillaceae;g__Lactobacillus;s__zeae	Species	91	32	39309	7776	0.00133444	0.491507	0.305823	0.774592	1.12964	0.813902	0.035775	0.00769834	0.0497029
k__Bacteria;p__Firmicutes;c__Bacilli;o__Lactobacillales;f__Leuconostocaceae;g__;s__	Species	3	3	55	617	0.681319	1.59209	0.21152	11.9882	0.120038	-0.191889	0.0976176	0.00789309	0.0504665
k__Bacteria;p__Firmicutes;c__Clostridia;o__Clostridiales;f__[Mogibacteriaceae];g__;s__	Species	16	5	873	7	0.177789	0.485596	0.137293	1.4107	0.0667924	0.209825	-0.0393839	0.0079684	0.0504665
k__Bacteria;p__Actinobacteria;c__Actinobacteria;o__Actinomycetales;f__Microbacteriaceae;g__Curtobacterium;s__	Species	3	0	6	0	0.28739	0	0	3.83658	0.00902209	0.0380541	-0.0207374	0.0093336	0.0585552
k__Bacteria;p__Actinobacteria;c__Actinobacteria;o__Actinomycetales;f__;g__;s__	Species	1	6	1	23	0.0151745	9.69865	1.16591	447.741	0.106349	-0.0751869	-0.0216327	0.00968908	0.0602172
k__Bacteria;p__Firmicutes;c__Bacilli;o__Bacillales;f__Bacillaceae;g__Bacillus;Other	Species	3	0	2933	0	0.28739	0	0	3.83658	0.0473756	0.166748	-0.108893	0.0101889	0.0627369
k__Bacteria;p__Bacteroidetes;c__Bacteroidia;o__Bacteroidales;f__Porphyromonadaceae;g__Porphyromonas;s__	Species	38	14	11154	19	0.0754292	0.559523	0.273618	1.08479	0.0642043	0.375588	0.15684	0.0105851	0.0645788
k__Bacteria;p__Firmicutes;c__Bacilli;o__Lactobacillales;f__Aerococcaceae;g__Facklamia;s__	Species	8	0	149	0	0.0260072	0	0	0.920331	0.00397325	0.140906	-0.00913256	0.0114568	0.0692615
k__Bacteria;p__Firmicutes;c__Clostridia;o__Clostridiales;f__Ruminococcaceae;g__Ruminococcus;s__	Species	109	18	27985	371	3.0546e-11	0.203556	0.112788	0.349485	-0.348747	0.673677	1.63898	0.0119417	0.0715426
k__Bacteria;p__Proteobacteria;c__Alphaproteobacteria;o__Rhizobiales;f__Hyphomicrobiaceae;g__Devosia;s__	Species	1	3	3	24	0.304112	4.7932	0.38239	252.537	0.0544509	-0.0745913	0.0252718	0.0123441	0.0732929
k__Bacteria;p__Firmicutes;c__Bacilli;o__Lactobacillales;f__Leuconostocaceae;Other;Other	Species	121	94	1102	3229	0.0700788	1.37689	0.970154	1.95309	1.7597	-0.425682	-0.16903	0.0128788	0.0754578
k__Bacteria;p__Firmicutes;c__Erysipelotrichi;o__Erysipelotrichales;f__Erysipelotrichaceae;g__Coprobacillus;s__cateniformis	Species	6	1	867	1	0.257982	0.26175	0.0056625	2.17747	0.0331112	0.207597	-0.0574986	0.0130242	0.0754578
k__Bacteria;p__Proteobacteria;c__Alphaproteobacteria;o__Rhizobiales;Other;Other;Other	Species	10	14	24	158	0.0541214	2.29165	0.929142	5.87008	0.310254	-0.16331	-0.0557415	0.0130552	0.0754578
k__Bacteria;p__Actinobacteria;c__Actinobacteria;o__Actinomycetales;f__Microbacteriaceae;g__Leucobacter;s__	Species	2	0	8	0	0.524926	0	0	8.44706	0.0123436	0.0422735	-0.0283719	0.0131626	0.0754578
k__Bacteria;p__Proteobacteria;c__Gammaproteobacteria;o__Enterobacteriales;f__Enterobacteriaceae;g__Klebsiella;s__	Species	334	209	568047	442674	0.814579	0.947651	0.584544	1.55102	6.48474	-0.944394	0.522254	0.0136393	0.0775226
k__Bacteria;p__Proteobacteria;c__Alphaproteobacteria;o__Rhizobiales;f__Bradyrhizobiaceae;Other;Other	Species	4	6	14	19	0.196614	2.41038	0.564971	11.7378	0.0646565	-0.084872	0.0503258	0.0138551	0.0780819
k__Bacteria;p__Bacteroidetes;c__Cytophagia;o__Cytophagales;f__Cytophagaceae;g__;s__	Species	3	3	6	102	0.681319	1.59209	0.21152	11.9882	0.0710199	-0.105878	0.0475764	0.0141988	0.0793461
k__Bacteria;p__Actinobacteria;c__Actinobacteria;o__Actinomycetales;f__Propionibacteriaceae;g__Propionibacterium;s__	Species	162	65	58263	38262	0.000121535	0.504882	0.34979	0.723947	2.56275	0.883255	-0.206069	0.014378	0.0793534
k__Bacteria;p__Actinobacteria;c__Actinobacteria;o__Bifidobacteriales;f__Bifidobacteriaceae;g__Bifidobacterium;s__adolescentis	Species	3	5	3	35	0.271691	2.67351	0.514834	17.3707	0.0817045	-0.0783042	0.00997972	0.0144787	0.0793534
k__Bacteria;p__Proteobacteria;c__Betaproteobacteria;o__Neisseriales;f__Neisseriaceae;g__Eikenella;s__	Species	14	3	1222	212	0.0808052	0.332139	0.0605754	1.20757	0.183807	0.275599	-0.122655	0.0145581	0.0793534
k__Bacteria;p__Proteobacteria;c__Gammaproteobacteria;o__Enterobacteriales;f__Enterobacteriaceae;g__Salmonella;Other	Species	4	0	10	0	0.162662	0	0	2.39867	0.00761189	0.046129	-0.017496	0.0150118	0.0811614
k__Bacteria;p__Proteobacteria;c__Gammaproteobacteria;o__Enterobacteriales;f__Enterobacteriaceae;g__Gluconacetobacter;s__	Species	4	4	67	376	0.494089	1.59455	0.294106	8.64584	0.157013	-0.177198	0.0590301	0.0152666	0.0815024
k__Bacteria;p__Firmicutes;c__Clostridia;o__Clostridiales;f__Lachnospiraceae;g__Catonella;s__	Species	0	1	0	19	0.386688	Inf	0.0406681	Inf	0.0230576	-0.0566542	0.0279033	0.01532	0.0815024
k__Bacteria;p__Firmicutes;c__Bacilli;o__Bacillales;f__Staphylococcaceae;g__Staphylococcus;Other	Species	344	217	309173	443147	1	1.00462	0.58719	1.74409	7.42612	-0.865917	-0.950899	0.0156927	0.0828225
k__Bacteria;p__Bacteroidetes;c__Bacteroidia;o__Bacteroidales;f__Prevotellaceae;g__Prevotella;s__nanceiensis	Species	4	1	29	1	0.653656	0.394531	0.00797332	4.01736	0.0273516	0.0680988	-0.0442264	0.0158339	0.0829098
k__Bacteria;p__Actinobacteria;c__Actinobacteria;o__Actinomycetales;f__Microbacteriaceae;g__Microbacterium;s__	Species	0	2	0	27	0.149151	Inf	0.298267	Inf	0.05821	-0.0697152	0.0095555	0.017489	0.0908118
k__Bacteria;p__Actinobacteria;c__Acidimicrobiia;o__Acidimicrobiales;f__Microthrixaceae;g__;s__	Species	0	1	0	20	0.386688	Inf	0.0406681	Inf	0.0241262	-0.0563772	0.0267856	0.0176161	0.0908118
k__Bacteria;p__Actinobacteria;c__Actinobacteria;o__Bifidobacteriales;f__Bifidobacteriaceae;g__Bifidobacterium;Other	Species	107	30	22740	2816	4.24681e-06	0.367387	0.227491	0.579599	0.511749	0.653197	0.845539	0.0188797	0.0965771
k__Bacteria;p__Actinobacteria;c__Actinobacteria;o__Actinomycetales;f__Nocardioidaceae;g__Propionicimonas;s__	Species	0	2	0	21	0.149151	Inf	0.298267	Inf	0.0534106	-0.0625665	0.00760437	0.019276	0.0976393
k__Bacteria;p__Proteobacteria;c__Betaproteobacteria;o__Burkholderiales;f__Comamonadaceae;g__Schlegelella;s__	Species	2	0	3	0	0.524926	0	0	8.44706	0.00587304	0.0236385	-0.0134993	0.0194559	0.0976393
k__Bacteria;p__Fusobacteria;c__Fusobacteriia;o__Fusobacteriales;f__Fusobacteriaceae;g__Fusobacterium;s__	Species	29	7	11812	145	0.0138438	0.365121	0.132805	0.869699	0.0387622	0.424626	0.218951	0.0195279	0.0976393
k__Bacteria;p__Proteobacteria;c__Epsilonproteobacteria;o__Campylobacterales;f__Campylobacteraceae;g__Campylobacter;Other	Species	2	0	10	0	0.524926	0	0	8.44706	0.011036	0.0451393	-0.0253664	0.0203994	0.101236
k__Bacteria;p__Proteobacteria;c__Gammaproteobacteria;o__Pasteurellales;f__Pasteurellaceae;g__Actinobacillus;s__parahaemolyticus	Species	4	0	9	0	0.162662	0	0	2.39867	0.00644523	0.0410571	-0.0148144	0.0208623	0.102483
k__Bacteria;p__Proteobacteria;c__Alphaproteobacteria;o__Rhodospirillales;f__Acetobacteraceae;g__Gluconobacter;s__	Species	0	1	0	18	0.386688	Inf	0.0406681	Inf	0.0242128	-0.0529994	0.0239083	0.0210832	0.102483
k__Bacteria;p__Firmicutes;c__Bacilli;o__Bacillales;f__Alicyclobacillaceae;g__;s__	Species	0	1	0	12	0.386688	Inf	0.0406681	Inf	0.0211606	-0.0460499	0.0206715	0.0214199	0.102483
k__Bacteria;p__Proteobacteria;c__Alphaproteobacteria;o__Rhizobiales;f__Brucellaceae;Other;Other	Species	0	1	0	4	0.386688	Inf	0.0406681	Inf	0.0132777	-0.0288951	0.0129708	0.02142	0.102483
k__Bacteria;p__Bacteroidetes;c__Sphingobacteriia;o__Sphingobacteriales;f__;g__;s__	Species	3	0	10	0	0.28739	0	0	3.83658	0.00753022	0.045219	-0.0173083	0.0214533	0.102483
k__Bacteria;p__Tenericutes;c__Mollicutes;o__Mycoplasmatales;f__Mycoplasmataceae;g__Mycoplasma;s__	Species	3	0	781	0	0.28739	0	0	3.83658	0.0284388	0.132514	-0.065367	0.0217181	0.102483
k__Bacteria;p__Firmicutes;c__Bacilli;o__Bacillales;f__Staphylococcaceae;g__Staphylococcus;s__epidermidis	Species	65	57	325	483	0.0490976	1.50892	0.991775	2.29268	1.10993	-0.269729	-0.26847	0.0217295	0.102483
k__Bacteria;p__Firmicutes;c__Bacilli;o__Lactobacillales;Other;Other;Other	Species	136	27	3856	1167	4.28662e-12	0.230129	0.140705	0.365631	0.68307	0.439696	0.319566	0.0227312	0.106211
k__Bacteria;p__Firmicutes;c__Bacilli;o__Lactobacillales;f__Carnobacteriaceae;g__Granulicatella;s__	Species	7	5	17	267	1	1.13545	0.280809	4.20989	0.151032	-0.1408	0.0368905	0.0228393	0.106211
k__Bacteria;p__Firmicutes;c__Clostridia;o__Clostridiales;f__Veillonellaceae;g__Acidaminococcus;s__	Species	1	0	1	0	1	0	0	61.7978	0.00402415	0.0122422	-0.00924955	0.0234062	0.108091
k__Bacteria;p__Firmicutes;c__Clostridia;o__Clostridiales;f__Peptostreptococcaceae;g__Peptostreptococcus;s__anaerobius	Species	65	25	63603	7664	0.0259976	0.565993	0.330942	0.943329	0.103504	0.691694	0.923292	0.0246635	0.113063
k__Bacteria;p__Proteobacteria;c__Betaproteobacteria;o__Burkholderiales;f__Comamonadaceae;g__;s__	Species	1	0	2	0	1	0	0	61.7978	0.00626973	0.0192131	-0.014411	0.0248228	0.113063
k__Bacteria;p__Proteobacteria;c__Deltaproteobacteria;o__Myxococcales;f__Polyangiaceae;g__Chondromyces;s__	Species	0	1	0	40	0.386688	Inf	0.0406681	Inf	0.0321186	-0.064098	0.0265601	0.027046	0.121219
k__Bacteria;p__Actinobacteria;c__Actinobacteria;o__Actinomycetales;f__Cellulomonadaceae;g__Cellulomonas;s__	Species	0	1	0	6	0.386688	Inf	0.0406681	Inf	0.0168301	-0.0335873	0.0139175	0.0270461	0.121219
k__Bacteria;p__Proteobacteria;c__Alphaproteobacteria;o__;f__;g__;s__	Species	1	0	9	0	1	0	0	61.7978	0.0127892	0.0396518	-0.029396	0.0271603	0.121219
k__Bacteria;p__Actinobacteria;c__Actinobacteria;o__Actinomycetales;f__Actinomycetaceae;g__Mobiluncus;s__	Species	6	0	165	0	0.0869088	0	0	1.33995	0.00610357	0.117634	-0.0140291	0.0282026	0.125032
k__Bacteria;p__Proteobacteria;c__Gammaproteobacteria;o__Alteromonadales;f__Alteromonadaceae;g__Cellvibrio;s__	Species	2	0	62	0	0.524926	0	0	8.44706	0.0192368	0.0725038	-0.0442161	0.0287883	0.126783
k__Bacteria;p__Firmicutes;c__Bacilli;o__Bacillales;f__Thermoactinomycetaceae;g__Planifilum;s__	Species	1	0	6	0	1	0	0	61.7978	0.0105559	0.0330668	-0.0242628	0.0292903	0.128145
k__Bacteria;p__Actinobacteria;c__Actinobacteria;o__Actinomycetales;f__Nocardioidaceae;g__;s__	Species	3	4	28	622	0.43868	2.1307	0.357126	14.6733	0.144914	-0.144501	0.038928	0.0303757	0.132025
k__Bacteria;p__Proteobacteria;c__Gammaproteobacteria;o__Pseudomonadales;f__Moraxellaceae;g__Acinetobacter;s__	Species	117	70	719	2907	0.720616	0.928461	0.641436	1.3387	1.18943	-0.338679	0.153526	0.0319767	0.138081
k__Bacteria;p__Proteobacteria;c__Gammaproteobacteria;o__Enterobacteriales;f__Enterobacteriaceae;g__Trabulsiella;s__farmeri	Species	2	0	21	0	0.524926	0	0	8.44706	0.0137555	0.0519413	-0.0316172	0.032853	0.138171
k__Bacteria;p__Actinobacteria;c__Coriobacteriia;o__Coriobacteriales;f__Coriobacteriaceae;g__Collinsella;s__aerofaciens	Species	7	13	14	28	0.0186498	3.04944	1.11162	9.16358	0.161903	-0.079622	-0.0237297	0.0329391	0.138171
k__Bacteria;p__Firmicutes;c__Bacilli;o__Bacillales;f__Bacillaceae;g__Bacillus;s__badius	Species	0	2	0	10	0.149151	Inf	0.298267	Inf	0.0324012	-0.039974	0.0062895	0.0330297	0.138171
k__Bacteria;p__Proteobacteria;c__Gammaproteobacteria;o__Xanthomonadales;f__Xanthomonadaceae;g__Stenotrophomonas;s__acidaminiphila	Species	0	1	0	78	0.386688	Inf	0.0406681	Inf	0.0393317	-0.0727382	0.0277453	0.0330364	0.138171
k__Bacteria;p__Actinobacteria;c__Actinobacteria;o__Actinomycetales;f__Micrococcaceae;g__Rothia;s__aeria	Species	0	1	0	72	0.386688	Inf	0.0406681	Inf	0.0386207	-0.0714233	0.0272437	0.0330364	0.138171
k__Bacteria;p__Bacteroidetes;c__Bacteroidia;o__Bacteroidales;f__Bacteroidaceae;g__Bacteroides;s__plebeius	Species	2	0	5	0	0.524926	0	0	8.44706	0.00617086	0.0293018	-0.0141838	0.0335274	0.139348
k__Bacteria;p__Proteobacteria;c__Betaproteobacteria;o__Rhodocyclales;f__Rhodocyclaceae;g__Zoogloea;s__	Species	1	0	8	0	1	0	0	61.7978	0.011334	0.0363097	-0.0260512	0.0341164	0.140915
k__Bacteria;p__Bacteroidetes;c__Bacteroidia;o__Bacteroidales;f__Bacteroidaceae;g__Bacteroides;s__ovatus	Species	18	5	18336	399	0.125398	0.429379	0.122953	1.22091	0.148886	0.326161	-0.00692404	0.035156	0.143571
k__Bacteria;p__Actinobacteria;c__Coriobacteriia;o__Coriobacteriales;f__Coriobacteriaceae;Other;Other	Species	3	0	8	0	0.28739	0	0	3.83658	0.00530271	0.0366481	-0.0121883	0.035191	0.143571
k__Bacteria;p__Firmicutes;c__Bacilli;o__Lactobacillales;f__Streptococcaceae;g__Lactococcus;s__	Species	185	123	10716	28264	0.567156	1.10975	0.795172	1.5492	2.90886	-0.537011	-0.109086	0.0359631	0.145826
k__Bacteria;p__Firmicutes;c__Bacilli;o__Lactobacillales;f__Streptococcaceae;g__Streptococcus;s__agalactiae	Species	87	28	121865	74342	0.000450967	0.447531	0.271442	0.720161	0.959509	0.770933	0.662162	0.0371576	0.149756
k__Bacteria;p__Actinobacteria;c__Actinobacteria;o__Actinomycetales;f__Geodermatophilaceae;g__Geodermatophilus;s__	Species	1	0	4	0	1	0	0	61.7978	0.0079791	0.0260292	-0.01834	0.0381818	0.152957
k__Bacteria;p__Proteobacteria;c__Gammaproteobacteria;o__Pasteurellales;f__Pasteurellaceae;g__Actinobacillus;s__	Species	5	1	6	1	0.413539	0.314873	0.00662492	2.83801	0.0139174	0.0302539	-0.0130783	0.0385781	0.153619
k__Bacteria;p__Bacteroidetes;c__Flavobacteriia;o__Flavobacteriales;f__Flavobacteriaceae;g__Flavobacterium;s__succinicans	Species	0	2	0	26	0.149151	Inf	0.298267	Inf	0.0613619	-0.0584436	-0.00242374	0.0410538	0.162505
k__Bacteria;p__Bacteroidetes;c__Bacteroidia;o__Bacteroidales;f__Prevotellaceae;g__Prevotella;Other	Species	1	0	1	0	1	0	0	61.7978	0.00333105	0.0110251	-0.00765646	0.0415286	0.16257
k__Bacteria;p__Firmicutes;c__Bacilli;o__Lactobacillales;f__Lactobacillaceae;g__Pediococcus;s__	Species	0	1	0	36	0.386688	Inf	0.0406681	Inf	0.0340097	-0.0574853	0.0194974	0.0415593	0.16257
k__Bacteria;p__Firmicutes;c__Clostridia;o__Clostridiales;f__Clostridiaceae;g__Clostridium;s__neonatale	Species	26	6	109176	11	0.0238547	0.350535	0.116208	0.888054	-0.108978	0.441615	0.410015	0.0441001	0.1715
k__Bacteria;p__Actinobacteria;c__Actinobacteria;o__Actinomycetales;f__Microbacteriaceae;g__Clavibacter;s__	Species	3	2	10	174	1	1.05775	0.0877308	9.30422	0.0746841	-0.0983516	0.0435837	0.0450249	0.174079
k__Bacteria;p__Cyanobacteria;c__Chloroplast;o__Cryptophyta;f__;g__;s__	Species	0	1	0	5	0.386688	Inf	0.0406681	Inf	0.017236	-0.0278955	0.00885316	0.0462937	0.17795
k__Bacteria;p__Firmicutes;c__Bacilli;o__Bacillales;f__Staphylococcaceae;g__Jeotgalicoccus;s__psychrophilus	Species	1	2	2	352	0.562691	3.18409	0.164936	188.467	0.0857245	-0.0975141	0.016603	0.0467361	0.178618
k__Bacteria;p__Proteobacteria;c__Gammaproteobacteria;o__Cardiobacteriales;f__Cardiobacteriaceae;g__Cardiobacterium;s__	Species	1	0	37	0	1	0	0	61.7978	0.0165819	0.0562784	-0.0381136	0.0474918	0.180469
k__Bacteria;p__Bacteroidetes;c__Flavobacteriia;o__Flavobacteriales;f__[Weeksellaceae];g__Cloacibacterium;s__	Species	6	10	14	84	0.0664954	2.70923	0.878656	9.19356	0.177313	-0.0937582	-0.0308159	0.0488268	0.184488
k__Bacteria;p__Proteobacteria;c__Betaproteobacteria;o__Rhodocyclales;f__Rhodocyclaceae;g__Dechloromonas;s__	Species	0	1	0	22	0.386688	Inf	0.0406681	Inf	0.0305479	-0.0481415	0.0146121	0.0494103	0.184595
k__Bacteria;p__Actinobacteria;c__Thermoleophilia;o__Solirubrobacterales;f__Solirubrobacteraceae;g__;s__	Species	0	1	0	18	0.386688	Inf	0.0406681	Inf	0.0286865	-0.0452081	0.0137217	0.0494104	0.184595
k__Bacteria;p__Actinobacteria;c__Actinobacteria;o__Actinomycetales;f__ACK-M1;g__;s__	Species	1	0	5	0	1	0	0	61.7978	0.008005	0.027435	-0.0183996	0.0498553	0.185216
k__Bacteria;p__Firmicutes;c__Bacilli;o__Bacillales;f__Bacillaceae;g__Bacillus;s__flexus	Species	1	3	1	71	0.304112	4.7932	0.38239	252.537	0.0830764	-0.0720888	-0.0048491	0.0508295	0.187787
k__Bacteria;p__Proteobacteria;c__Gammaproteobacteria;o__Pseudomonadales;f__Moraxellaceae;g__Acinetobacter;s__schindleri	Species	1	0	1	0	1	0	0	61.7978	0.00305518	0.0105402	-0.00702236	0.0514708	0.18847
k__Bacteria;p__Bacteroidetes;c__Bacteroidia;o__Bacteroidales;f__[Paraprevotellaceae];g__[Prevotella];s__	Species	0	1	0	335	0.386688	Inf	0.0406681	Inf	0.0572112	-0.0883746	0.0258823	0.0518644	0.18847
k__Bacteria;p__Proteobacteria;c__Gammaproteobacteria;o__Oceanospirillales;f__Halomonadaceae;g__Halomonas;s__	Species	0	1	0	8	0.386688	Inf	0.0406681	Inf	0.0216097	-0.0333806	0.00977621	0.0518646	0.18847
k__Bacteria;p__Proteobacteria;c__Gammaproteobacteria;o__Pseudomonadales;f__Pseudomonadaceae;g__Pseudomonas;s__	Species	18	19	175	202	0.117984	1.72948	0.839478	3.57655	0.319162	-0.176678	0.0746725	0.052711	0.190504
k__Bacteria;p__Actinobacteria;c__Actinobacteria;o__Bifidobacteriales;f__Bifidobacteriaceae;g__Bifidobacterium;s__breve	Species	130	54	403641	102452	0.00220056	0.56237	0.380666	0.823582	1.28616	0.878413	1.39665	0.0536732	0.191125
k__Bacteria;p__Firmicutes;c__Clostridia;o__Clostridiales;f__Lachnospiraceae;g__[Ruminococcus];s__torques	Species	7	1	20	1	0.160492	0.223796	0.00494108	1.75925	0.0108749	0.0493776	-0.00623355	0.0547962	0.191125
k__Bacteria;p__Proteobacteria;c__Alphaproteobacteria;o__Rhizobiales;f__Phyllobacteriaceae;g__Defluvibacter;s__	Species	1	1	15	322	1	1.58722	0.020154	124.889	0.0402355	-0.0956373	0.063223	0.0549058	0.191125
k__Bacteria;p__Proteobacteria;c__Alphaproteobacteria;o__Sphingomonadales;f__Sphingomonadaceae;g__Sphingobium;s__	Species	1	2	1	4	0.562691	3.18409	0.164936	188.467	0.0209407	-0.0253991	0.00796044	0.0549332	0.191125
k__Bacteria;p__Proteobacteria;c__Alphaproteobacteria;o__Rhizobiales;f__Bradyrhizobiaceae;g__Afipia;s__	Species	15	17	152	76	0.0950678	1.85542	0.852996	4.0752	0.210426	-0.122663	0.0371354	0.0550303	0.191125
k__Bacteria;p__Firmicutes;c__Clostridia;o__Clostridiales;f__;g__;s__	Species	32	5	2778	265	0.000814878	0.232511	0.0697235	0.613039	0.054437	0.278838	0.260314	0.0552848	0.191125
k__Bacteria;p__Bacteroidetes;c__Cytophagia;o__Cytophagales;f__Cytophagaceae;g__Hymenobacter;s__	Species	1	0	25	0	1	0	0	61.7978	0.0138974	0.0487291	-0.0319434	0.0554686	0.191125
k__Bacteria;p__Actinobacteria;c__Actinobacteria;o__Actinomycetales;f__Geodermatophilaceae;Other;Other	Species	1	0	24	0	1	0	0	61.7978	0.0137301	0.0481425	-0.0315589	0.0554686	0.191125
k__Bacteria;p__Actinobacteria;c__Actinobacteria;o__Actinomycetales;f__Geodermatophilaceae;g__Blastococcus;s__aggregatus	Species	1	0	2	0	1	0	0	61.7978	0.00468614	0.0164312	-0.0107711	0.0554693	0.191125
k__Bacteria;p__Proteobacteria;c__Betaproteobacteria;o__Burkholderiales;f__Comamonadaceae;g__Rubrivivax;s__	Species	1	0	9	0	1	0	0	61.7978	0.00975419	0.0343195	-0.0224201	0.0563244	0.193071
k__Bacteria;p__Firmicutes;c__Clostridia;o__Clostridiales;f__Eubacteriaceae;g__Pseudoramibacter_Eubacterium;s__	Species	15	0	7845	0	0.000745475	0	0	0.43064	-0.138376	0.306242	0.318058	0.0590205	0.201275
k__Bacteria;p__Proteobacteria;c__Gammaproteobacteria;o__Xanthomonadales;f__Xanthomonadaceae;g__Stenotrophomonas;Other	Species	33	15	100	736	0.285894	0.703038	0.346609	1.36614	0.270284	0.141339	-0.130904	0.060017	0.20274
k__Bacteria;p__Proteobacteria;Other;Other;Other;Other;Other	Species	1	0	6	0	1	0	0	61.7978	0.00798348	0.0285465	-0.0183501	0.0603603	0.20274
k__Bacteria;p__Firmicutes;c__Clostridia;o__Clostridiales;f__Lachnospiraceae;g__[Ruminococcus];s__gnavus	Species	63	27	49188	315	0.0793838	0.640331	0.379278	1.05766	0.221154	0.420847	0.419014	0.0603647	0.20274
k__Bacteria;p__Firmicutes;c__Clostridia;o__Clostridiales;f__[Tissierellaceae];g__Parvimonas;s__	Species	4	1	50	1	0.653656	0.394531	0.00797332	4.01736	0.0154857	0.0729851	-0.0168736	0.0618856	0.206804
k__Bacteria;p__Firmicutes;c__Bacilli;o__Lactobacillales;f__Enterococcaceae;g__Enterococcus;s__	Species	377	212	1324893	945018	5.76287e-07	0.176225	0.0757229	0.376347	8.17152	0.644867	1.00866	0.0622913	0.207119
k__Bacteria;p__Firmicutes;c__Bacilli;o__Lactobacillales;f__Lactobacillaceae;g__Lactobacillus;s__salivarius	Species	1	2	12	106	0.562691	3.18409	0.164936	188.467	0.0848478	-0.0895147	0.0197502	0.0627232	0.207517
k__Bacteria;p__Proteobacteria;c__Gammaproteobacteria;o__Enterobacteriales;f__Enterobacteriaceae;g__Serratia;Other	Species	2	6	2	10	0.0605222	4.84093	0.856716	49.4156	0.075896	-0.036538	-0.0242532	0.0644046	0.212025
k__Bacteria;p__Proteobacteria;c__Alphaproteobacteria;o__Rhizobiales;f__Phyllobacteriaceae;Other;Other	Species	3	4	112	761	0.43868	2.1307	0.357126	14.6733	0.121535	-0.136924	0.0611366	0.0647918	0.212249
k__Bacteria;p__Proteobacteria;c__Gammaproteobacteria;o__Enterobacteriales;f__Enterobacteriaceae;g__Trabulsiella;Other	Species	1	0	4	0	1	0	0	61.7978	0.00636432	0.0231906	-0.0146284	0.0651202	0.212279
k__Bacteria;p__Actinobacteria;c__Actinobacteria;o__Bifidobacteriales;f__Bifidobacteriaceae;g__Bifidobacterium;s__longum	Species	63	27	60842	23565	0.0793838	0.640331	0.379278	1.05766	0.595648	0.466519	0.121842	0.067305	0.218331
k__Bacteria;p__Proteobacteria;c__Alphaproteobacteria;o__Sphingomonadales;f__Erythrobacteraceae;Other;Other	Species	0	1	0	76	0.386688	Inf	0.0406681	Inf	0.045316	-0.0614454	0.0133961	0.0703267	0.227025
k__Bacteria;p__Proteobacteria;c__Gammaproteobacteria;o__Legionellales;f__Legionellaceae;g__Legionella;s__	Species	1	0	81	0	1	0	0	61.7978	0.0166617	0.0621529	-0.0382972	0.0710687	0.228312
k__Bacteria;p__Actinobacteria;c__Actinobacteria;o__Actinomycetales;f__Nocardiaceae;g__Rhodococcus;s__fascians	Species	4	4	35	52	0.494089	1.59455	0.294106	8.64584	0.0671097	-0.0859585	0.0614396	0.0738032	0.235957
k__Bacteria;p__Actinobacteria;c__Actinobacteria;o__Actinomycetales;f__Nocardioidaceae;g__Aeromicrobium;s__	Species	0	1	0	7	0.386688	Inf	0.0406681	Inf	0.0219764	-0.028918	0.00576524	0.0752163	0.238055
k__Bacteria;p__Fusobacteria;c__Fusobacteriia;o__Fusobacteriales;f__Leptotrichiaceae;g__;s__	Species	0	1	0	4	0.386688	Inf	0.0406681	Inf	0.0170092	-0.0223818	0.00446216	0.0752165	0.238055
k__Bacteria;p__Actinobacteria;c__Actinobacteria;o__Bifidobacteriales;f__Bifidobacteriaceae;g__Gardnerella;s__	Species	19	4	2383	120	0.0472354	0.323291	0.0790277	0.989163	0.078855	0.219061	0.0826574	0.0755333	0.238055
k__Bacteria;p__Proteobacteria;c__Betaproteobacteria;o__Burkholderiales;f__Comamonadaceae;g__Hydrogenophaga;Other	Species	2	0	2	0	0.524926	0	0	8.44706	0.00185999	0.0135649	-0.0042752	0.0761908	0.238995
k__Bacteria;p__Actinobacteria;c__Actinobacteria;o__Actinomycetales;f__Micrococcaceae;g__;s__	Species	1	3	1	5	0.304112	4.7932	0.38239	252.537	0.0356732	-0.0252255	-0.00439672	0.0766065	0.23917
k__Bacteria;p__Bacteroidetes;c__Flavobacteriia;o__Flavobacteriales;f__Flavobacteriaceae;g__Capnocytophaga;s__ochracea	Species	0	1	0	4	0.386688	Inf	0.0406681	Inf	0.0170913	-0.0222377	0.00427429	0.0771188	0.239645
k__Bacteria;p__Firmicutes;c__Clostridia;o__Clostridiales;f__Lachnospiraceae;g__Blautia;s__	Species	37	20	59129	61	0.669113	0.844829	0.452309	1.53767	0.291774	0.224183	-0.0548912	0.0796438	0.24634
k__Bacteria;p__Firmicutes;c__Bacilli;o__Lactobacillales;f__Aerococcaceae;g__Aerococcus;s__	Species	6	1	134	1	0.257982	0.26175	0.0056625	2.17747	0.00218344	0.0941515	0.0137832	0.0805968	0.248134
k__Bacteria;p__Proteobacteria;c__Alphaproteobacteria;o__Rhizobiales;f__Aurantimonadaceae;g__;s__	Species	3	0	154	0	0.28739	0	0	3.83658	0.0112802	0.0703544	-0.0259275	0.0822671	0.249736
k__Bacteria;p__Proteobacteria;c__Alphaproteobacteria;o__Rhizobiales;f__Brucellaceae;g__Ochrobactrum;Other	Species	1	0	12	0	1	0	0	61.7978	0.00893157	0.0348276	-0.0205293	0.0823529	0.249736
k__Bacteria;p__Proteobacteria;c__Betaproteobacteria;o__Burkholderiales;f__Burkholderiaceae;g__Burkholderia;Other	Species	1	0	3	0	1	0	0	61.7978	0.0048273	0.0188235	-0.0110956	0.0823533	0.249736
k__Bacteria;p__Bacteroidetes;c__Sphingobacteriia;o__Sphingobacteriales;f__Sphingobacteriaceae;g__Sphingobacterium;s__multivorum	Species	1	1	35	1	1	1.58722	0.020154	124.889	0.0256072	0.049371	-0.0402102	0.0827559	0.249736
k__Bacteria;p__Proteobacteria;c__Alphaproteobacteria;o__Rhodospirillales;f__Acetobacteraceae;g__Roseomonas;s__mucosa	Species	1	0	26	0	1	0	0	61.7978	0.0114239	0.0446591	-0.0262581	0.082995	0.249736
k__Bacteria;p__Actinobacteria;c__Actinobacteria;o__Actinomycetales;f__Corynebacteriaceae;g__Corynebacterium;s__variabile	Species	1	1	3	2	1	1.58722	0.020154	124.889	0.000894686	-0.0237067	0.027457	0.08421	0.252251
k__Bacteria;p__Firmicutes;c__Bacilli;o__Lactobacillales;f__Enterococcaceae;g__Enterococcus;s__casseliflavus	Species	113	26	85262	23091	2.22702e-08	0.289714	0.174923	0.46578	0.271552	0.574015	1.43187	0.0848002	0.25288
k__Bacteria;p__Firmicutes;c__Bacilli;o__Lactobacillales;f__Leuconostocaceae;g__Leuconostoc;s__	Species	111	83	920	5052	0.183866	1.28132	0.893818	1.83433	1.68903	-0.297109	-0.270141	0.0861828	0.255855
k__Bacteria;p__Firmicutes;c__Bacilli;o__Gemellales;f__Gemellaceae;g__;s__	Species	16	5	57	34	0.177789	0.485596	0.137293	1.4107	0.117663	0.0916993	-0.048649	0.0898123	0.265445
k__Bacteria;p__Actinobacteria;c__Actinobacteria;o__Actinomycetales;f__Mycobacteriaceae;g__Mycobacterium;s__	Species	2	0	7	0	0.524926	0	0	8.44706	0.00332648	0.0280925	-0.00764594	0.0902708	0.26562
k__Bacteria;p__Firmicutes;c__Clostridia;o__Clostridiales;f__[Tissierellaceae];g__Gallicola;s__	Species	6	3	42	3	1	0.790753	0.12681	3.74396	0.0303975	0.063606	-0.0141166	0.0931539	0.272109
k__Bacteria;p__Proteobacteria;c__Gammaproteobacteria;o__Pseudomonadales;f__Pseudomonadaceae;g__Pseudomonas;s__nitroreducens	Species	2	3	2	16482	0.380002	2.39284	0.272083	28.8429	0.252506	-0.164598	-0.0644835	0.0932946	0.272109
k__Bacteria;p__Proteobacteria;c__Betaproteobacteria;o__Burkholderiales;f__Burkholderiaceae;g__Salinispora;s__tropica	Species	1	0	12	0	1	0	0	61.7978	0.0079559	0.03311	-0.0182867	0.0987546	0.284961
k__Bacteria;p__TM6;c__SJA-4;o__;f__;g__;s__	Species	0	1	0	12	0.386688	Inf	0.0406681	Inf	0.0285791	-0.0330814	0.0037393	0.0989863	0.284961
k__Bacteria;p__Proteobacteria;c__Betaproteobacteria;o__Burkholderiales;f__Burkholderiaceae;g__Lautropia;s__	Species	0	1	0	4	0.386688	Inf	0.0406681	Inf	0.0179326	-0.0207577	0.00234631	0.0989866	0.284961
k__Bacteria;p__Actinobacteria;c__Actinobacteria;o__Actinomycetales;f__Sanguibacteraceae;g__;s__	Species	0	2	0	6	0.149151	Inf	0.298267	Inf	0.0316741	-0.0246476	-0.0058358	0.0997374	0.285885
k__Bacteria;p__Proteobacteria;c__Betaproteobacteria;o__Neisseriales;f__Neisseriaceae;g__Neisseria;Other	Species	5	5	10	145	0.520531	1.59704	0.363454	7.01815	0.101942	-0.0745939	0.00769767	0.101186	0.287948
k__Bacteria;p__Firmicutes;c__Clostridia;o__Clostridiales;f__Lachnospiraceae;g__Epulopiscium;s__	Species	54	9	247116	98	1.59906e-05	0.236617	0.100684	0.495502	-0.33987	0.475517	1.2734	0.101323	0.287948
k__Bacteria;p__Proteobacteria;c__Betaproteobacteria;o__Burkholderiales;f__Comamonadaceae;g__Paucibacter;s__	Species	0	2	0	19	0.149151	Inf	0.298267	Inf	0.0449624	-0.0385862	-0.00529573	0.102022	0.288701
k__Bacteria;p__Firmicutes;c__Clostridia;o__Clostridiales;f__Lachnospiraceae;Other;Other	Species	51	19	25089	78	0.0376317	0.556827	0.302012	0.989652	0.0186315	0.322952	0.506348	0.104909	0.295612
k__Bacteria;p__[Thermi];c__Deinococci;o__Deinococcales;f__Deinococcaceae;g__Deinococcus;s__	Species	0	1	0	11	0.386688	Inf	0.0406681	Inf	0.0281255	-0.0312765	0.002617	0.107403	0.301362
k__Bacteria;p__Firmicutes;c__Clostridia;o__Clostridiales;f__Lachnospiraceae;g__Moryella;s__	Species	5	0	37	0	0.1623	0	0	1.72495	-0.00281144	0.0487842	0.00646213	0.115358	0.322325
k__Bacteria;p__Deferribacteres;c__Deferribacteres;o__Deferribacterales;f__Deferribacteraceae;g__Mucispirillum;s__schaedleri	Species	0	1	0	5	0.386688	Inf	0.0406681	Inf	0.0205929	-0.0220003	0.0011689	0.116286	0.323558
k__Bacteria;p__Firmicutes;c__Clostridia;o__Clostridiales;f__Veillonellaceae;g__Megamonas;s__	Species	3	2	6	2	1	1.05775	0.0877308	9.30422	0.0266099	0.0256078	-0.0239061	0.121847	0.337618
k__Bacteria;p__Bacteroidetes;c__Bacteroidia;o__Bacteroidales;f__S24-7;g__;s__	Species	5	4	2554	283	0.739943	1.27282	0.250005	5.97861	0.062398	-0.122996	0.125906	0.123442	0.340619
k__Bacteria;p__Actinobacteria;c__Rubrobacteria;o__Rubrobacterales;f__Rubrobacteraceae;g__Rubrobacter;s__	Species	0	1	0	3	0.386688	Inf	0.0406681	Inf	0.0161319	-0.0166704	0.000447266	0.124019	0.340797
k__Bacteria;p__Actinobacteria;c__Actinobacteria;o__Actinomycetales;f__Dermabacteraceae;g__Brachybacterium;s__	Species	1	0	2	0	1	0	0	61.7978	0.00277101	0.0130602	-0.00636919	0.128598	0.351926
k__Bacteria;p__Firmicutes;c__Bacilli;o__Bacillales;f__Bacillaceae;g__Bacillus;s__longiquaesitum	Species	2	1	106	4	1	0.792479	0.0133786	15.2986	0.0373089	0.0621458	-0.0422079	0.129284	0.352353
k__Bacteria;p__Firmicutes;c__Clostridia;o__Clostridiales;f__Clostridiaceae;g__Proteiniclasticum;s__	Species	1	0	5	0	1	0	0	61.7978	0.00439249	0.0210767	-0.0100962	0.132676	0.36012
k__Bacteria;p__Cyanobacteria;c__Chloroplast;o__Stramenopiles;f__;g__;s__	Species	0	1	0	5	0.386688	Inf	0.0406681	Inf	0.0211437	-0.0210275	-9.65239e-05	0.133332	0.360431
k__Bacteria;p__Firmicutes;c__Bacilli;o__Bacillales;f__Bacillaceae;g__Bacillus;s__	Species	2	0	3	0	0.524926	0	0	8.44706	0.00106508	0.0151718	-0.00244809	0.134839	0.362404
k__Bacteria;p__Proteobacteria;c__Alphaproteobacteria;o__Sphingomonadales;f__Sphingomonadaceae;g__;s__	Species	1	0	5	0	1	0	0	61.7978	0.00431693	0.0209436	-0.0099225	0.135152	0.362404
k__Bacteria;p__Actinobacteria;c__Actinobacteria;o__Actinomycetales;f__Actinomycetaceae;g__;s__	Species	1	0	4	0	1	0	0	61.7978	0.00386262	0.0187859	-0.00887827	0.135706	0.362427
k__Bacteria;p__Actinobacteria;c__Actinobacteria;o__Actinomycetales;f__Williamsiaceae;g__Williamsia;s__	Species	0	1	0	252	0.386688	Inf	0.0406681	Inf	0.0655923	-0.064416	-0.000976938	0.136481	0.36304
k__Bacteria;p__Proteobacteria;c__Gammaproteobacteria;o__Xanthomonadales;f__Xanthomonadaceae;Other;Other	Species	0	2	0	11	0.149151	Inf	0.298267	Inf	0.040378	-0.0289138	-0.0095214	0.137326	0.363175
k__Bacteria;p__Proteobacteria;c__Alphaproteobacteria;o__Rhizobiales;f__Rhizobiaceae;g__Shinella;s__granuli	Species	3	3	6	598	0.681319	1.59209	0.21152	11.9882	0.0978502	-0.0786193	0.00244615	0.137624	0.363175
k__Bacteria;p__Actinobacteria;c__Actinobacteria;o__Actinomycetales;f__Nocardioidaceae;Other;Other	Species	0	1	0	7	0.386688	Inf	0.0406681	Inf	0.0247737	-0.0239879	-0.000652606	0.140073	0.368176
k__Bacteria;p__Firmicutes;c__Clostridia;o__Clostridiales;f__Lachnospiraceae;g__Roseburia;s__faecis	Species	2	0	2	0	0.524926	0	0	8.44706	0.000554217	0.0112619	-0.00127387	0.141255	0.369822
k__Bacteria;p__Firmicutes;c__Bacilli;o__Lactobacillales;f__Lactobacillaceae;g__Lactobacillus;s__reuteri	Species	4	0	5066	0	0.162662	0	0	2.39867	-0.00442919	0.122453	0.0101805	0.143956	0.371371
k__Bacteria;p__Firmicutes;c__Clostridia;o__Clostridiales;f__Veillonellaceae;g__Selenomonas;s__	Species	8	0	224	0	0.0260072	0	0	0.920331	-0.0305725	0.0893101	0.0702713	0.146118	0.371371
k__Bacteria;p__Proteobacteria;c__Gammaproteobacteria;o__Pseudomonadales;f__Moraxellaceae;g__Acinetobacter;s__lwoffii	Species	8	5	49	75	1	0.991123	0.252012	3.48292	0.129656	-0.0853191	0.0417846	0.14659	0.371371
k__Bacteria;p__Actinobacteria;c__Actinobacteria;o__Actinomycetales;f__Actinomycetaceae;g__Actinomyces;s__europaeus	Species	50	3	29995	5	1.45866e-08	0.0840966	0.016583	0.265219	-0.5169	0.327326	1.27497	0.146747	0.371371
k__Bacteria;p__Proteobacteria;c__Alphaproteobacteria;o__Rhodospirillales;f__Rhodospirillaceae;g__;s__	Species	0	1	0	52	0.386688	Inf	0.0406681	Inf	0.0477316	-0.0450375	-0.00223753	0.146792	0.371371
k__Bacteria;p__Firmicutes;c__Bacilli;o__Lactobacillales;f__Leuconostocaceae;g__Leuconostoc;s__mesenteroides	Species	0	1	0	1	0.386688	Inf	0.0406681	Inf	0.00833315	-0.0078628	-0.000390636	0.146795	0.371371
k__Bacteria;p__Firmicutes;c__Bacilli;o__Bacillales;f__Bacillaceae;g__Anoxybacillus;s__kestanbolensis	Species	2	1	3	179	1	0.792479	0.0133786	15.2986	0.0539731	-0.0606257	0.0165166	0.14717	0.371371
k__Bacteria;p__Actinobacteria;c__Actinobacteria;o__Actinomycetales;f__Microbacteriaceae;g__Mycetocola;s__	Species	0	1	0	4	0.386688	Inf	0.0406681	Inf	0.0193685	-0.0182222	-0.000952028	0.14756	0.371371
k__Bacteria;p__Proteobacteria;c__Gammaproteobacteria;o__Legionellales;f__Coxiellaceae;g__Rickettsiella;s__	Species	0	1	0	3	0.386688	Inf	0.0406681	Inf	0.0166831	-0.0156958	-0.000820032	0.14756	0.371371
k__Bacteria;p__Firmicutes;c__Bacilli;o__Bacillales;f__Bacillaceae;g__Bacillus;s__cohnii	Species	0	1	0	112	0.386688	Inf	0.0406681	Inf	0.0570062	-0.0533202	-0.00306133	0.149107	0.371371
k__Bacteria;p__Bacteroidetes;c__Sphingobacteriia;o__Sphingobacteriales;f__Sphingobacteriaceae;g__;s__	Species	0	1	0	27	0.386688	Inf	0.0406681	Inf	0.0401821	-0.0375839	-0.00215785	0.149107	0.371371
k__Bacteria;p__Firmicutes;c__Bacilli;o__Lactobacillales;f__Enterococcaceae;g__Enterococcus;s__cecorum	Species	0	1	0	26	0.386688	Inf	0.0406681	Inf	0.0397435	-0.0371737	-0.0021343	0.149107	0.371371
k__Bacteria;p__Firmicutes;c__Bacilli;o__Bacillales;f__Paenibacillaceae;g__Brevibacillus;Other	Species	0	1	0	6	0.386688	Inf	0.0406681	Inf	0.0234652	-0.0219479	-0.00126012	0.149107	0.371371
k__Bacteria;p__Firmicutes;c__Bacilli;o__Bacillales;f__Bacillaceae;g__Bacillus;s__selenatarsenatis	Species	0	1	0	44	0.386688	Inf	0.0406681	Inf	0.0462067	-0.0423983	-0.00316302	0.154255	0.38276
k__Bacteria;p__Firmicutes;c__Bacilli;o__Lactobacillales;f__Aerococcaceae;g__Alloiococcus;s__	Species	6	0	9	0	0.0869088	0	0	1.33995	-0.00794515	0.0244949	0.018262	0.157698	0.38754
k__Bacteria;p__Proteobacteria;c__Alphaproteobacteria;o__Rhodospirillales;f__Rhodospirillaceae;g__Skermanella;s__	Species	0	1	0	27	0.386688	Inf	0.0406681	Inf	0.0406329	-0.0367856	-0.00319534	0.15793	0.38754
k__Bacteria;p__TM7;Other;Other;Other;Other;Other	Species	0	1	0	17	0.386688	Inf	0.0406681	Inf	0.0352452	-0.031908	-0.00277165	0.15793	0.38754
k__Bacteria;p__Firmicutes;c__Erysipelotrichi;o__Erysipelotrichales;f__Erysipelotrichaceae;g__[Eubacterium];s__dolichum	Species	29	5	14816	22	0.00320625	0.258706	0.0770778	0.688993	-0.246228	0.280917	0.729683	0.15906	0.388878
k__Bacteria;p__Firmicutes;c__Clostridia;o__Clostridiales;f__Ruminococcaceae;g__Ruminococcus;Other	Species	1	2	1	9	0.562691	3.18409	0.164936	188.467	0.0353419	-0.0261947	-0.0033177	0.162315	0.395382
k__Bacteria;p__Actinobacteria;c__Actinobacteria;o__Actinomycetales;f__Sporichthyaceae;g__;s__	Species	0	1	0	24	0.386688	Inf	0.0406681	Inf	0.0395723	-0.0349652	-0.00382636	0.164692	0.399708
k__Bacteria;p__Firmicutes;c__Bacilli;o__Bacillales;f__Staphylococcaceae;g__Staphylococcus;s__	Species	65	64	564	2144	0.00461469	1.75978	1.16835	2.65144	1.11033	-0.179332	-0.340916	0.167437	0.404892
k__Bacteria;p__Actinobacteria;c__Actinobacteria;o__Actinomycetales;f__Streptomycetaceae;Other;Other	Species	1	2	3	68	0.562691	3.18409	0.164936	188.467	0.0571476	-0.0481439	0.00108536	0.169151	0.407556
k__Bacteria;p__Actinobacteria;c__Actinobacteria;o__Actinomycetales;f__Micrococcaceae;g__Kocuria;Other	Species	3	4	20	83	0.43868	2.1307	0.357126	14.6733	0.0929885	-0.063526	0.0121384	0.177271	0.425579
k__Bacteria;p__TM7;c__TM7-3;Other;Other;Other;Other	Species	1	1	5	13	1	1.58722	0.020154	124.889	0.0224212	-0.0329156	0.0197853	0.185816	0.443787
k__Bacteria;p__Actinobacteria;c__Coriobacteriia;o__Coriobacteriales;f__Coriobacteriaceae;g__Slackia;s__	Species	11	0	598	0	0.00860011	0	0	0.621544	-0.0785531	0.115936	0.180555	0.186719	0.443787
k__Bacteria;p__Actinobacteria;c__Actinobacteria;o__Bifidobacteriales;f__Bifidobacteriaceae;g__Bifidobacterium;s__animalis	Species	18	2	42621	2	0.00850967	0.169766	0.0189454	0.719307	-0.145502	0.231694	0.373789	0.187275	0.443787
k__Bacteria;p__Bacteroidetes;c__Flavobacteriia;o__Flavobacteriales;f__Flavobacteriaceae;g__Capnocytophaga;s__	Species	0	1	0	6	0.386688	Inf	0.0406681	Inf	0.0245835	-0.0199652	-0.00383564	0.189354	0.443787
k__Bacteria;p__Proteobacteria;c__Alphaproteobacteria;Other;Other;Other;Other	Species	0	1	0	6	0.386688	Inf	0.0406681	Inf	0.0245835	-0.0199652	-0.00383564	0.189354	0.443787
k__Bacteria;p__Proteobacteria;c__Gammaproteobacteria;o__Enterobacteriales;f__Enterobacteriaceae;g__Klebsiella;Other	Species	195	143	11534	12779	0.0492079	1.39331	0.996077	1.95276	3.12034	-0.342792	-0.114748	0.189912	0.443787
k__Bacteria;p__Firmicutes;c__Bacilli;o__Gemellales;f__Gemellaceae;Other;Other	Species	4	0	5	0	0.162662	0	0	2.39867	-0.00389553	0.0165425	0.00895392	0.190539	0.443787
k__Bacteria;p__Proteobacteria;c__Epsilonproteobacteria;o__Campylobacterales;f__Campylobacteraceae;g__Campylobacter;s__ureolyticus	Species	26	7	8436	9	0.0423368	0.410607	0.148062	0.991261	-0.137532	0.214002	0.472238	0.190613	0.443787
k__Bacteria;p__Proteobacteria;c__Deltaproteobacteria;o__Bdellovibrionales;f__Bdellovibrionaceae;g__Bdellovibrio;s__	Species	0	1	0	4	0.386688	Inf	0.0406681	Inf	0.0203643	-0.0164568	-0.00324531	0.190862	0.443787
k__Bacteria;p__Firmicutes;c__Bacilli;o__Bacillales;f__Staphylococcaceae;g__Staphylococcus;s__lugdunensis	Species	3	0	3	0	0.28739	0	0	3.83658	-0.00184552	0.0121174	0.00424195	0.194843	0.449759
k__Bacteria;p__OD1;c__SM2F11;o__;f__;g__;s__	Species	0	1	0	14	0.386688	Inf	0.0406681	Inf	0.0344255	-0.0274055	-0.00583041	0.195459	0.449759
k__Bacteria;p__Proteobacteria;c__Betaproteobacteria;o__Neisseriales;f__Neisseriaceae;g__Kingella;s__	Species	0	1	0	3	0.386688	Inf	0.0406681	Inf	0.017623	-0.0140293	-0.00298468	0.195459	0.449759
k__Bacteria;p__Bacteroidetes;c__[Saprospirae];o__[Saprospirales];f__Chitinophagaceae;g__Flavisolibacter;s__	Species	0	1	0	12	0.386688	Inf	0.0406681	Inf	0.0327253	-0.025746	-0.00579656	0.199115	0.455872
k__Bacteria;p__Actinobacteria;c__Actinobacteria;o__Actinomycetales;f__Pseudonocardiaceae;g__Pseudonocardia;s__	Species	0	1	0	3	0.386688	Inf	0.0406681	Inf	0.0176965	-0.0138988	-0.00315415	0.199643	0.455872
k__Bacteria;p__Proteobacteria;c__Alphaproteobacteria;o__Rhizobiales;f__Hyphomicrobiaceae;g__Hyphomicrobium;s__	Species	0	1	0	5	0.386688	Inf	0.0406681	Inf	0.0228843	-0.0179427	-0.00410416	0.200173	0.455872
k__Bacteria;p__Proteobacteria;c__Alphaproteobacteria;o__Rhizobiales;f__Rhizobiaceae;g__Rhizobium;s__	Species	5	7	22	30	0.22991	2.25353	0.607797	9.11341	0.130241	-0.0512755	-0.0307675	0.202069	0.45862
k__Bacteria;p__Fusobacteria;c__Fusobacteriia;o__Fusobacteriales;f__Fusobacteriaceae;Other;Other	Species	7	0	327	0	0.0471322	0	0	1.09234	-0.0356971	0.0828685	0.0820501	0.206089	0.465639
k__Bacteria;p__Actinobacteria;c__Actinobacteria;o__Actinomycetales;f__Propionibacteriaceae;g__;s__	Species	49	3	2423	71	2.50434e-08	0.0860658	0.0169628	0.2717	-0.308808	0.197633	0.861752	0.206562	0.465639
k__Bacteria;p__Actinobacteria;c__Coriobacteriia;o__Coriobacteriales;f__Coriobacteriaceae;g__Collinsella;s__stercoris	Species	0	1	0	5	0.386688	Inf	0.0406681	Inf	0.0230521	-0.0176444	-0.00449133	0.207743	0.466719
k__Bacteria;p__Verrucomicrobia;c__[Spartobacteria];o__[Chthoniobacterales];f__[Chthoniobacteraceae];g__;s__	Species	1	0	3	0	1	0	0	61.7978	0.00185546	0.0135861	-0.0042648	0.21058	0.471501
k__Bacteria;p__Firmicutes;c__Clostridia;o__Clostridiales;f__Lachnospiraceae;g__Moryella;s__indoligenes	Species	3	0	192	0	0.28739	0	0	3.83658	0.00156455	0.0518718	-0.00359613	0.213606	0.47667
k__Bacteria;p__Proteobacteria;c__Alphaproteobacteria;o__Rhizobiales;f__Methylocystaceae;g__Pleomorphomonas;s__oryzae	Species	0	1	0	5	0.386688	Inf	0.0406681	Inf	0.0234555	-0.0169268	-0.00542229	0.226793	0.504407
k__Bacteria;p__Actinobacteria;c__Actinobacteria;o__Actinomycetales;f__Micrococcaceae;g__Nesterenkonia;s__	Species	1	0	14	0	1	0	0	61.7978	0.00305565	0.0255358	-0.00702344	0.228389	0.506262
k__Bacteria;p__Firmicutes;c__Clostridia;o__Clostridiales;f__Peptostreptococcaceae;g__Peptostreptococcus;Other	Species	3	0	17	0	0.28739	0	0	3.83658	-0.00189447	0.0274097	0.00435446	0.232561	0.511498
k__Bacteria;p__Proteobacteria;c__Gammaproteobacteria;o__Alteromonadales;f__OM60;g__;s__	Species	0	1	0	2	0.386688	Inf	0.0406681	Inf	0.014458	-0.0102428	-0.00350086	0.23292	0.511498
k__Bacteria;p__Proteobacteria;c__Gammaproteobacteria;o__Enterobacteriales;f__Enterobacteriaceae;g__Morganella;Other	Species	13	2	7806	3	0.0575444	0.238179	0.0258683	1.06616	-0.110702	0.168817	0.302247	0.233058	0.511498
k__Bacteria;p__Bacteroidetes;c__Bacteroidia;o__Bacteroidales;f__Bacteroidaceae;g__Bacteroides;s__	Species	64	41	49447	40349	1	1.0193	0.645188	1.59725	0.850419	-0.287574	0.376237	0.235535	0.515232
k__Bacteria;p__Firmicutes;c__Bacilli;o__Lactobacillales;f__Lactobacillaceae;g__Lactobacillus;s__helveticus	Species	16	4	101	250	0.10276	0.386962	0.0930031	1.21893	0.0254762	-0.0843587	0.202518	0.238356	0.519695
k__Bacteria;p__Actinobacteria;c__Actinobacteria;o__Actinomycetales;f__Brevibacteriaceae;g__Brevibacterium;s__	Species	0	1	0	6	0.386688	Inf	0.0406681	Inf	0.0257449	-0.0178998	-0.00651569	0.239217	0.519867
k__Bacteria;p__Bacteroidetes;c__Cytophagia;o__Cytophagales;f__Cyclobacteriaceae;g__;s__	Species	1	0	3	0	1	0	0	61.7978	0.00136698	0.012724	-0.00314202	0.241043	0.52213
k__Bacteria;p__Firmicutes;c__Clostridia;o__Clostridiales;f__Clostridiaceae;g__Clostridium;s__subterminale	Species	4	0	1623	0	0.162662	0	0	2.39867	-0.0107462	0.0750043	0.0247002	0.245755	0.530258
k__Bacteria;p__[Thermi];c__Deinococci;o__Thermales;f__Thermaceae;g__Meiothermus;s__	Species	1	0	5	0	1	0	0	61.7978	0.00166189	0.0162603	-0.00381987	0.24639	0.530258
k__Bacteria;p__Firmicutes;c__Clostridia;o__Clostridiales;f__Peptococcaceae;g__Peptococcus;s__	Species	17	4	7187	4	0.0695478	0.363245	0.0878328	1.13186	-0.116429	0.158166	0.342803	0.255273	0.547601
k__Bacteria;p__Proteobacteria;c__Betaproteobacteria;o__Burkholderiales;f__Oxalobacteraceae;g__Janthinobacterium;s__	Species	0	1	0	6	0.386688	Inf	0.0406681	Inf	0.0261469	-0.0171833	-0.00744455	0.258499	0.550967
k__Bacteria;p__Firmicutes;c__Bacilli;o__Bacillales;f__Thermoactinomycetaceae;Other;Other	Species	0	1	0	4	0.386688	Inf	0.0406681	Inf	0.0216258	-0.0142121	-0.0061573	0.258499	0.550967
k__Bacteria;p__Actinobacteria;c__Actinobacteria;o__Actinomycetales;f__Actinomycetaceae;g__Actinobaculum;s__	Species	15	2	2771	13	0.02216	0.205341	0.0225904	0.895248	-0.0915475	0.142999	0.306197	0.264198	0.561315
k__Bacteria;p__Firmicutes;c__Clostridia;o__Clostridiales;f__[Tissierellaceae];g__;s__	Species	0	1	0	1	0.386688	Inf	0.0406681	Inf	0.00941968	-0.00593177	-0.00289684	0.273463	0.574162
k__Bacteria;p__Proteobacteria;c__Alphaproteobacteria;o__Rhizobiales;f__Phyllobacteriaceae;g__Aminobacter;s__	Species	0	1	0	38	0.386688	Inf	0.0406681	Inf	0.0498677	-0.0312074	-0.015498	0.275668	0.574162
k__Bacteria;p__Firmicutes;c__Bacilli;o__Bacillales;f__Bacillaceae;g__Geobacillus;s__	Species	9	7	2286	19	0.795845	1.24006	0.386944	3.79866	0.108474	0.0849371	-0.0255047	0.276101	0.574162
k__Bacteria;p__Actinobacteria;c__Acidimicrobiia;o__Acidimicrobiales;f__C111;g__;s__	Species	0	1	0	11	0.386688	Inf	0.0406681	Inf	0.0338607	-0.0211018	-0.0105967	0.277151	0.574162
k__Bacteria;p__Acidobacteria;c__Acidobacteria-6;o__iii1-15;f__mb2424;g__;s__	Species	0	1	0	6	0.386688	Inf	0.0406681	Inf	0.0265161	-0.0165247	-0.0082982	0.277151	0.574162
k__Bacteria;p__Proteobacteria;c__Gammaproteobacteria;o__Xanthomonadales;f__Xanthomonadaceae;g__;s__	Species	0	1	0	6	0.386688	Inf	0.0406681	Inf	0.0265161	-0.0165247	-0.0082982	0.277151	0.574162
k__Bacteria;p__Proteobacteria;c__Alphaproteobacteria;o__Sphingomonadales;f__Sphingomonadaceae;g__Kaistobacter;s__	Species	0	1	0	5	0.386688	Inf	0.0406681	Inf	0.0244155	-0.0152156	-0.00764084	0.277152	0.574162
k__Bacteria;p__Actinobacteria;c__Actinobacteria;o__Actinomycetales;f__Intrasporangiaceae;g__Phycicoccus;s__	Species	0	1	0	4	0.386688	Inf	0.0406681	Inf	0.0219311	-0.0136674	-0.00686334	0.277152	0.574162
k__Bacteria;p__Actinobacteria;c__Actinobacteria;o__Actinomycetales;f__Intrasporangiaceae;g__Knoellia;s__subterranea	Species	1	1	23	1	1	1.58722	0.020154	124.889	0.0149142	0.0274207	-0.0155434	0.280854	0.580026
k__Bacteria;p__Firmicutes;c__Clostridia;o__Clostridiales;f__[Tissierellaceae];g__1-68;s__	Species	8	3	187	3	0.542957	0.590189	0.0998604	2.48953	0.018341	0.0476509	0.0134893	0.285561	0.587921
k__Bacteria;p__Firmicutes;c__Bacilli;o__Lactobacillales;f__Lactobacillaceae;g__Lactobacillus;Other	Species	14	3	1390	2725	0.0808052	0.332139	0.0605754	1.20757	0.200008	0.139846	-0.00641804	0.288352	0.591759
k__Bacteria;p__Firmicutes;c__Bacilli;o__Bacillales;f__Bacillaceae;g__Bacillus;s__foraminis	Species	0	1	0	5	0.386688	Inf	0.0406681	Inf	0.0246421	-0.0148111	-0.00816503	0.290092	0.591759
k__Bacteria;p__Firmicutes;c__Bacilli;o__Gemellales;f__Gemellaceae;g__Gemella;s__	Species	0	1	0	1	0.386688	Inf	0.0406681	Inf	0.00953286	-0.0057297	-0.00315867	0.290096	0.591759
k__Bacteria;p__Proteobacteria;c__Alphaproteobacteria;o__Rhizobiales;f__Methylobacteriaceae;g__;s__	Species	3	1	19	4	1	0.527235	0.00999812	6.60884	0.0251498	0.0298544	-0.014234	0.291357	0.592284
k__Bacteria;p__Proteobacteria;c__Betaproteobacteria;o__Burkholderiales;f__Comamonadaceae;g__Rhodoferax;s__	Species	5	2	21	10	0.712083	0.631837	0.0596985	3.89638	0.0604862	0.0330873	-0.0434138	0.292657	0.592284
k__Bacteria;p__Firmicutes;c__Clostridia;o__Clostridiales;f__Lachnospiraceae;g__Oribacterium;s__	Species	1	0	5	0	1	0	0	61.7978	0.000796515	0.014732	-0.0018308	0.293666	0.592284
k__Bacteria;p__Proteobacteria;c__Deltaproteobacteria;o__Desulfovibrionales;f__Desulfovibrionaceae;g__Bilophila;s__	Species	1	0	1	0	1	0	0	61.7978	0.000305596	0.00569464	-0.000702417	0.294049	0.592284
k__Bacteria;p__Actinobacteria;c__Actinobacteria;o__Actinomycetales;f__Microbacteriaceae;g__Rathayibacter;s__caricis	Species	0	1	0	18	0.386688	Inf	0.0406681	Inf	0.0406277	-0.0241021	-0.0137251	0.294806	0.592284
k__Bacteria;p__Bacteroidetes;c__Bacteroidia;o__Bacteroidales;f__Porphyromonadaceae;g__Parabacteroides;s__distasonis	Species	40	25	198510	39157	1	0.990312	0.558974	1.72648	0.143231	0.324701	0.806955	0.298174	0.596426
k__Bacteria;p__Proteobacteria;c__Betaproteobacteria;o__Burkholderiales;f__Alcaligenaceae;g__Sutterella;s__	Species	21	11	4478	120	0.710892	0.823069	0.351523	1.82449	0.141015	0.14257	0.120531	0.298662	0.596426
k__Bacteria;p__Firmicutes;c__Clostridia;o__Clostridiales;f__[Tissierellaceae];g__ph2;s__	Species	14	9	193	18	1	1.02034	0.383069	2.57748	0.11656	0.0580038	-0.0288972	0.301074	0.599445
k__Bacteria;p__Firmicutes;c__Erysipelotrichi;o__Erysipelotrichales;f__Erysipelotrichaceae;g__Bulleidia;s__moorei	Species	8	0	50	0	0.0260072	0	0	0.920331	-0.0311928	0.0401601	0.0716969	0.314334	0.623976
k__Bacteria;p__Proteobacteria;c__Alphaproteobacteria;o__Rhodospirillales;f__Rhodospirillaceae;g__Azospirillum;s__brasilense	Species	1	0	4	0	1	0	0	61.7978	0.00038385	0.0126471	-0.000882282	0.315572	0.624569
k__Bacteria;p__Proteobacteria;c__Gammaproteobacteria;o__Enterobacteriales;f__Enterobacteriaceae;g__Erwinia;Other	Species	6	9	5963	977	0.107989	2.42837	0.760702	8.40265	0.299721	-0.102771	-0.0830147	0.318096	0.627697
k__Bacteria;p__Actinobacteria;c__Actinobacteria;o__Bifidobacteriales;f__Bifidobacteriaceae;g__Alloscardovia;s__	Species	1	4	1013	15	0.0763906	6.41535	0.630029	317.102	0.0229864	-0.0578385	0.0715596	0.320074	0.629731
k__Bacteria;p__Actinobacteria;c__Actinobacteria;o__Actinomycetales;f__Corynebacteriaceae;g__Corynebacterium;Other	Species	29	28	278	1215	0.116009	1.59896	0.890296	2.86855	0.621394	-0.114748	-0.122737	0.326252	0.637885
k__Bacteria;p__Bacteroidetes;c__Bacteroidia;o__Bacteroidales;f__Porphyromonadaceae;g__Parabacteroides;s__	Species	3	1	25	7	1	0.527235	0.00999812	6.60884	0.00237806	-0.0298668	0.0507996	0.326312	0.637885
k__Bacteria;p__Proteobacteria;c__Betaproteobacteria;o__Burkholderiales;f__Oxalobacteraceae;g__Ralstonia;s__	Species	13	4	61	35	0.218562	0.479989	0.11268	1.57749	0.106609	0.0503138	-0.0368737	0.327096	0.637885
k__Bacteria;p__Actinobacteria;c__Actinobacteria;o__Actinomycetales;f__Micrococcaceae;g__Rothia;s__dentocariosa	Species	7	7	11	25	0.413077	1.60207	0.473032	5.42639	0.118775	-0.0336898	-0.0321138	0.331896	0.645353
k__Bacteria;p__Proteobacteria;c__Gammaproteobacteria;o__Pseudomonadales;f__Moraxellaceae;g__Moraxella;s__	Species	3	0	16	0	0.28739	0	0	3.83658	-0.00503977	0.0213852	0.011584	0.340744	0.660626
k__Bacteria;p__Proteobacteria;c__Betaproteobacteria;o__Burkholderiales;f__Comamonadaceae;g__Acidovorax;Other	Species	10	5	72	29	0.792064	0.788999	0.208972	2.57084	0.115801	0.0496628	-0.0470274	0.345465	0.667832
k__Bacteria;p__Proteobacteria;c__Alphaproteobacteria;o__Rhizobiales;f__Brucellaceae;g__Pseudochrobactrum;s__	Species	6	3	52	579	1	0.790753	0.12681	3.74396	0.105181	-0.060212	0.0327045	0.360084	0.694074
k__Bacteria;p__Proteobacteria;c__Gammaproteobacteria;o__Enterobacteriales;f__Enterobacteriaceae;g__Providencia;s__	Species	7	0	74	0	0.0471322	0	0	1.09234	-0.0349118	0.0411994	0.0802451	0.364836	0.701203
k__Bacteria;p__Proteobacteria;c__Alphaproteobacteria;o__Rhizobiales;f__Methylobacteriaceae;g__Methylobacterium;s__adhaesivum	Species	3	2	3	10	1	1.05775	0.0877308	9.30422	0.0414824	-0.0182818	-0.00649854	0.389277	0.744417
k__Bacteria;p__Actinobacteria;c__Actinobacteria;o__Bifidobacteriales;f__Bifidobacteriaceae;g__Bifidobacterium;s__pseudolongum	Species	2	0	2	0	0.524926	0	0	8.44706	-0.00208974	0.0065824	0.0048033	0.389559	0.744417
k__Bacteria;p__Proteobacteria;c__Alphaproteobacteria;o__Rhizobiales;f__Rhizobiaceae;g__Agrobacterium;s__	Species	12	7	239	354	1	0.9231	0.303416	2.58569	0.137431	-0.0603034	0.0342603	0.393775	0.746252
k__Bacteria;p__Firmicutes;c__Clostridia;o__Clostridiales;f__Lachnospiraceae;g__Roseburia;Other	Species	7	2	15	2	0.493842	0.449145	0.0451704	2.38494	0.00684565	0.0205419	0.0214709	0.394136	0.746252
k__Bacteria;p__Bacteroidetes;c__Bacteroidia;o__Bacteroidales;f__Porphyromonadaceae;g__Paludibacter;s__	Species	1	0	6	0	1	0	0	61.7978	-0.000853361	0.0129622	0.00196146	0.3949	0.746252
k__Bacteria;p__Proteobacteria;c__Betaproteobacteria;o__Neisseriales;f__Neisseriaceae;g__Vitreoscilla;s__	Species	3	3	18	9	0.681319	1.59209	0.21152	11.9882	0.0573343	0.0257233	-0.0387611	0.395008	0.746252
k__Bacteria;p__Proteobacteria;c__Alphaproteobacteria;o__Rhizobiales;f__Bradyrhizobiaceae;g__Balneimonas;s__	Species	1	1	5	11	1	1.58722	0.020154	124.889	0.0268021	-0.0203254	0.0056787	0.3962	0.746383
k__Bacteria;p__Firmicutes;c__Bacilli;o__Lactobacillales;f__Lactobacillaceae;g__Lactobacillus;s__	Species	63	30	12800	933	0.204509	0.721326	0.435362	1.1743	0.352643	0.177565	0.542471	0.407469	0.765443
k__Bacteria;p__Firmicutes;c__Bacilli;o__Lactobacillales;f__Lactobacillaceae;g__;s__	Species	7	2	1303	2	0.493842	0.449145	0.0451704	2.38494	-0.00915115	0.051439	0.058764	0.413651	0.774867
k__Bacteria;p__Firmicutes;c__Clostridia;o__Clostridiales;f__Ruminococcaceae;g__Faecalibacterium;s__prausnitzii	Species	21	17	45	78	0.492538	1.30464	0.631679	2.65884	0.296959	-0.0489707	-0.0833939	0.415624	0.776376
k__Bacteria;p__Firmicutes;c__Bacilli;o__Bacillales;f__Paenibacillaceae;g__Paenibacillus;Other	Species	9	0	283	0	0.0146178	0	0	0.794081	-0.064841	0.0519978	0.149038	0.419387	0.781211
k__Bacteria;p__Proteobacteria;c__Alphaproteobacteria;o__Sphingomonadales;f__Sphingomonadaceae;g__Sphingomonas;s__	Species	15	13	266	128	0.429617	1.39488	0.598989	3.20658	0.263902	-0.0647999	-0.0117882	0.421185	0.781973
k__Bacteria;p__Firmicutes;c__Bacilli;o__Lactobacillales;f__Enterococcaceae;g__Vagococcus;s__	Species	1	2	1	4	0.562691	3.18409	0.164936	188.467	0.0292422	-0.0105985	-0.0112132	0.422148	0.781973
k__Bacteria;p__Actinobacteria;c__Actinobacteria;o__Actinomycetales;f__Thermomonosporaceae;g__;s__	Species	1	0	3	0	1	0	0	61.7978	-0.0106378	-0.00858119	0.0244511	0.425205	0.785448
k__Bacteria;p__Firmicutes;c__Bacilli;o__Lactobacillales;f__Enterococcaceae;g__Enterococcus;Other	Species	136	39	12467	8636	1.00183e-07	0.351668	0.228808	0.531716	0.524792	0.187041	0.959654	0.426995	0.78657
k__Bacteria;p__Proteobacteria;c__Alphaproteobacteria;o__Sphingomonadales;f__Sphingomonadaceae;g__Sphingobium;s__yanoikuyae	Species	1	0	8	0	1	0	0	61.7978	-0.00163478	0.0134491	0.00375755	0.434334	0.787671
k__Bacteria;p__Bacteroidetes;c__Bacteroidia;o__Bacteroidales;f__[Paraprevotellaceae];g__Paraprevotella;s__	Species	1	0	124	0	1	0	0	61.7978	-0.0366277	-0.0291334	0.0841891	0.437068	0.787671
k__Bacteria;p__Cyanobacteria;c__4C0d-2;o__YS2;f__;g__;s__	Species	1	0	47	0	1	0	0	61.7978	-0.029367	-0.0233583	0.0675003	0.437068	0.787671
k__Bacteria;p__Proteobacteria;c__Alphaproteobacteria;o__RF32;f__;g__;s__	Species	1	0	33	0	1	0	0	61.7978	-0.026751	-0.0212776	0.0614875	0.437068	0.787671
k__Bacteria;p__Firmicutes;c__Clostridia;o__Clostridiales;f__Ruminococcaceae;g__Oscillospira;Other	Species	1	0	30	0	1	0	0	61.7978	-0.0260503	-0.0207202	0.0598768	0.437068	0.787671
k__Bacteria;p__Bacteroidetes;c__Bacteroidia;o__Bacteroidales;f__[Barnesiellaceae];g__;s__	Species	1	0	16	0	1	0	0	61.7978	-0.0214928	-0.0170952	0.0494014	0.437069	0.787671
k__Bacteria;p__Firmicutes;c__Clostridia;o__Clostridiales;f__Dehalobacteriaceae;g__Dehalobacterium;s__	Species	1	0	14	0	1	0	0	61.7978	-0.0205433	-0.01634	0.047219	0.437069	0.787671
k__Bacteria;p__Tenericutes;c__Mollicutes;o__Anaeroplasmatales;f__Anaeroplasmataceae;g__Anaeroplasma;s__	Species	1	0	11	0	1	0	0	61.7978	-0.0188505	-0.0149936	0.0433282	0.437069	0.787671
k__Bacteria;p__Firmicutes;c__Bacilli;o__Bacillales;f__Bacillaceae;g__Bacillus;s__thermoamylovorans	Species	4	0	47	0	0.162662	0	0	2.39867	-0.0224097	0.0293756	0.051509	0.440706	0.792079
k__Bacteria;p__Firmicutes;c__Clostridia;o__Clostridiales;f__Ruminococcaceae;g__Anaerotruncus;s__	Species	2	2	2	2	0.642539	1.58964	0.114522	22.076	0.0149485	-0.00828621	0.00300668	0.442061	0.792374
k__Bacteria;p__Proteobacteria;c__Gammaproteobacteria;o__Xanthomonadales;f__Sinobacteraceae;g__;s__	Species	2	3	13	7	0.380002	2.39284	0.272083	28.8429	0.0542142	0.0197124	-0.0394272	0.453504	0.8107
k__Bacteria;p__Firmicutes;c__Clostridia;o__Clostridiales;f__Veillonellaceae;g__Phascolarctobacterium;s__	Species	5	3	14	5	1	0.951108	0.14637	4.93893	0.0368824	0.0191878	-0.0101976	0.457644	0.814642
k__Bacteria;p__Proteobacteria;c__Epsilonproteobacteria;o__Campylobacterales;f__Campylobacteraceae;g__Arcobacter;s__cryaerophilus	Species	3	3	18	12	0.681319	1.59209	0.21152	11.9882	0.0527149	-0.0238813	0.00548352	0.45816	0.814642
k__Bacteria;p__Proteobacteria;c__Betaproteobacteria;o__Burkholderiales;f__Burkholderiaceae;g__Salinispora;s__	Species	7	4	9	11	1	0.904888	0.192177	3.60397	0.070666	0.0188987	-0.0402912	0.459624	0.815067
k__Bacteria;p__Proteobacteria;c__Gammaproteobacteria;o__Enterobacteriales;f__Enterobacteriaceae;g__Citrobacter;s__	Species	224	117	137615	141445	0.0173348	0.670827	0.479454	0.937405	2.56204	0.279159	1.28867	0.467646	0.827087
k__Bacteria;p__Proteobacteria;c__Gammaproteobacteria;o__Pasteurellales;f__Pasteurellaceae;g__Haemophilus;s__	Species	18	5	2390	738	0.125398	0.429379	0.122953	1.22091	0.131023	0.0929539	0.126787	0.471191	0.831145
k__Bacteria;p__Actinobacteria;c__Coriobacteriia;o__Coriobacteriales;f__Coriobacteriaceae;g__Adlercreutzia;s__	Species	2	1	18	1	1	0.792479	0.0133786	15.2986	-0.011771	-0.0170043	0.0458769	0.472757	0.831702
k__Bacteria;p__Proteobacteria;c__Alphaproteobacteria;o__Sphingomonadales;f__Sphingomonadaceae;g__Sphingomonas;s__azotifigens	Species	1	0	7	0	1	0	0	61.7978	-0.00220301	0.0115676	0.00506364	0.477349	0.835366
k__Bacteria;p__Proteobacteria;c__Alphaproteobacteria;o__Rhizobiales;f__Methylobacteriaceae;g__Methylobacterium;Other	Species	1	0	1	0	1	0	0	61.7978	-0.000734336	0.00385587	0.00168788	0.477352	0.835366
k__Bacteria;p__Proteobacteria;c__Gammaproteobacteria;o__Enterobacteriales;f__Enterobacteriaceae;g__Serratia;s__	Species	18	7	1243	5634	0.301144	0.605937	0.210595	1.54902	0.274501	0.0823515	-0.0913194	0.489231	0.853906
k__Bacteria;p__Firmicutes;c__Bacilli;Other;Other;Other;Other	Species	165	110	3926	2558	0.564551	1.1043	0.789118	1.54472	1.91113	-0.13769	0.0270602	0.494749	0.861278
k__Bacteria;p__Actinobacteria;c__Actinobacteria;o__Actinomycetales;f__Microbacteriaceae;g__Microbacterium;Other	Species	12	7	96	141	1	0.9231	0.303416	2.58569	0.258846	-0.0490915	-0.0796633	0.500597	0.867591
k__Bacteria;p__[Thermi];c__Deinococci;o__Deinococcales;f__Deinococcaceae;g__Deinococcus;s__geothermalis	Species	17	12	597	109	0.845709	1.12554	0.481057	2.55298	0.335702	0.0577512	-0.151785	0.500985	0.867591
k__Bacteria;p__Bacteroidetes;c__Bacteroidia;o__Bacteroidales;f__Rikenellaceae;g__;s__	Species	5	4	244	66	0.739943	1.27282	0.250005	5.97861	0.0462751	-0.039961	0.0605066	0.503849	0.86776
k__Bacteria;p__Chloroflexi;c__Thermomicrobia;o__JG30-KF-CM45;f__;g__;s__	Species	1	2	67	6	0.562691	3.18409	0.164936	188.467	0.0415503	0.0241159	-0.0285104	0.504591	0.86776
k__Bacteria;p__Bacteroidetes;c__Sphingobacteriia;o__Sphingobacteriales;f__Sphingobacteriaceae;g__Pedobacter;s__	Species	1	1	35	16	1	1.58722	0.020154	124.889	0.0505901	0.0237168	-0.0396452	0.505349	0.86776
k__Bacteria;p__Proteobacteria;c__Gammaproteobacteria;o__Enterobacteriales;f__Enterobacteriaceae;g__Erwinia;s__	Species	8	8	464	39044	0.436558	1.60462	0.517326	4.97796	0.399174	-0.0858506	-0.130533	0.506302	0.86776
k__Bacteria;p__Proteobacteria;c__Alphaproteobacteria;o__Sphingomonadales;f__Sphingomonadaceae;g__Sphingomonas;s__wittichii	Species	1	0	4	0	1	0	0	61.7978	-0.00215563	0.00815553	0.00495474	0.517412	0.884522
k__Bacteria;p__Firmicutes;c__Clostridia;o__Clostridiales;f__Clostridiaceae;g__Clostridium;s__	Species	29	7	16063	773	0.0138438	0.365121	0.132805	0.869699	-0.18798	-0.12637	0.938966	0.526206	0.897248
k__Bacteria;p__Proteobacteria;c__Deltaproteobacteria;o__Desulfovibrionales;f__Desulfovibrionaceae;g__;s__	Species	2	0	276	0	0.524926	0	0	8.44706	-0.0417112	-0.0271753	0.0958736	0.536177	0.911913
k__Bacteria;p__Firmicutes;c__Clostridia;o__Clostridiales;f__Lachnospiraceae;g__[Ruminococcus];s__	Species	8	9	11	22	0.3122	1.81251	0.611264	5.4812	0.137316	-0.0202516	-0.0565395	0.538126	0.912892
k__Bacteria;p__Bacteroidetes;c__Flavobacteriia;o__Flavobacteriales;f__[Weeksellaceae];g__Elizabethkingia;s__meningoseptica	Species	1	2	18	15	0.562691	3.18409	0.164936	188.467	0.0532743	-0.0200012	-0.00946143	0.540271	0.913295
k__Bacteria;p__Bacteroidetes;c__Bacteroidia;o__Bacteroidales;f__Prevotellaceae;g__Prevotella;s__copri	Species	6	6	8	11	0.551093	1.59955	0.422321	6.05893	0.0773973	-0.0153101	-0.0219697	0.54111	0.913295
k__Bacteria;p__Proteobacteria;c__Betaproteobacteria;o__Burkholderiales;f__Oxalobacteraceae;g__Herbaspirillum;s__	Species	19	11	108	55	1	0.914502	0.385775	2.06498	0.17114	0.0393047	-0.00965105	0.553674	0.932134
k__Bacteria;p__Proteobacteria;c__Betaproteobacteria;o__Burkholderiales;f__Comamonadaceae;g__Curvibacter;s__	Species	29	15	143	132	0.630655	0.808881	0.393874	1.59871	0.270444	0.0430812	-0.0709029	0.561027	0.942129
k__Bacteria;p__Firmicutes;c__Clostridia;o__Clostridiales;f__Peptostreptococcaceae;g__Peptostreptococcus;s__	Species	8	3	113	4	0.542957	0.590189	0.0998604	2.48953	0.00430487	0.0269932	0.0572785	0.562608	0.942404
k__Bacteria;p__Firmicutes;c__Bacilli;o__Lactobacillales;f__Streptococcaceae;g__Streptococcus;s__luteciae	Species	102	61	74300	7198	0.779433	0.931453	0.632409	1.36511	1.34208	0.137117	-0.0534155	0.567951	0.94764
k__Bacteria;p__Firmicutes;c__Clostridia;o__Clostridiales;f__Lachnospiraceae;g__Coprococcus;s__	Species	35	15	9238	1518	0.226603	0.659181	0.326674	1.27187	0.088368	-0.111056	0.703906	0.568584	0.94764
k__Bacteria;p__Proteobacteria;c__Betaproteobacteria;o__Methylophilales;f__Methylophilaceae;g__;s__	Species	1	1	5	16	1	1.58722	0.020154	124.889	0.0364584	-0.0145794	-0.00710843	0.577618	0.956898
k__Bacteria;p__Proteobacteria;c__Gammaproteobacteria;o__Pasteurellales;f__Pasteurellaceae;Other;Other	Species	29	13	18443	68797	0.327818	0.695116	0.32461	1.41387	0.588897	0.124475	0.0233895	0.578207	0.956898
k__Bacteria;p__Actinobacteria;c__Actinobacteria;o__Actinomycetales;f__Micrococcaceae;Other;Other	Species	3	1	5	2	1	0.527235	0.00999812	6.60884	0.0135911	0.00870983	-0.00148787	0.57873	0.956898
k__Bacteria;p__Firmicutes;c__Clostridia;o__Clostridiales;f__Ruminococcaceae;Other;Other	Species	7	3	74	11	0.748096	0.676154	0.111788	2.99682	0.0216869	-0.0235598	0.0621031	0.580975	0.956898
k__Bacteria;p__Proteobacteria;c__Betaproteobacteria;o__Burkholderiales;f__Comamonadaceae;g__Variovorax;s__paradoxus	Species	74	55	1436	310	0.311928	1.23045	0.812974	1.85535	0.887931	-0.0635887	-0.203401	0.581333	0.956898
k__Bacteria;p__TM7;c__TM7-3;o__I025;f__Rs-045;g__;s__	Species	3	1	4	4	1	0.527235	0.00999812	6.60884	0.0244845	0.00921364	-0.0127463	0.586906	0.963686
k__Bacteria;p__Firmicutes;c__Clostridia;o__Clostridiales;f__Veillonellaceae;g__Veillonella;s__	Species	77	40	11936	1815	0.293854	0.789698	0.503934	1.22381	0.639715	-0.0945509	0.289333	0.589548	0.96564
k__Bacteria;p__Actinobacteria;c__Actinobacteria;o__Actinomycetales;f__Intrasporangiaceae;Other;Other	Species	1	2	11	7	0.562691	3.18409	0.164936	188.467	0.0500534	0.0132929	-0.0373329	0.598882	0.978517
k__Bacteria;p__Proteobacteria;c__Gammaproteobacteria;o__Enterobacteriales;f__Enterobacteriaceae;g__Morganella;s__morganii	Species	3	0	553	0	0.28739	0	0	3.83658	-0.0231876	0.0261453	0.0532969	0.614819	1
k__Bacteria;p__Firmicutes;c__Bacilli;o__Turicibacterales;f__Turicibacteraceae;g__Turicibacter;s__	Species	2	0	1518	0	0.524926	0	0	8.44706	-0.0533969	-0.0284817	0.122733	0.624365	1
k__Bacteria;p__Firmicutes;c__Clostridia;o__Clostridiales;f__Lachnospiraceae;g__Lachnospira;s__	Species	16	8	280	250	0.67263	0.786311	0.286631	1.98374	0.0711984	-0.0404482	0.159155	0.635477	1
k__Bacteria;p__Proteobacteria;c__Gammaproteobacteria;o__Enterobacteriales;f__Enterobacteriaceae;g__Proteus;s__	Species	91	60	247977	331082	0.77432	1.06058	0.715007	1.56634	2.14224	0.204673	0.288748	0.637986	1
k__Bacteria;p__Proteobacteria;c__Betaproteobacteria;o__Burkholderiales;f__Oxalobacteraceae;g__Polynucleobacter;s__	Species	2	2	7	2	0.642539	1.58964	0.114522	22.076	0.018949	0.00810978	-0.00621536	0.649183	1
k__Bacteria;p__Fusobacteria;c__Fusobacteriia;o__Fusobacteriales;f__Leptotrichiaceae;g__Leptotrichia;s__	Species	1	0	1	0	1	0	0	61.7978	-0.00153621	0.00243574	0.00353099	0.653352	1
k__Bacteria;p__Actinobacteria;c__Actinobacteria;o__Actinomycetales;f__Microbacteriaceae;Other;Other	Species	5	2	94	37	0.712083	0.631837	0.0596985	3.89638	0.0504322	-0.0235165	0.0421763	0.653748	1
k__Bacteria;p__Actinobacteria;c__Thermoleophilia;o__Gaiellales;f__Gaiellaceae;g__;s__	Species	1	1	1	4	1	1.58722	0.020154	124.889	0.0232979	-0.00609423	-0.0100148	0.655853	1
k__Bacteria;p__Firmicutes;c__Clostridia;o__Clostridiales;f__Ruminococcaceae;g__;s__	Species	9	7	1429	69	0.795845	1.24006	0.386944	3.79866	0.0340038	-0.0431607	0.184716	0.663087	1
k__Bacteria;p__Firmicutes;c__Clostridia;o__Clostridiales;f__Ruminococcaceae;g__Ruminococcus;s__flavefaciens	Species	5	0	410	0	0.1623	0	0	1.72495	-0.049739	0.0272095	0.114326	0.665029	1
k__Bacteria;p__Proteobacteria;c__Gammaproteobacteria;o__Pasteurellales;f__Pasteurellaceae;g__Haemophilus;Other	Species	18	5	6789	2295	0.125398	0.429379	0.122953	1.22091	0.0832553	-0.0582708	0.261562	0.667903	1
k__Bacteria;p__Proteobacteria;c__Betaproteobacteria;o__Neisseriales;f__Neisseriaceae;g__;s__	Species	8	6	15	21	0.785278	1.19398	0.337026	3.97946	0.100869	0.0140549	-0.0473122	0.680171	1
k__Bacteria;p__Actinobacteria;c__Actinobacteria;o__Actinomycetales;f__Micrococcaceae;g__Micrococcus;s__	Species	9	5	35	58	1	0.878815	0.228538	2.96161	0.0988802	-0.0195199	-0.00429076	0.682813	1
k__Bacteria;p__Actinobacteria;c__Actinobacteria;o__Actinomycetales;f__Streptomycetaceae;g__Streptomyces;Other	Species	2	1	37	4	1	0.792479	0.0133786	15.2986	0.00447823	-0.0127867	0.0333609	0.682938	1
k__Bacteria;p__Proteobacteria;c__Betaproteobacteria;o__Burkholderiales;f__Oxalobacteraceae;Other;Other	Species	2	2	15	6	0.642539	1.58964	0.114522	22.076	0.0258395	-0.0112329	0.0136613	0.68632	1
k__Bacteria;p__Actinobacteria;c__Actinobacteria;o__Actinomycetales;f__Propionibacteriaceae;g__Propionibacterium;s__acnes	Species	141	114	15721	11019	0.0123997	1.52885	1.08958	2.14671	2.15946	-0.0859567	-0.439107	0.692561	1
k__Bacteria;p__Proteobacteria;c__Betaproteobacteria;o__Burkholderiales;f__Comamonadaceae;Other;Other	Species	111	72	496	479	0.857178	1.04082	0.719065	1.50162	1.10539	0.0461238	-0.259261	0.699507	1
k__Bacteria;p__Firmicutes;c__Clostridia;o__Clostridiales;f__Ruminococcaceae;g__Oscillospira;s__	Species	24	12	2603	95	0.598135	0.782624	0.3494	1.66466	0.0532144	-0.045605	0.310176	0.703782	1
k__Bacteria;p__Firmicutes;c__Bacilli;o__Lactobacillales;f__Enterococcaceae;Other;Other	Species	343	171	30561	18322	9.0215e-09	0.301116	0.193287	0.464827	4.15483	0.0977265	0.125299	0.706836	1
k__Bacteria;p__Firmicutes;c__Clostridia;o__Clostridiales;f__Lachnospiraceae;g__Roseburia;s__	Species	23	3	6848	5	0.00330084	0.197384	0.037532	0.664075	-0.215416	0.0548689	0.57217	0.708595	1
k__Bacteria;p__Firmicutes;c__Bacilli;o__Lactobacillales;f__Aerococcaceae;g__;s__	Species	4	4	11	28	0.494089	1.59455	0.294106	8.64584	0.090953	-0.0129443	-0.0355889	0.71089	1
k__Bacteria;p__Firmicutes;c__Erysipelotrichi;o__Erysipelotrichales;f__Erysipelotrichaceae;g__;s__	Species	21	7	4177	419	0.16485	0.515264	0.182114	1.28278	0.0160671	0.0515299	0.342236	0.726852	1
k__Bacteria;p__Actinobacteria;c__Actinobacteria;o__Actinomycetales;f__Nocardioidaceae;g__Friedmanniella;s__	Species	1	1	23	24	1	1.58722	0.020154	124.889	0.0529719	0.0123129	-0.03465	0.726911	1
k__Bacteria;p__Proteobacteria;c__Betaproteobacteria;o__Burkholderiales;f__Comamonadaceae;g__Pelomonas;s__	Species	1	1	1	1	1	1.58722	0.020154	124.889	0.0113772	0.00264431	-0.00737939	0.729113	1
k__Bacteria;p__Proteobacteria;c__Betaproteobacteria;o__Neisseriales;f__Neisseriaceae;g__Deefgea;s__	Species	1	0	7	0	1	0	0	61.7978	-0.00555492	0.00562969	0.012768	0.729252	1
k__Bacteria;p__Firmicutes;c__Clostridia;o__Clostridiales;f__Lachnospiraceae;g__Blautia;Other	Species	2	0	3	0	0.524926	0	0	8.44706	-0.00937692	-0.00338412	0.021553	0.736812	1
k__Bacteria;p__Firmicutes;c__Bacilli;o__Lactobacillales;f__Streptococcaceae;g__Streptococcus;s__infantis	Species	83	55	28204	1329	0.767218	1.06574	0.70898	1.59408	1.10546	0.0684873	0.0175636	0.738296	1
k__Bacteria;p__Proteobacteria;c__Gammaproteobacteria;o__Pseudomonadales;f__Moraxellaceae;g__Acinetobacter;Other	Species	52	40	16635	1343	0.354158	1.2627	0.784547	2.0213	0.877416	0.0499822	-0.262143	0.739196	1
k__Bacteria;p__Proteobacteria;c__Gammaproteobacteria;o__Pasteurellales;f__Pasteurellaceae;g__Haemophilus;s__influenzae	Species	7	2	43	1783	0.493842	0.449145	0.0451704	2.38494	0.11921	0.0230585	-0.0425293	0.742129	1
k__Bacteria;p__Firmicutes;c__Bacilli;o__Bacillales;f__Bacillaceae;g__;s__	Species	3	3	75	67	0.681319	1.59209	0.21152	11.9882	0.109747	0.0156116	-0.0691679	0.750778	1
k__Bacteria;p__Proteobacteria;c__Betaproteobacteria;o__Burkholderiales;f__Burkholderiaceae;g__Burkholderia;s__bryophila	Species	2	3	55	58	0.380002	2.39284	0.272083	28.8429	0.0703223	-0.0135757	-0.015839	0.76556	1
k__Bacteria;p__Proteobacteria;c__Betaproteobacteria;o__Burkholderiales;f__Comamonadaceae;g__Variovorax;Other	Species	1	0	7	0	1	0	0	61.7978	-0.0113059	-0.00458532	0.0259867	0.777303	1
k__Bacteria;p__Verrucomicrobia;c__Verrucomicrobiae;o__Verrucomicrobiales;f__Verrucomicrobiaceae;g__Akkermansia;s__muciniphila	Species	14	5	5491	7	0.341474	0.557859	0.155209	1.66581	-0.0238427	0.0252597	0.167776	0.778506	1
k__Bacteria;p__Actinobacteria;c__Actinobacteria;o__Actinomycetales;f__Micromonosporaceae;g__Dactylosporangium;s__	Species	1	0	8	0	1	0	0	61.7978	-0.00654003	0.00475945	0.0150323	0.781779	1
k__Bacteria;p__Firmicutes;c__Clostridia;o__Clostridiales;f__Ruminococcaceae;g__Ruminococcus;s__bromii	Species	1	0	5	0	1	0	0	61.7978	-0.00533316	0.00388116	0.0122583	0.781779	1
k__Bacteria;p__Actinobacteria;c__Actinobacteria;o__Actinomycetales;f__Dietziaceae;g__Dietzia;s__	Species	13	7	179	46	0.81874	0.849965	0.282863	2.33136	0.107152	-0.019328	0.0696271	0.782501	1
k__Bacteria;p__Actinobacteria;c__Actinobacteria;o__Actinomycetales;f__Actinomycetaceae;g__Arcanobacterium;s__	Species	3	2	31	2	1	1.05775	0.0877308	9.30422	0.00737691	0.00802577	0.0204297	0.786264	1
k__Bacteria;p__Firmicutes;c__Clostridia;o__Clostridiales;f__Peptococcaceae;g__rc4-4;s__	Species	3	0	32	0	0.28739	0	0	3.83658	-0.0257967	-0.00741043	0.0592941	0.79269	1
k__Bacteria;p__Proteobacteria;c__Betaproteobacteria;o__Burkholderiales;f__Burkholderiaceae;g__Burkholderia;s__	Species	41	24	991	311	0.789678	0.920724	0.516764	1.61006	0.45048	0.0267068	-0.0814751	0.794182	1
k__Bacteria;p__Proteobacteria;c__Gammaproteobacteria;o__Alteromonadales;f__Shewanellaceae;g__Shewanella;s__algae	Species	1	1	1	1	1	1.58722	0.020154	124.889	0.0109289	0.00189802	-0.00637739	0.804079	1
k__Bacteria;p__Bacteroidetes;c__Bacteroidia;o__Bacteroidales;f__Bacteroidaceae;g__Bacteroides;s__uniformis	Species	8	6	536	11	0.785278	1.19398	0.337026	3.97946	0.0369972	0.0174561	0.0717513	0.805501	1
k__Bacteria;p__Proteobacteria;c__Betaproteobacteria;o__Burkholderiales;f__Oxalobacteraceae;g__Janthinobacterium;s__lividum	Species	28	24	2492	358	0.29799	1.3979	0.754699	2.57247	0.51607	0.030764	-0.0956541	0.813066	1
k__Bacteria;p__Bacteroidetes;c__Flavobacteriia;o__Flavobacteriales;f__Flavobacteriaceae;g__Flavobacterium;Other	Species	29	22	117	127	0.54922	1.22295	0.651911	2.26607	0.390376	0.0187092	-0.120644	0.81349	1
k__Bacteria;p__TM7;c__TM7-3;o__;f__;g__;s__	Species	2	0	11	0	0.524926	0	0	8.44706	-0.0104116	0.0044927	0.0239312	0.817349	1
k__Bacteria;p__Firmicutes;c__Clostridia;o__Clostridiales;f__Lachnospiraceae;g__[Ruminococcus];Other	Species	4	4	10	6	0.494089	1.59455	0.294106	8.64584	0.0480128	0.00501883	-0.0146964	0.833763	1
k__Bacteria;p__Bacteroidetes;c__Cytophagia;o__Cytophagales;f__Cytophagaceae;g__Adhaeribacter;s__	Species	1	0	6	0	1	0	0	61.7978	-0.00992446	-0.003125	0.0228115	0.836885	1
k__Bacteria;p__OD1;c__ABY1;o__;f__;g__;s__	Species	2	1	10	33	1	0.792479	0.0133786	15.2986	0.0493632	-0.00555376	-0.0179803	0.867286	1
k__Bacteria;p__Firmicutes;c__Bacilli;o__Bacillales;f__Paenibacillaceae;g__Paenibacillus;s__lautus	Species	1	0	324	0	1	0	0	61.7978	-0.0284965	-0.00750661	0.0654995	0.867887	1
k__Bacteria;p__Firmicutes;c__Clostridia;o__Clostridiales;f__Lachnospiraceae;g__Blautia;s__producta	Species	31	22	40633	3424	0.660977	1.1378	0.611001	2.08781	0.0204105	-0.0385761	0.881461	0.873118	1
k__Bacteria;p__Actinobacteria;c__Actinobacteria;o__Actinomycetales;f__Actinomycetaceae;g__Trueperella;s__	Species	14	0	3332	0	0.00133871	0	0	0.466802	-0.267989	-0.0210109	0.615976	0.873529	1
k__Bacteria;p__[Thermi];c__Deinococci;o__Thermales;f__Thermaceae;g__Thermus;s__	Species	1	0	9	0	1	0	0	61.7978	-0.0111911	-0.00271541	0.0257229	0.879873	1
k__Bacteria;p__Actinobacteria;c__Actinobacteria;o__Actinomycetales;f__Corynebacteriaceae;g__Corynebacterium;s__	Species	264	143	116593	116939	0.0166968	0.660121	0.466723	0.933511	4.2316	0.0521288	-0.22253	0.883861	1
k__Bacteria;p__Proteobacteria;c__Betaproteobacteria;o__Burkholderiales;f__Comamonadaceae;g__Leptothrix;s__	Species	5	8	453	41	0.146901	2.58579	0.735799	10.1662	0.148606	-0.00953717	-0.0264808	0.891578	1
k__Bacteria;p__Firmicutes;c__Clostridia;o__Clostridiales;f__Caldicoprobacteraceae;g__Caldicoprobacter;s__	Species	3	0	195	0	0.28739	0	0	3.83658	-0.0374181	0.00650288	0.0860059	0.897491	1
k__Bacteria;p__Proteobacteria;c__Gammaproteobacteria;o__Enterobacteriales;f__Enterobacteriaceae;g__Klebsiella;s__oxytoca	Species	166	96	263154	201775	0.407129	0.863764	0.614399	1.21208	3.03946	0.0541481	0.287753	0.897595	1
k__Bacteria;p__Firmicutes;c__Bacilli;o__Bacillales;f__Paenibacillaceae;g__Paenibacillus;s__macerans	Species	8	0	1144	0	0.0260072	0	0	0.920331	-0.127352	0.0115367	0.292719	0.903745	1
k__Bacteria;p__Firmicutes;c__Bacilli;o__Lactobacillales;f__Streptococcaceae;g__Streptococcus;s__alactolyticus	Species	9	4	1598	15	0.774918	0.700378	0.155855	2.54355	-0.0226835	0.0111779	0.20025	0.907759	1
k__Bacteria;p__Tenericutes;c__Mollicutes;o__Mycoplasmatales;f__Mycoplasmataceae;g__Ureaplasma;s__	Species	19	17	874	443	0.293829	1.44957	0.692069	3.01398	0.502851	-0.0130922	-0.17412	0.911778	1
k__Bacteria;p__Proteobacteria;c__Gammaproteobacteria;o__Pasteurellales;f__Pasteurellaceae;g__Aggregatibacter;s__segnis	Species	1	0	216	0	1	0	0	61.7978	-0.0202618	0.00411331	0.046572	0.922053	1
k__Bacteria;p__Proteobacteria;c__Gammaproteobacteria;o__Pasteurellales;f__Pasteurellaceae;g__Aggregatibacter;s__	Species	1	0	204	0	1	0	0	61.7978	-0.0200476	0.00406981	0.0460796	0.922053	1
k__Bacteria;p__Actinobacteria;c__Actinobacteria;o__Actinomycetales;f__Micrococcaceae;g__Micrococcus;Other	Species	7	5	46	21	1	1.13545	0.280809	4.20989	0.0826936	-0.00418558	-0.00461575	0.924565	1
k__Bacteria;p__Actinobacteria;c__Actinobacteria;o__Actinomycetales;f__Microbacteriaceae;g__;s__	Species	13	9	514	66	0.826857	1.10163	0.40875	2.83581	0.170398	-0.00810303	0.0371055	0.924991	1
k__Bacteria;p__Fusobacteria;c__Fusobacteriia;o__Fusobacteriales;f__Fusobacteriaceae;g__;s__	Species	2	0	5	0	0.524926	0	0	8.44706	-0.0097667	0.00109127	0.0224489	0.936747	1
k__Bacteria;p__Proteobacteria;c__Gammaproteobacteria;o__Oceanospirillales;f__Halomonadaceae;Other;Other	Species	2	2	2	4	0.642539	1.58964	0.114522	22.076	0.0317071	-0.00107833	-0.0169301	0.939585	1
k__Bacteria;p__Proteobacteria;c__Betaproteobacteria;o__Burkholderiales;f__Comamonadaceae;g__Acidovorax;s__	Species	15	6	48	75	0.372357	0.625648	0.196063	1.73593	0.10192	-0.00400739	0.0254712	0.941017	1
k__Bacteria;p__Firmicutes;c__Clostridia;o__Clostridiales;f__Lachnospiraceae;g__Blautia;s__obeum	Species	1	0	3	0	1	0	0	61.7978	-0.00537168	0.000792492	0.0123469	0.941672	1
k__Bacteria;p__Actinobacteria;c__Coriobacteriia;o__Coriobacteriales;f__Coriobacteriaceae;g__;s__	Species	17	4	1346	107	0.0695478	0.363245	0.0878328	1.13186	-0.0848537	-0.00702332	0.375973	0.949472	1
k__Bacteria;p__Firmicutes;c__Bacilli;o__Bacillales;f__Staphylococcaceae;g__Staphylococcus;s__haemolyticus	Species	14	17	80	51	0.0870245	1.99304	0.905112	4.45862	0.24982	-0.00332501	-0.0864493	0.95649	1
k__Bacteria;p__Proteobacteria;c__Gammaproteobacteria;o__Enterobacteriales;f__Enterobacteriaceae;g__Trabulsiella;s__	Species	1	0	60	0	1	0	0	61.7978	-0.0180803	-0.00147157	0.0415578	0.963432	1
k__Bacteria;p__Firmicutes;c__Erysipelotrichi;o__Erysipelotrichales;f__Erysipelotrichaceae;Other;Other	Species	5	1	67	1	0.413539	0.314873	0.00662492	2.83801	-0.0228774	0.00160593	0.0711134	0.966136	1
k__Bacteria;p__Proteobacteria;c__Gammaproteobacteria;o__Pseudomonadales;f__Moraxellaceae;g__Acinetobacter;s__venetianus	Species	2	1	4	11	1	0.792479	0.0133786	15.2986	0.0376068	0.000905854	-0.0192042	0.968319	1
k__Bacteria;p__Bacteroidetes;c__[Saprospirae];o__[Saprospirales];f__Saprospiraceae;g__;s__	Species	1	0	6	0	1	0	0	61.7978	-0.00783358	0.000591203	0.0180056	0.968975	1
k__Bacteria;p__Proteobacteria;c__Alphaproteobacteria;o__Rhodospirillales;f__Acetobacteraceae;g__;s__	Species	1	0	5	0	1	0	0	61.7978	-0.00739761	0.000216484	0.0170035	0.987658	1
k__Bacteria;p__Proteobacteria;c__Alphaproteobacteria;o__Sphingomonadales;f__Sphingomonadaceae;g__Novosphingobium;s__	Species	2	2	5	3	0.642539	1.58964	0.114522	22.076	0.022625	0.000259125	-0.0036996	0.987891	1
k__Bacteria;p__Actinobacteria;c__Actinobacteria;o__Actinomycetales;f__Nocardiaceae;g__Rhodococcus;s__	Species	19	15	217	149	0.587604	1.26817	0.586973	2.69333	0.372918	-0.00132898	-0.103664	0.988467	1
k__Bacteria;p__Proteobacteria;c__Gammaproteobacteria;o__Pseudomonadales;f__Moraxellaceae;g__Acinetobacter;s__rhizosphaerae	Species	16	9	92	6871	0.837097	0.888174	0.340074	2.1757	0.28014	0.0013001	-0.0921617	0.988714	1
k__Bacteria;p__Proteobacteria;c__Alphaproteobacteria;o__Rhizobiales;f__Phyllobacteriaceae;g__Phyllobacterium;s__	Species	49	41	1102	257	0.16125	1.39239	0.863552	2.23701	0.71835	-0.00143893	-0.205445	0.989928	1
k__Bacteria;p__Actinobacteria;c__Actinobacteria;o__Actinomycetales;f__Micrococcaceae;g__Renibacterium;s__	Species	4	3	6	18	1	1.19156	0.17305	7.10922	0.0774685	0.000246413	-0.0428219	0.993077	1
k__Bacteria;p__Firmicutes;c__Clostridia;o__Clostridiales;f__Veillonellaceae;g__Veillonella	Genus	363	170	1797145	64581	9.01468e-16	0.152382	0.0886244	0.254299	3.577	6.02468	0.505883	3.22028e-52	1.52641e-49
k__Bacteria;p__Firmicutes;c__Clostridia;o__Clostridiales;f__[Tissierellaceae];g__Finegoldia	Genus	344	133	1045547	41304	3.76084e-22	0.150297	0.0975139	0.228471	2.45396	4.97488	1.19706	2.9431e-37	6.97515e-35
k__Bacteria;p__Firmicutes;c__Clostridia;o__Clostridiales;f__Clostridiaceae;g__Clostridium	Genus	290	84	1208222	30329	6.2865e-24	0.176161	0.121842	0.25299	1.38833	5.10391	1.05324	3.0709e-29	4.85202e-27
k__Bacteria;p__Firmicutes;c__Clostridia;o__Clostridiales;f__Clostridiaceae;Other	Genus	244	53	526566	1103	5.91808e-25	0.163137	0.110391	0.238295	-0.107425	3.25305	1.94607	7.1698e-17	8.49622e-15
k__Bacteria;p__Proteobacteria;c__Gammaproteobacteria;Other;Other;Other	Genus	55	2	2042	35	2.20609e-10	0.0500205	0.00586272	0.192772	0.257204	1.1039	-0.41624	6.44699e-16	6.11174e-14
k__Bacteria;p__Firmicutes;c__Clostridia;o__Clostridiales;f__[Tissierellaceae];g__Anaerococcus	Genus	275	91	721595	9292	5.95511e-17	0.242833	0.169939	0.345207	0.949839	3.2435	1.95356	6.55175e-15	5.17588e-13
k__Bacteria;p__Firmicutes;c__Clostridia;o__Clostridiales;f__Veillonellaceae;g__Dialister	Genus	175	38	69330	1160	3.34553e-15	0.223989	0.145793	0.337892	0.140421	2.42342	1.09732	4.56438e-13	3.09074e-11
k__Bacteria;p__Proteobacteria;c__Gammaproteobacteria;o__Enterobacteriales;f__Enterobacteriaceae;g__	Genus	289	203	1460223	3933558	0.0135399	1.67762	1.10107	2.5892	8.21851	-3.81042	1.27358	7.38481e-12	4.3755e-10
k__Bacteria;p__Proteobacteria;c__Betaproteobacteria;o__Burkholderiales;f__Comamonadaceae;g__Delftia	Genus	113	123	2381	5709	1.39816e-07	2.46115	1.7416	3.48678	2.05826	-1.19472	0.169743	1.10442e-10	5.81661e-09
k__Bacteria;p__Actinobacteria;c__Actinobacteria;o__Actinomycetales;f__Actinomycetaceae;g__Actinomyces	Genus	190	35	135549	13966	7.167e-20	0.174116	0.111931	0.265194	0.185659	2.22262	1.15114	1.53118e-10	7.25778e-09
k__Bacteria;p__Firmicutes;c__Clostridia;o__Clostridiales;f__Clostridiaceae;g__	Genus	173	23	126154	421	1.30794e-22	0.129128	0.0766037	0.209567	-0.352474	1.96502	1.48609	3.33333e-10	1.43636e-08
k__Bacteria;p__Proteobacteria;c__Gammaproteobacteria;o__Pseudomonadales;f__Pseudomonadaceae;g__Pseudomonas	Genus	100	100	1030	22689	0.000105019	1.99081	1.39458	2.84564	1.73503	-1.04738	0.168919	1.67349e-08	6.6103e-07
k__Bacteria;p__Actinobacteria;c__Actinobacteria;o__Actinomycetales;f__Actinomycetaceae;g__Varibaculum	Genus	158	17	76083	1285	1.17371e-22	0.108854	0.0598303	0.187265	-0.499454	1.78762	1.81773	3.06237e-08	1.10356e-06
k__Bacteria;p__Firmicutes;c__Clostridia;o__Clostridiales;f__[Tissierellaceae];g__Peptoniphilus	Genus	225	73	312235	4549	4.25855e-12	0.307981	0.215259	0.437808	0.0490663	2.06339	2.4562	3.25947e-08	1.10356e-06
k__Bacteria;p__Firmicutes;c__Bacilli;o__Lactobacillales;f__Streptococcaceae;g__Streptococcus	Genus	361	179	648103	200566	8.27628e-12	0.198887	0.116859	0.330424	4.15833	1.94873	0.885041	1.06589e-07	3.3682e-06
k__Bacteria;p__Bacteroidetes;c__Bacteroidia;o__Bacteroidales;f__Bacteroidaceae;g__Bacteroides	Genus	126	100	208598	385362	0.0333671	1.43761	1.01711	2.03184	2.92084	-2.04706	0.9466	3.9327e-07	1.16506e-05
k__Bacteria;p__Proteobacteria;c__Betaproteobacteria;o__Burkholderiales;f__Alcaligenaceae;g__	Genus	191	142	3405	8206	0.0333459	1.42777	1.02107	2.00045	2.42808	-0.942605	0.00750107	4.51458e-07	1.25877e-05
k__Bacteria;p__Proteobacteria;c__Betaproteobacteria;o__Burkholderiales;f__Alcaligenaceae;g__Achromobacter	Genus	50	59	506	1295	0.000343979	2.1468	1.38565	3.33749	0.996441	-0.646104	0.0970195	1.97322e-06	5.19614e-05
k__Bacteria;p__Proteobacteria;c__Alphaproteobacteria;o__Rhizobiales;f__Bradyrhizobiaceae;g__Bradyrhizobium	Genus	14	19	46	671	0.0271672	2.24684	1.04471	4.94735	0.357239	-0.409222	0.127539	2.12735e-06	5.30719e-05
k__Bacteria;p__Proteobacteria;c__Epsilonproteobacteria;o__Campylobacterales;f__Campylobacteraceae;g__Campylobacter	Genus	87	20	11033	1059	2.094e-06	0.308385	0.174148	0.524083	0.124064	0.996645	0.322722	3.31011e-06	7.48308e-05
k__Bacteria;p__Actinobacteria;c__Coriobacteriia;o__Coriobacteriales;f__Coriobacteriaceae;g__Eggerthella	Genus	90	10	16009	103	9.32954e-12	0.141374	0.064131	0.280082	-0.431044	1.25024	1.21474	3.31552e-06	7.48308e-05
k__Bacteria;p__Proteobacteria;c__Gammaproteobacteria;o__Xanthomonadales;f__Xanthomonadaceae;g__Stenotrophomonas	Genus	120	99	1207	4556	0.0161744	1.51806	1.07167	2.15058	1.65984	-0.789273	0.115359	3.47316e-06	7.48308e-05
k__Bacteria;p__Firmicutes;c__Clostridia;o__Clostridiales;f__Lachnospiraceae;g__	Genus	128	43	253815	919	2.11987e-05	0.433426	0.285395	0.64944	0.0440162	1.68317	1.14047	5.49493e-06	0.000113243
k__Bacteria;Other;Other;Other;Other;Other	Genus	208	98	25850	9452	0.00105563	0.578144	0.411813	0.809562	2.68923	1.30844	-0.423688	8.9879e-06	0.00017086
k__Bacteria;p__Proteobacteria;c__Gammaproteobacteria;o__Xanthomonadales;f__Xanthomonadaceae;g__Luteimonas	Genus	15	19	219	830	0.0452859	2.09169	0.984867	4.52006	0.474992	-0.517145	0.187182	9.01161e-06	0.00017086
k__Bacteria;p__Firmicutes;c__Bacilli;o__Bacillales;f__Bacillaceae;Other	Genus	0	3	0	197	0.057384	Inf	0.657702	Inf	0.0571476	-0.191484	0.0995972	2.10891e-05	0.000384471
k__Bacteria;p__Firmicutes;c__Clostridia;o__Clostridiales;Other;Other	Genus	173	39	239371	2357	2.51037e-14	0.235858	0.154083	0.354721	-0.392587	1.48484	2.22259	2.59586e-05	0.000455718
k__Bacteria;p__Proteobacteria;c__Alphaproteobacteria;o__Caulobacterales;f__Caulobacteraceae;g__	Genus	35	33	286	1146	0.0868496	1.57169	0.916677	2.69081	0.685422	-0.533306	0.190303	5.24996e-05	0.000888743
k__Bacteria;p__Actinobacteria;c__Actinobacteria;o__Actinomycetales;f__Micrococcaceae;g__Rothia	Genus	81	16	744	137	4.31601e-07	0.265618	0.141046	0.472882	0.249712	0.491608	0.0659468	6.80622e-05	0.00107804
k__Bacteria;p__Firmicutes;Other;Other;Other;Other	Genus	37	8	1575	23	0.00237939	0.321157	0.126881	0.716727	0.14572	0.462358	-0.0655954	6.82305e-05	0.00107804
k__Bacteria;p__Proteobacteria;c__Betaproteobacteria;o__Burkholderiales;f__Comamonadaceae;g__Comamonas	Genus	315	179	37903	86691	0.0223517	0.629954	0.422054	0.940824	5.04597	-1.0225	0.00308552	8.26434e-05	0.00126364
k__Bacteria;p__Actinobacteria;c__Actinobacteria;o__Bifidobacteriales;f__Bifidobacteriaceae;g__Bifidobacterium	Genus	229	93	719069	129502	3.58307e-07	0.425532	0.301743	0.597887	1.41999	1.77723	2.02572	0.000117995	0.00174781
k__Bacteria;p__Actinobacteria;c__Actinobacteria;o__Actinomycetales;f__Dermabacteraceae;g__Dermabacter	Genus	125	44	26587	7437	7.01906e-05	0.461663	0.304663	0.690643	1.57504	1.20384	0.0184462	0.000123206	0.00176969
k__Bacteria;p__Proteobacteria;c__Gammaproteobacteria;o__Enterobacteriales;f__Enterobacteriaceae;g__Salmonella	Genus	34	7	385	11	0.00270152	0.307139	0.112995	0.719107	0.0627936	0.334131	0.0116128	0.000146519	0.00204265
k__Bacteria;p__Bacteroidetes;c__Flavobacteriia;o__Flavobacteriales;f__[Weeksellaceae];g__	Genus	0	1	0	11	0.386688	Inf	0.0406681	Inf	0.00470015	-0.0717207	0.049689	0.00015739	0.00213152
k__Bacteria;p__Actinobacteria;c__Actinobacteria;o__Actinomycetales;Other;Other	Genus	121	19	29060	194	4.66517e-13	0.186058	0.104836	0.31504	-0.367517	1.01546	1.4878	0.00021074	0.00277475
k__Bacteria;p__Actinobacteria;c__Actinobacteria;o__Actinomycetales;f__Brevibacteriaceae;g__Brevibacterium	Genus	21	28	292	991	0.00878168	2.25622	1.20263	4.29176	0.537942	-0.449327	0.156756	0.00024086	0.00308561
k__Bacteria;p__Firmicutes;c__Clostridia;o__Clostridiales;f__[Tissierellaceae];g__WAL_1855D	Genus	23	11	109	34	0.474799	0.747488	0.322615	1.63178	0.237872	0.22386	-0.185287	0.000256869	0.00319304
k__Bacteria;p__Proteobacteria;c__Gammaproteobacteria;o__Pseudomonadales;f__Pseudomonadaceae;Other	Genus	77	56	2277	116235	0.368509	1.19887	0.795485	1.79988	1.91151	-0.951585	0.0116591	0.000262718	0.00319304
k__Bacteria;p__Bacteroidetes;c__Bacteroidia;o__Bacteroidales;f__Prevotellaceae;g__Prevotella	Genus	181	87	606153	149596	0.0063836	0.63115	0.447141	0.887943	1.24281	1.57899	1.28675	0.00029441	0.00348876
k__Bacteria;p__Actinobacteria;c__Coriobacteriia;o__Coriobacteriales;f__Coriobacteriaceae;g__Atopobium	Genus	57	3	4911	110	7.42371e-10	0.072246	0.014314	0.226289	-0.156496	0.690803	0.500607	0.000309617	0.00357948
k__Bacteria;p__Firmicutes;c__Clostridia;o__Clostridiales;f__Veillonellaceae;g__Megasphaera	Genus	58	19	26778	492	0.0083917	0.479529	0.262187	0.843431	0.257352	0.909999	0.240737	0.000338646	0.00382187
k__Bacteria;p__Proteobacteria;c__Alphaproteobacteria;o__Rhizobiales;f__Brucellaceae;g__Ochrobactrum	Genus	26	42	440	1156	5.94695e-05	2.88177	1.67025	5.05276	0.615099	-0.414155	0.0960964	0.00035336	0.00389517
k__Bacteria;p__Firmicutes;c__Bacilli;o__Gemellales;f__;g__	Genus	131	123	1454	4743	4.31715e-05	1.98429	1.41216	2.79324	2.63914	-0.679657	-0.561506	0.000366128	0.00394135
k__Bacteria;p__Proteobacteria;c__Epsilonproteobacteria;o__Campylobacterales;f__Campylobacteraceae;g__Sulfurospirillum	Genus	0	5	0	158	0.00842931	Inf	1.46729	Inf	0.0673708	-0.144408	0.0571155	0.000374178	0.00394135
k__Bacteria;p__Proteobacteria;c__Alphaproteobacteria;o__Caulobacterales;f__Caulobacteraceae;g__Brevundimonas	Genus	83	72	786	1339	0.023034	1.53208	1.04321	2.24825	0.959045	-0.453187	0.124045	0.000467989	0.00474263
k__Bacteria;p__Proteobacteria;c__Gammaproteobacteria;o__Pasteurellales;f__Pasteurellaceae;g__Actinobacillus	Genus	9	1	15	1	0.097854	0.173193	0.00393166	1.2634	0.0249346	0.0786199	-0.0343853	0.00047026	0.00474263
k__Bacteria;p__Cyanobacteria;c__Chloroplast;o__Streptophyta;f__;g__	Genus	27	28	306	978	0.0595313	1.72676	0.953062	3.13417	0.651606	-0.412114	0.0345474	0.000589607	0.00582237
k__Bacteria;p__Proteobacteria;c__Alphaproteobacteria;o__Rhodobacterales;f__Rhodobacteraceae;g__Paracoccus	Genus	3	8	27	110	0.0269549	4.32883	1.0262	25.5812	0.161966	-0.192257	0.0478451	0.000684729	0.00662371
k__Bacteria;p__Actinobacteria;c__Actinobacteria;o__Actinomycetales;f__Microbacteriaceae;g__Candidatus Rhodoluna	Genus	1	6	2	90	0.0151745	9.69865	1.16591	447.741	0.0973776	-0.134523	0.0335967	0.000707541	0.00670749
k__Bacteria;p__Proteobacteria;c__Alphaproteobacteria;o__Rhizobiales;f__Rhizobiaceae;Other	Genus	27	38	455	860	0.000717944	2.45586	1.41445	4.31513	0.960704	-0.47461	-0.0573584	0.000723258	0.00672204
k__Bacteria;p__Firmicutes;c__Clostridia;o__Clostridiales;f__Clostridiaceae;g__SMB53	Genus	61	0	10228	0	1.93641e-14	0	0	0.0845964	-0.356868	0.649025	0.734851	0.000935193	0.00852465
k__Bacteria;p__Firmicutes;c__Clostridia;o__Clostridiales;f__Veillonellaceae;Other	Genus	28	0	218	0	9.89639e-07	0	0	0.210162	-0.0431551	0.244951	0.0888635	0.000978687	0.00867572
k__Bacteria;p__Proteobacteria;c__Epsilonproteobacteria;o__Campylobacterales;f__Campylobacteraceae;g__Arcobacter	Genus	20	17	117	589	0.38597	1.37348	0.660566	2.82597	0.348231	-0.288912	0.0765295	0.00100034	0.00867572
k__Bacteria;p__Proteobacteria;c__Betaproteobacteria;o__Neisseriales;f__Neisseriaceae;g__Microvirgula	Genus	23	20	64	792	0.330438	1.41221	0.717725	2.758	0.343088	-0.278438	0.0832338	0.00100668	0.00867572
k__Bacteria;p__Firmicutes;c__Clostridia;o__Clostridiales;f__[Mogibacteriaceae];g__Mogibacterium	Genus	16	0	323	0	0.00042202	0	0	0.399448	-0.0263351	0.286294	0.0542284	0.0011728	0.0099269
k__Bacteria;p__Firmicutes;c__Bacilli;o__Bacillales;f__Paenibacillaceae;g__Paenibacillus	Genus	20	0	6802	0	6.79976e-05	0	0	0.308826	-0.0604324	0.523012	0.12444	0.00126125	0.0104883
k__Bacteria;p__Firmicutes;c__Clostridia;o__Clostridiales;f__Peptostreptococcaceae;g__	Genus	108	16	93473	10595	4.26074e-12	0.181729	0.0974387	0.319575	-0.346427	1.07582	1.5153	0.00133026	0.0108714
k__Bacteria;p__Proteobacteria;c__Gammaproteobacteria;o__Enterobacteriales;f__Enterobacteriaceae;g__Serratia	Genus	91	50	161597	211588	0.432532	0.838569	0.554928	1.2575	2.23671	1.17473	-0.801801	0.00148075	0.0118962
k__Bacteria;p__Actinobacteria;c__Actinobacteria;o__Bifidobacteriales;f__Bifidobacteriaceae;g__	Genus	0	2	0	35	0.149151	Inf	0.298267	Inf	0.0279454	-0.0881371	0.0446262	0.00156948	0.0123989
k__Bacteria;p__Firmicutes;c__Clostridia;o__Clostridiales;f__Lachnospiraceae;g__Dorea	Genus	56	16	47548	46	0.0020011	0.41532	0.216691	0.756693	-0.0109449	0.768584	0.430819	0.00169737	0.0131894
k__Bacteria;p__Proteobacteria;c__Gammaproteobacteria;o__Pseudomonadales;f__Moraxellaceae;g__Enhydrobacter	Genus	27	31	86	224	0.0228322	1.93845	1.08665	3.47689	0.475871	-0.25937	0.00793109	0.00181842	0.0139021
k__Bacteria;p__Firmicutes;c__Clostridia;o__Clostridiales;f__Ruminococcaceae;g__Ruminococcus	Genus	116	18	28401	380	1.75575e-12	0.186477	0.103476	0.319497	-0.28734	0.801764	1.36966	0.00292663	0.0220194
k__Bacteria;p__Bacteroidetes;c__Flavobacteriia;o__Flavobacteriales;f__[Weeksellaceae];g__Wautersiella	Genus	0	1	0	21	0.386688	Inf	0.0406681	Inf	0.0168135	-0.0706039	0.0398802	0.0030337	0.0224683
k__Bacteria;p__Firmicutes;c__Erysipelotrichi;o__Erysipelotrichales;f__Erysipelotrichaceae;g__Coprobacillus	Genus	6	1	867	1	0.257982	0.26175	0.0056625	2.17747	0.0513067	0.240098	-0.0890934	0.00372163	0.0271393
k__Bacteria;p__Bacteroidetes;c__Flavobacteriia;o__Flavobacteriales;f__[Weeksellaceae];g__Chryseobacterium	Genus	56	30	155	1650	0.476087	0.828848	0.496327	1.36246	0.489044	-0.309976	0.182707	0.00397822	0.0285709
k__Bacteria;p__Actinobacteria;c__Actinobacteria;o__Actinomycetales;f__Geodermatophilaceae;g__Modestobacter	Genus	0	3	0	52	0.057384	Inf	0.657702	Inf	0.0685464	-0.0992338	0.0227516	0.00404401	0.0286098
k__Bacteria;p__Bacteroidetes;c__Bacteroidia;o__Bacteroidales;f__Porphyromonadaceae;g__Porphyromonas	Genus	38	14	11154	19	0.0754292	0.559523	0.273618	1.08479	0.0881125	0.418752	0.0902771	0.00411956	0.0287157
k__Bacteria;p__Actinobacteria;c__Actinobacteria;o__Actinomycetales;f__Microbacteriaceae;g__Salinibacterium	Genus	0	1	0	112	0.386688	Inf	0.0406681	Inf	0.0284184	-0.103336	0.0555442	0.0045997	0.0313147
k__Bacteria;p__Firmicutes;c__Bacilli;o__Bacillales;f__Staphylococcaceae;g__Staphylococcus	Genus	344	217	310145	445825	1	1.00462	0.58719	1.74409	7.35931	-1.00963	-0.680678	0.00462453	0.0313147
k__Bacteria;p__Proteobacteria;c__Betaproteobacteria;o__Neisseriales;f__Neisseriaceae;g__Vogesella	Genus	0	3	0	46	0.057384	Inf	0.657702	Inf	0.0720602	-0.0972836	0.0187007	0.00490623	0.0327543
k__Bacteria;p__Proteobacteria;c__Gammaproteobacteria;o__Aeromonadales;f__Aeromonadaceae;g__	Genus	26	26	6987	29435	0.101269	1.65452	0.897801	3.04995	0.569267	-0.412369	0.137031	0.00504507	0.0328196
k__Bacteria;p__Firmicutes;c__Bacilli;o__Lactobacillales;f__Leuconostocaceae;Other	Genus	121	94	1102	3229	0.0700788	1.37689	0.970154	1.95309	1.73045	-0.477717	-0.0879678	0.00505449	0.0328196
k__Bacteria;p__Proteobacteria;c__Betaproteobacteria;o__Burkholderiales;f__Comamonadaceae;g__Diaphorobacter	Genus	8	12	22	183	0.0608279	2.44682	0.90416	7.01058	0.280436	-0.182038	-0.0223212	0.00569613	0.036486
k__Bacteria;p__Proteobacteria;c__Betaproteobacteria;o__Burkholderiales;f__Comamonadaceae;g__Tepidimonas	Genus	2	3	30	90	0.380002	2.39284	0.272083	28.8429	0.0460765	-0.12921	0.0839484	0.00581902	0.0367762
k__Bacteria;p__Firmicutes;c__Clostridia;o__Clostridiales;f__Lachnospiraceae;g__Catonella	Genus	0	1	0	19	0.386688	Inf	0.0406681	Inf	0.0197133	-0.062547	0.0317569	0.00684852	0.0427132
k__Bacteria;p__Firmicutes;c__Bacilli;o__Lactobacillales;f__Leuconostocaceae;g__	Genus	3	3	55	617	0.681319	1.59209	0.21152	11.9882	0.120319	-0.192069	0.0869594	0.00737866	0.0451378
k__Bacteria;p__Bacteroidetes;c__[Saprospirae];o__[Saprospirales];f__Chitinophagaceae;g__	Genus	0	3	0	19	0.057384	Inf	0.657702	Inf	0.0685072	-0.0707918	0.00169382	0.00742774	0.0451378
k__Bacteria;p__Firmicutes;c__Bacilli;o__Lactobacillales;Other;Other	Genus	136	27	3856	1167	4.28662e-12	0.230129	0.140705	0.365631	0.72802	0.513702	0.199199	0.00760879	0.0456527
k__Bacteria;p__Proteobacteria;c__Betaproteobacteria;o__Burkholderiales;f__Oxalobacteraceae;g__Cupriavidus	Genus	76	60	592	1093	0.163883	1.33373	0.890022	1.99364	0.961293	-0.326992	-0.0452844	0.00803552	0.0476104
k__Bacteria;p__Proteobacteria;c__Alphaproteobacteria;o__Rhizobiales;f__Hyphomicrobiaceae;g__Devosia	Genus	1	3	3	24	0.304112	4.7932	0.38239	252.537	0.0526009	-0.0779905	0.0264269	0.0083281	0.0481602
k__Bacteria;p__Actinobacteria;c__Actinobacteria;o__Actinomycetales;f__;g__	Genus	1	6	1	23	0.0151745	9.69865	1.16591	447.741	0.105848	-0.0760238	-0.018324	0.00833151	0.0481602
k__Bacteria;p__Proteobacteria;c__Gammaproteobacteria;o__Pseudomonadales;f__Moraxellaceae;g__Acinetobacter	Genus	208	135	19062	16071	0.742842	1.06572	0.762737	1.49041	2.53544	-0.55681	-0.0249231	0.00973178	0.0555767
k__Bacteria;p__Proteobacteria;c__Betaproteobacteria;o__Neisseriales;f__Neisseriaceae;g__Eikenella	Genus	14	3	1222	212	0.0808052	0.332139	0.0605754	1.20757	0.190622	0.287707	-0.123736	0.0100242	0.0565649
k__Bacteria;p__Firmicutes;c__Bacilli;o__Lactobacillales;f__Carnobacteriaceae;g__Granulicatella	Genus	7	5	17	267	1	1.13545	0.280809	4.20989	0.141757	-0.157488	0.0520498	0.010251	0.0565918
k__Bacteria;p__Actinobacteria;c__Actinobacteria;o__Actinomycetales;f__Microbacteriaceae;g__Curtobacterium	Genus	3	0	6	0	0.28739	0	0	3.83658	0.00852771	0.0372666	-0.01756	0.0102677	0.0565918
k__Bacteria;p__Proteobacteria;c__Alphaproteobacteria;o__Rhizobiales;Other;Other	Genus	10	14	24	158	0.0541214	2.29165	0.929142	5.87008	0.308336	-0.166406	-0.0459954	0.0107428	0.0585299
k__Bacteria;p__Actinobacteria;c__Coriobacteriia;o__Coriobacteriales;f__Coriobacteriaceae;g__Collinsella	Genus	7	14	14	33	0.0108104	3.29789	1.224	9.8059	0.181109	-0.0993367	-0.0207995	0.0112613	0.0606577
k__Bacteria;p__Proteobacteria;c__Gammaproteobacteria;o__Pasteurellales;f__Pasteurellaceae;g__Haemophilus	Genus	159	68	127451	95548	0.000876087	0.554552	0.385558	0.792949	2.44734	0.911553	-0.191349	0.0130637	0.069575
k__Bacteria;p__Firmicutes;c__Bacilli;o__Lactobacillales;f__Streptococcaceae;g__Lactococcus	Genus	185	123	10716	28264	0.567156	1.10975	0.795172	1.5492	2.85812	-0.628889	0.00967403	0.0135521	0.0713744
k__Bacteria;p__Actinobacteria;c__Actinobacteria;o__Actinomycetales;f__Microbacteriaceae;g__Leucobacter	Genus	2	0	8	0	0.524926	0	0	8.44706	0.0117717	0.0413855	-0.0242398	0.0143996	0.0750045
k__Bacteria;p__Proteobacteria;c__Gammaproteobacteria;o__Enterobacteriales;f__Enterobacteriaceae;Other	Genus	377	243	2327855	3737199	0.0580518	6.43147	0.904949	280.523	11.6104	-0.846875	-0.318869	0.0162636	0.0837927
k__Bacteria;p__Bacteroidetes;c__Sphingobacteriia;o__Sphingobacteriales;f__;g__	Genus	3	0	10	0	0.28739	0	0	3.83658	0.00827037	0.0466009	-0.0170301	0.0167993	0.085622
k__Bacteria;p__Actinobacteria;c__Actinobacteria;o__Actinomycetales;f__Nocardioidaceae;g__Propionicimonas	Genus	0	2	0	21	0.149151	Inf	0.298267	Inf	0.0542923	-0.0610399	0.00500266	0.0213321	0.106358
k__Bacteria;p__Firmicutes;c__Bacilli;o__Lactobacillales;f__Aerococcaceae;g__Facklamia	Genus	8	0	149	0	0.0260072	0	0	0.920331	-0.00376644	0.127191	0.00775572	0.0213474	0.106358
k__Bacteria;p__Tenericutes;c__Mollicutes;o__Mycoplasmatales;f__Mycoplasmataceae;g__Mycoplasma	Genus	3	0	781	0	0.28739	0	0	3.83658	0.0277535	0.131584	-0.0571491	0.0215409	0.106358
k__Bacteria;p__Actinobacteria;c__Actinobacteria;o__Actinomycetales;f__Actinomycetaceae;g__Mobiluncus	Genus	6	0	165	0	0.0869088	0	0	1.33995	0.00791075	0.12091	-0.0162896	0.0229904	0.112345
k__Bacteria;p__Firmicutes;c__Clostridia;o__Clostridiales;f__Veillonellaceae;g__Acidaminococcus	Genus	1	0	1	0	1	0	0	61.7978	0.00394492	0.0121404	-0.00812324	0.0233844	0.113104
k__Bacteria;p__Firmicutes;c__Clostridia;o__Clostridiales;f__Peptostreptococcaceae;g__Peptostreptococcus	Genus	66	27	63733	7668	0.0494943	0.605615	0.359729	0.996872	0.11984	0.683251	0.841211	0.025223	0.120765
k__Bacteria;p__Proteobacteria;c__Alphaproteobacteria;o__;f__;g__	Genus	1	0	9	0	1	0	0	61.7978	0.0125817	0.0394066	-0.0259078	0.0268047	0.127009
k__Bacteria;p__Firmicutes;c__Clostridia;o__Clostridiales;f__Eubacteriaceae;g__Pseudoramibacter_Eubacterium	Genus	15	0	7845	0	0.000745475	0	0	0.43064	-0.110018	0.356284	0.226545	0.0270631	0.127009
k__Bacteria;p__Proteobacteria;c__Betaproteobacteria;o__Burkholderiales;f__Comamonadaceae;g__	Genus	1	0	2	0	1	0	0	61.7978	0.00596436	0.0187335	-0.0122816	0.0273715	0.127197
k__Bacteria;p__Firmicutes;c__Bacilli;o__Lactobacillales;f__Enterococcaceae;g__Enterococcus	Genus	377	215	1422622	976771	4.23479e-06	0.197174	0.0840261	0.426077	8.14561	0.751747	0.939631	0.0283588	0.130506
k__Bacteria;p__Actinobacteria;c__Acidimicrobiia;o__Acidimicrobiales;f__Microthrixaceae;g__	Genus	0	1	0	20	0.386688	Inf	0.0406681	Inf	0.0270351	-0.051405	0.0180678	0.0292152	0.133154
k__Bacteria;p__Bacteroidetes;c__Flavobacteriia;o__Flavobacteriales;f__[Weeksellaceae];g__Cloacibacterium	Genus	6	10	14	84	0.0664954	2.70923	0.878656	9.19356	0.172316	-0.102643	-0.0171359	0.0296455	0.133828
k__Bacteria;p__Actinobacteria;c__Actinobacteria;o__Actinomycetales;f__Microbacteriaceae;g__Clavibacter	Genus	3	2	10	174	1	1.05775	0.0877308	9.30422	0.0707424	-0.105493	0.047106	0.0302269	0.135166
k__Bacteria;p__Firmicutes;c__Clostridia;o__Clostridiales;f__[Mogibacteriaceae];g__	Genus	16	5	873	7	0.177789	0.485596	0.137293	1.4107	0.0435566	0.169721	0.0123557	0.0309371	0.135758
k__Bacteria;p__Actinobacteria;c__Actinobacteria;o__Actinomycetales;f__Propionibacteriaceae;g__Propionibacterium	Genus	246	150	77580	49919	0.612625	0.914765	0.648677	1.29179	3.71769	0.714162	-0.330199	0.0315671	0.135758
k__Bacteria;p__Actinobacteria;c__Actinobacteria;o__Actinomycetales;f__Nocardioidaceae;g__	Genus	3	4	28	622	0.43868	2.1307	0.357126	14.6733	0.146345	-0.142236	0.0319793	0.0316998	0.135758
k__Bacteria;p__Firmicutes;c__Bacilli;o__Bacillales;f__Alicyclobacillaceae;g__	Genus	0	1	0	12	0.386688	Inf	0.0406681	Inf	0.0231778	-0.0426058	0.0144039	0.0319579	0.135758
k__Bacteria;p__Proteobacteria;c__Alphaproteobacteria;o__Rhizobiales;f__Brucellaceae;Other	Genus	0	1	0	4	0.386688	Inf	0.0406681	Inf	0.0145435	-0.026734	0.00903805	0.031958	0.135758
k__Bacteria;p__Bacteroidetes;c__Flavobacteriia;o__Flavobacteriales;f__Flavobacteriaceae;g__Capnocytophaga	Genus	0	2	0	10	0.149151	Inf	0.298267	Inf	0.0416588	-0.0417773	8.78015e-05	0.0321394	0.135758
k__Bacteria;p__Proteobacteria;c__Alphaproteobacteria;o__Rhodospirillales;f__Acetobacteraceae;g__Gluconobacter	Genus	0	1	0	18	0.386688	Inf	0.0406681	Inf	0.0266724	-0.048795	0.0164017	0.0323643	0.135758
k__Bacteria;p__Actinobacteria;c__Actinobacteria;o__Actinomycetales;f__Micrococcaceae;g__	Genus	1	3	1	5	0.304112	4.7932	0.38239	252.537	0.0328837	-0.0301855	0.00181828	0.0328149	0.136441
k__Bacteria;p__Proteobacteria;c__Betaproteobacteria;o__Burkholderiales;f__Comamonadaceae;g__Rubrivivax	Genus	1	0	9	0	1	0	0	61.7978	0.0115854	0.037648	-0.0238563	0.034514	0.142258
k__Bacteria;p__Proteobacteria;c__Deltaproteobacteria;o__Myxococcales;f__Polyangiaceae;g__Chondromyces	Genus	0	1	0	40	0.386688	Inf	0.0406681	Inf	0.0344913	-0.0600493	0.0189487	0.0368312	0.149214
k__Bacteria;p__Actinobacteria;c__Actinobacteria;o__Actinomycetales;f__Cellulomonadaceae;g__Cellulomonas	Genus	0	1	0	6	0.386688	Inf	0.0406681	Inf	0.0180735	-0.0314658	0.00992909	0.0368313	0.149214
k__Bacteria;p__Proteobacteria;c__Gammaproteobacteria;o__Enterobacteriales;f__Enterobacteriaceae;g__Gluconacetobacter	Genus	4	4	67	376	0.494089	1.59455	0.294106	8.64584	0.172634	-0.150119	0.0211226	0.0383674	0.15412
k__Bacteria;p__Proteobacteria;c__Betaproteobacteria;o__Burkholderiales;f__Comamonadaceae;g__Schlegelella	Genus	2	0	3	0	0.524926	0	0	8.44706	0.00418684	0.0207181	-0.00862141	0.0391336	0.155246
k__Bacteria;p__Firmicutes;c__Bacilli;o__Bacillales;f__Thermoactinomycetaceae;g__Planifilum	Genus	1	0	6	0	1	0	0	61.7978	0.0093372	0.0310151	-0.0192268	0.0393944	0.155246
k__Bacteria;p__Proteobacteria;c__Gammaproteobacteria;o__Cardiobacteriales;f__Cardiobacteriaceae;g__Cardiobacterium	Genus	1	0	37	0	1	0	0	61.7978	0.0174158	0.0579097	-0.0358619	0.0396304	0.155246
k__Bacteria;p__Fusobacteria;c__Fusobacteriia;o__Fusobacteriales;f__Fusobacteriaceae;g__Fusobacterium	Genus	29	7	11812	145	0.0138438	0.365121	0.132805	0.869699	0.00826709	0.368154	0.259682	0.0405779	0.157655
k__Bacteria;p__Bacteroidetes;c__Cytophagia;o__Cytophagales;f__Cytophagaceae;g__Hymenobacter	Genus	1	0	25	0	1	0	0	61.7978	0.0150003	0.0508109	-0.0308881	0.0438954	0.165403
k__Bacteria;p__Actinobacteria;c__Actinobacteria;o__Actinomycetales;f__Geodermatophilaceae;Other	Genus	1	0	24	0	1	0	0	61.7978	0.0148197	0.0501992	-0.0305163	0.0438954	0.165403
k__Bacteria;p__Actinobacteria;c__Actinobacteria;o__Actinomycetales;f__Geodermatophilaceae;g__Blastococcus	Genus	1	0	2	0	1	0	0	61.7978	0.00505802	0.0171332	-0.0104153	0.0438959	0.165403
k__Bacteria;p__Proteobacteria;c__Alphaproteobacteria;o__Rhizobiales;f__Bradyrhizobiaceae;Other	Genus	4	6	14	19	0.196614	2.41038	0.564971	11.7378	0.0735324	-0.0689993	0.0267681	0.0439679	0.165403
k__Bacteria;p__Firmicutes;c__Bacilli;o__Lactobacillales;f__Lactobacillaceae;g__Pediococcus	Genus	0	1	0	36	0.386688	Inf	0.0406681	Inf	0.034917	-0.0559699	0.0156086	0.0454371	0.169584
k__Bacteria;p__Actinobacteria;c__Actinobacteria;o__Actinomycetales;f__ACK-M1;g__	Genus	1	0	5	0	1	0	0	61.7978	0.00789268	0.0273129	-0.0162523	0.0489421	0.181239
k__Bacteria;p__Bacteroidetes;c__Cytophagia;o__Cytophagales;f__Cytophagaceae;g__	Genus	3	3	6	102	0.681319	1.59209	0.21152	11.9882	0.0840931	-0.0837402	0.016241	0.0512665	0.188375
k__Bacteria;p__Proteobacteria;c__Betaproteobacteria;o__Rhodocyclales;f__Rhodocyclaceae;g__Dechloromonas	Genus	0	1	0	22	0.386688	Inf	0.0406681	Inf	0.0313016	-0.0468748	0.0115459	0.0537091	0.190162
k__Bacteria;p__Actinobacteria;c__Thermoleophilia;o__Solirubrobacterales;f__Solirubrobacteraceae;g__	Genus	0	1	0	18	0.386688	Inf	0.0406681	Inf	0.0293943	-0.0440185	0.0108424	0.0537091	0.190162
k__Bacteria;p__Firmicutes;c__Bacilli;o__Bacillales;f__Staphylococcaceae;g__Jeotgalicoccus	Genus	1	2	2	352	0.562691	3.18409	0.164936	188.467	0.0879985	-0.0935755	0.0102101	0.0543069	0.190162
k__Bacteria;p__Firmicutes;c__Clostridia;o__Clostridiales;f__[Tissierellaceae];g__Gallicola	Genus	6	3	42	3	1	0.790753	0.12681	3.74396	0.0352214	0.0722349	-0.0226035	0.0543176	0.190162
k__Bacteria;p__Proteobacteria;c__Alphaproteobacteria;o__Rhizobiales;f__Phyllobacteriaceae;g__Defluvibacter	Genus	1	1	15	322	1	1.58722	0.020154	124.889	0.0407797	-0.0949201	0.0555031	0.0546954	0.190162
k__Bacteria;p__Firmicutes;c__Bacilli;o__Lactobacillales;f__Leuconostocaceae;g__Leuconostoc	Genus	111	83	920	5053	0.183866	1.28132	0.893818	1.83433	1.66867	-0.33062	-0.198667	0.0548849	0.190162
k__Bacteria;p__Bacteroidetes;c__Bacteroidia;o__Bacteroidales;f__[Paraprevotellaceae];g__[Prevotella]	Genus	0	1	0	335	0.386688	Inf	0.0406681	Inf	0.0583273	-0.0865154	0.0208986	0.0549624	0.190162
k__Bacteria;p__Proteobacteria;c__Gammaproteobacteria;o__Oceanospirillales;f__Halomonadaceae;g__Halomonas	Genus	0	1	0	8	0.386688	Inf	0.0406681	Inf	0.0220312	-0.0326784	0.00789378	0.0549625	0.190162
k__Bacteria;p__Actinobacteria;c__Coriobacteriia;o__Coriobacteriales;f__Coriobacteriaceae;Other	Genus	3	0	8	0	0.28739	0	0	3.83658	0.00322583	0.033024	-0.00664251	0.0557653	0.191542
k__Bacteria;p__Proteobacteria;c__Gammaproteobacteria;o__Enterobacteriales;f__Enterobacteriaceae;g__Morganella	Genus	14	2	8359	3	0.0357043	0.220588	0.0241139	0.973552	-0.0600429	0.271113	0.166817	0.0565121	0.19271
k__Bacteria;p__Proteobacteria;c__Gammaproteobacteria;o__Enterobacteriales;f__Enterobacteriaceae;g__Klebsiella	Genus	346	215	842735	657228	0.605746	0.878699	0.51567	1.51317	7.18608	-0.759787	0.315329	0.0587724	0.198078
k__Bacteria;p__Proteobacteria;c__Betaproteobacteria;o__Rhodocyclales;f__Rhodocyclaceae;g__Zoogloea	Genus	1	0	8	0	1	0	0	61.7978	0.00891421	0.0321422	-0.0183558	0.0589219	0.198078
k__Bacteria;p__Proteobacteria;c__Alphaproteobacteria;o__Rhizobiales;f__Phyllobacteriaceae;Other	Genus	3	4	112	761	0.43868	2.1307	0.357126	14.6733	0.120907	-0.138169	0.055986	0.0601451	0.20046
k__Bacteria;p__Cyanobacteria;c__Chloroplast;o__Cryptophyta;f__;g__	Genus	0	1	0	5	0.386688	Inf	0.0406681	Inf	0.0183122	-0.026038	0.00572795	0.0607855	0.20046
k__Bacteria;p__Proteobacteria;c__Gammaproteobacteria;o__Alteromonadales;f__Alteromonadaceae;g__Cellvibrio	Genus	2	0	62	0	0.524926	0	0	8.44706	0.013031	0.0617382	-0.0268329	0.0608993	0.20046
k__Bacteria;p__Firmicutes;c__Clostridia;o__Clostridiales;f__Veillonellaceae;g__Selenomonas	Genus	8	0	224	0	0.0260072	0	0	0.920331	-0.016717	0.11383	0.0344231	0.062278	0.203585
k__Bacteria;p__Actinobacteria;c__Actinobacteria;o__Actinomycetales;f__Nocardioidaceae;g__Aeromicrobium	Genus	0	1	0	7	0.386688	Inf	0.0406681	Inf	0.0215376	-0.0297159	0.00606341	0.0652207	0.209644
k__Bacteria;p__Fusobacteria;c__Fusobacteriia;o__Fusobacteriales;f__Leptotrichiaceae;g__	Genus	0	1	0	4	0.386688	Inf	0.0406681	Inf	0.0166696	-0.0229994	0.00469293	0.0652208	0.209644
k__Bacteria;p__Proteobacteria;Other;Other;Other;Other	Genus	1	0	6	0	1	0	0	61.7978	0.00750084	0.0277696	-0.0154455	0.0654585	0.209644
k__Bacteria;p__Proteobacteria;c__Alphaproteobacteria;o__Rhizobiales;f__Bradyrhizobiaceae;g__Afipia	Genus	15	17	152	76	0.0950678	1.85542	0.852996	4.0752	0.214144	-0.116188	0.0255979	0.0669855	0.213095
k__Bacteria;p__Proteobacteria;c__Alphaproteobacteria;o__Rhizobiales;f__Aurantimonadaceae;g__	Genus	3	0	154	0	0.28739	0	0	3.83658	0.0125419	0.0726822	-0.0258258	0.0702353	0.221944
k__Bacteria;p__Bacteroidetes;c__Sphingobacteriia;o__Sphingobacteriales;f__Sphingobacteriaceae;g__Sphingobacterium	Genus	1	1	35	1	1	1.58722	0.020154	124.889	0.0262739	0.0507097	-0.0373924	0.072177	0.226569
k__Bacteria;p__Proteobacteria;c__Gammaproteobacteria;o__Legionellales;f__Legionellaceae;g__Legionella	Genus	1	0	81	0	1	0	0	61.7978	0.0160413	0.0612154	-0.0330317	0.0730214	0.227711
k__Bacteria;p__Actinobacteria;c__Actinobacteria;o__Actinomycetales;f__Mycobacteriaceae;g__Mycobacterium	Genus	2	0	7	0	0.524926	0	0	8.44706	0.00393551	0.0292043	-0.00810386	0.0757168	0.233502
k__Bacteria;p__Actinobacteria;c__Actinobacteria;o__Actinomycetales;f__Geodermatophilaceae;g__Geodermatophilus	Genus	1	0	4	0	1	0	0	61.7978	0.00573646	0.0221411	-0.0118123	0.0758635	0.233502
k__Bacteria;p__Firmicutes;c__Clostridia;o__Clostridiales;f__Lachnospiraceae;g__Moryella	Genus	8	0	229	0	0.0260072	0	0	0.920331	-0.00634856	0.0905657	0.0130727	0.0766756	0.234479
k__Bacteria;p__Firmicutes;c__Clostridia;o__Clostridiales;f__Lachnospiraceae;g__[Ruminococcus]	Genus	72	31	49229	344	0.0598238	0.637178	0.389766	1.02274	0.310864	0.391291	0.364891	0.0785925	0.2388
k__Bacteria;p__Bacteroidetes;c__Bacteroidia;o__Bacteroidales;f__S24-7;g__	Genus	5	4	2554	283	0.739943	1.27282	0.250005	5.97861	0.0542394	-0.138827	0.129744	0.0792373	0.239226
k__Bacteria;p__Proteobacteria;c__Betaproteobacteria;o__Burkholderiales;f__Comamonadaceae;g__Hydrogenophaga	Genus	2	0	2	0	0.524926	0	0	8.44706	0.00152581	0.0129909	-0.0031419	0.0868807	0.260642
k__Bacteria;p__TM6;c__SJA-4;o__;f__;g__	Genus	0	1	0	12	0.386688	Inf	0.0406681	Inf	0.0284409	-0.0333418	0.00363356	0.0935936	0.277272
k__Bacteria;p__Proteobacteria;c__Betaproteobacteria;o__Burkholderiales;f__Burkholderiaceae;g__Lautropia	Genus	0	1	0	4	0.386688	Inf	0.0406681	Inf	0.0178459	-0.0209211	0.00227997	0.0935939	0.277272
k__Bacteria;p__Proteobacteria;c__Betaproteobacteria;o__Burkholderiales;f__Burkholderiaceae;g__Salinispora	Genus	8	4	21	11	0.774372	0.78988	0.172167	2.98695	0.0791802	0.0523145	-0.053564	0.099858	0.293992
k__Bacteria;p__Actinobacteria;c__Actinobacteria;o__Actinomycetales;f__Williamsiaceae;g__Williamsia	Genus	0	1	0	252	0.386688	Inf	0.0406681	Inf	0.0622196	-0.0703985	0.00606384	0.100793	0.294912
k__Bacteria;p__Bacteroidetes;c__Flavobacteriia;o__Flavobacteriales;f__Flavobacteriaceae;g__Flavobacterium	Genus	29	25	117	222	0.244269	1.4084	0.769215	2.56348	0.490526	-0.147047	-0.058474	0.102224	0.29666
k__Bacteria;p__Firmicutes;c__Clostridia;o__Clostridiales;f__[Tissierellaceae];g__Parvimonas	Genus	4	1	50	1	0.653656	0.394531	0.00797332	4.01736	0.010018	0.0632878	-0.00382755	0.102642	0.29666
k__Bacteria;p__Proteobacteria;c__Alphaproteobacteria;o__Sphingomonadales;f__Erythrobacteraceae;Other	Genus	0	1	0	76	0.386688	Inf	0.0406681	Inf	0.0491885	-0.0546526	0.00405107	0.104623	0.300054
k__Bacteria;p__Proteobacteria;c__Alphaproteobacteria;o__Rhodospirillales;f__Acetobacteraceae;g__Roseomonas	Genus	1	0	26	0	1	0	0	61.7978	0.00952018	0.0413992	-0.0196036	0.10528	0.300054
k__Bacteria;p__Cyanobacteria;c__Chloroplast;o__Stramenopiles;f__;g__	Genus	0	1	0	5	0.386688	Inf	0.0406681	Inf	0.0203294	-0.0224728	0.00158913	0.105715	0.300054
k__Bacteria;p__Firmicutes;c__Clostridia;o__Clostridiales;f__;g__	Genus	32	5	2778	265	0.000814878	0.232511	0.0697235	0.613039	0.0289618	0.231817	0.284432	0.106989	0.301862
k__Bacteria;p__Proteobacteria;c__Betaproteobacteria;o__Burkholderiales;f__Comamonadaceae;g__Paucibacter	Genus	0	2	0	19	0.149151	Inf	0.298267	Inf	0.0455113	-0.037577	-0.00588252	0.10832	0.302333
k__Bacteria;p__Firmicutes;c__Bacilli;o__Lactobacillales;f__Aerococcaceae;g__Aerococcus	Genus	6	1	134	1	0.257982	0.26175	0.0056625	2.17747	-0.00248343	0.0857481	0.0219876	0.108615	0.302333
k__Bacteria;p__Deferribacteres;c__Deferribacteres;o__Deferribacterales;f__Deferribacteraceae;g__Mucispirillum	Genus	0	1	0	5	0.386688	Inf	0.0406681	Inf	0.0204497	-0.0222595	0.00134184	0.10907	0.302333
k__Bacteria;p__Firmicutes;c__Erysipelotrichi;o__Erysipelotrichales;f__Erysipelotrichaceae;g__[Eubacterium]	Genus	29	5	14816	22	0.00320625	0.258706	0.0770778	0.688993	-0.225599	0.316222	0.611445	0.110265	0.303869
k__Bacteria;p__Firmicutes;c__Bacilli;o__Gemellales;f__Gemellaceae;g__	Genus	16	5	57	34	0.177789	0.485596	0.137293	1.4107	0.113334	0.084169	-0.0346258	0.116021	0.317883
k__Bacteria;p__Actinobacteria;c__Actinobacteria;o__Actinomycetales;f__Sanguibacteraceae;g__	Genus	0	2	0	6	0.149151	Inf	0.298267	Inf	0.0324293	-0.0232612	-0.00679716	0.117136	0.319094
k__Bacteria;p__Firmicutes;c__Clostridia;o__Clostridiales;f__Veillonellaceae;g__Megamonas	Genus	3	2	6	2	1	1.05775	0.0877308	9.30422	0.0265428	0.0255969	-0.0212831	0.118818	0.321828
k__Bacteria;p__Firmicutes;c__Bacilli;o__Lactobacillales;f__Lactobacillaceae;g__Lactobacillus	Genus	147	57	58696	12022	0.000120229	0.49819	0.340241	0.723422	1.51016	0.513572	0.553606	0.119543	0.32195
k__Bacteria;p__Firmicutes;c__Bacilli;o__Bacillales;f__Bacillaceae;g__Anoxybacillus	Genus	2	1	3	179	1	0.792479	0.0133786	15.2986	0.0521765	-0.0638729	0.0184765	0.123523	0.330791
k__Bacteria;p__Proteobacteria;c__Alphaproteobacteria;o__Rhodospirillales;f__Rhodospirillaceae;g__	Genus	0	1	0	52	0.386688	Inf	0.0406681	Inf	0.0465185	-0.0471851	0.000494176	0.125308	0.333685
k__Bacteria;p__Proteobacteria;c__Alphaproteobacteria;o__Rhizobiales;f__Rhizobiaceae;g__Shinella	Genus	3	3	6	598	0.681319	1.59209	0.21152	11.9882	0.0971805	-0.0797923	0.00355582	0.12855	0.340406
k__Bacteria;p__Actinobacteria;c__Actinobacteria;o__Actinomycetales;f__Nocardioidaceae;Other	Genus	0	1	0	7	0.386688	Inf	0.0406681	Inf	0.0245412	-0.0243984	-0.000105843	0.130192	0.342838
k__Bacteria;p__Proteobacteria;c__Gammaproteobacteria;o__Enterobacteriales;f__Enterobacteriaceae;g__Providencia	Genus	7	0	74	0	0.0471322	0	0	1.09234	-0.0199576	0.0678167	0.0410959	0.133735	0.348925
k__Bacteria;p__Bacteroidetes;c__Sphingobacteriia;o__Sphingobacteriales;f__Sphingobacteriaceae;g__	Genus	0	1	0	27	0.386688	Inf	0.0406681	Inf	0.0395814	-0.0386434	-0.000695406	0.134711	0.348925
k__Bacteria;p__Firmicutes;c__Bacilli;o__Bacillales;f__Paenibacillaceae;g__Brevibacillus	Genus	0	1	0	6	0.386688	Inf	0.0406681	Inf	0.0231144	-0.0225666	-0.000406097	0.134711	0.348925
k__Bacteria;p__Actinobacteria;c__Rubrobacteria;o__Rubrobacterales;f__Rubrobacteraceae;g__Rubrobacter	Genus	0	1	0	3	0.386688	Inf	0.0406681	Inf	0.0165071	-0.0160054	-0.000371994	0.136451	0.35151
k__Bacteria;p__Proteobacteria;c__Gammaproteobacteria;o__Xanthomonadales;f__Xanthomonadaceae;Other	Genus	0	2	0	11	0.149151	Inf	0.298267	Inf	0.0405106	-0.028628	-0.00880979	0.137932	0.352766
k__Bacteria;p__Actinobacteria;c__Actinobacteria;o__Actinomycetales;f__Streptomycetaceae;Other	Genus	1	2	3	68	0.562691	3.18409	0.164936	188.467	0.0552645	-0.0514775	0.00483756	0.138427	0.352766
k__Bacteria;p__Firmicutes;c__Clostridia;o__Clostridiales;f__[Tissierellaceae];g__1-68	Genus	8	3	187	3	0.542957	0.590189	0.0998604	2.48953	0.0285216	0.0652528	-0.00862593	0.141375	0.358352
k__Bacteria;p__Firmicutes;c__Clostridia;o__Clostridiales;f__Clostridiaceae;g__Proteiniclasticum	Genus	1	0	5	0	1	0	0	61.7978	0.00397042	0.0203715	-0.00817576	0.142827	0.360107
k__Bacteria;p__Proteobacteria;c__Alphaproteobacteria;o__Rhodospirillales;f__Rhodospirillaceae;g__Skermanella	Genus	0	1	0	27	0.386688	Inf	0.0406681	Inf	0.0402159	-0.0375143	-0.00200301	0.146476	0.364088
k__Bacteria;p__TM7;Other;Other;Other;Other	Genus	0	1	0	17	0.386688	Inf	0.0406681	Inf	0.0348835	-0.0325401	-0.00173743	0.146476	0.364088
k__Bacteria;p__Proteobacteria;c__Alphaproteobacteria;o__Rhizobiales;f__Rhizobiaceae;g__Rhizobium	Genus	5	7	22	30	0.22991	2.25353	0.607797	9.11341	0.126278	-0.0579748	-0.0194759	0.146711	0.364088
k__Bacteria;p__Actinobacteria;c__Actinobacteria;o__Actinomycetales;f__Microbacteriaceae;g__Microbacterium	Genus	12	8	96	168	1	1.05922	0.369741	2.86642	0.278064	-0.109234	-0.0403831	0.150573	0.371727
k__Bacteria;p__Actinobacteria;c__Actinobacteria;o__Actinomycetales;f__Microbacteriaceae;g__Mycetocola	Genus	0	1	0	4	0.386688	Inf	0.0406681	Inf	0.0195766	-0.0178477	-0.00128181	0.152619	0.372894
k__Bacteria;p__Proteobacteria;c__Gammaproteobacteria;o__Legionellales;f__Coxiellaceae;g__Rickettsiella	Genus	0	1	0	3	0.386688	Inf	0.0406681	Inf	0.0168623	-0.0153731	-0.00110409	0.152619	0.372894
k__Bacteria;p__Actinobacteria;c__Coriobacteriia;o__Coriobacteriales;f__Coriobacteriaceae;g__Slackia	Genus	11	0	598	0	0.00860011	0	0	0.621544	-0.0736677	0.12392	0.151694	0.154811	0.376311
k__Bacteria;p__Actinobacteria;c__Actinobacteria;o__Bifidobacteriales;f__Bifidobacteriaceae;g__Gardnerella	Genus	19	4	2383	120	0.0472354	0.323291	0.0790277	0.989163	0.052461	0.172129	0.127921	0.158478	0.379644
k__Bacteria;p__Actinobacteria;c__Actinobacteria;o__Actinomycetales;f__Intrasporangiaceae;g__Knoellia	Genus	1	1	23	1	1	1.58722	0.020154	124.889	0.0194191	0.035506	-0.0232309	0.158576	0.379644
k__Bacteria;p__Firmicutes;c__Clostridia;o__Clostridiales;f__Lachnospiraceae;Other	Genus	51	19	25089	78	0.0376317	0.556827	0.302012	0.989652	-0.00202906	0.27733	0.50073	0.158586	0.379644
k__Bacteria;p__Actinobacteria;c__Actinobacteria;o__Actinomycetales;f__Actinomycetaceae;g__	Genus	1	0	4	0	1	0	0	61.7978	0.00299633	0.017288	-0.00616993	0.166327	0.396175
k__Bacteria;p__Firmicutes;c__Clostridia;o__Clostridiales;f__Veillonellaceae;g__Phascolarctobacterium	Genus	5	3	14	5	1	0.951108	0.14637	4.93893	0.0460656	0.0353647	-0.0279907	0.167241	0.396362
k__Bacteria;p__Proteobacteria;c__Gammaproteobacteria;o__Enterobacteriales;f__Enterobacteriaceae;g__Trabulsiella	Genus	3	0	85	0	0.28739	0	0	3.83658	-0.00197082	0.0558618	0.00405825	0.169653	0.400076
k__Bacteria;p__Firmicutes;c__Clostridia;o__Clostridiales;f__Lachnospiraceae;g__Epulopiscium	Genus	54	9	247116	98	1.59906e-05	0.236617	0.100684	0.495502	-0.374601	0.391619	1.22208	0.170908	0.401042
k__Bacteria;p__Actinobacteria;c__Actinobacteria;o__Actinomycetales;f__Pseudonocardiaceae;g__Pseudonocardia	Genus	0	1	0	3	0.386688	Inf	0.0406681	Inf	0.0172677	-0.0146505	-0.00194037	0.172828	0.403549
k__Bacteria;p__Actinobacteria;c__Actinobacteria;o__Actinomycetales;f__Dermabacteraceae;g__Brachybacterium	Genus	1	0	2	0	1	0	0	61.7978	0.00183603	0.0114297	-0.00378069	0.180105	0.415574
k__Bacteria;p__OD1;c__SM2F11;o__;f__;g__	Genus	0	1	0	14	0.386688	Inf	0.0406681	Inf	0.0340175	-0.0281083	-0.00438106	0.180608	0.415574
k__Bacteria;p__Proteobacteria;c__Betaproteobacteria;o__Neisseriales;f__Neisseriaceae;g__Kingella	Genus	0	1	0	3	0.386688	Inf	0.0406681	Inf	0.0174141	-0.0143891	-0.00224273	0.180608	0.415574
k__Bacteria;p__Bacteroidetes;c__[Saprospirae];o__[Saprospirales];f__Chitinophagaceae;g__Flavisolibacter	Genus	0	1	0	12	0.386688	Inf	0.0406681	Inf	0.0323021	-0.0264764	-0.00431913	0.183017	0.419082
k__Bacteria;p__Actinobacteria;c__Actinobacteria;o__Actinomycetales;f__Sporichthyaceae;g__	Genus	0	1	0	24	0.386688	Inf	0.0406681	Inf	0.0406582	-0.0330107	-0.00566986	0.185872	0.421835
k__Bacteria;p__Firmicutes;c__Bacilli;o__Lactobacillales;f__Aerococcaceae;g__Alloiococcus	Genus	6	0	9	0	0.0869088	0	0	1.33995	-0.00889066	0.0227256	0.0183073	0.185999	0.421835
k__Bacteria;p__Firmicutes;c__Bacilli;o__Bacillales;f__Bacillaceae;g__Bacillus	Genus	10	9	3090	308	0.476911	1.44292	0.510591	4.01665	0.258809	-0.133725	0.0403273	0.190971	0.431048
k__Bacteria;p__Proteobacteria;c__Alphaproteobacteria;Other;Other;Other	Genus	0	1	0	6	0.386688	Inf	0.0406681	Inf	0.0247582	-0.019636	-0.00379761	0.193015	0.433598
k__Bacteria;p__Proteobacteria;c__Deltaproteobacteria;o__Bdellovibrionales;f__Bdellovibrionaceae;g__Bdellovibrio	Genus	0	1	0	4	0.386688	Inf	0.0406681	Inf	0.0205036	-0.0161936	-0.0031954	0.194307	0.434441
k__Bacteria;p__Actinobacteria;c__Actinobacteria;o__Actinomycetales;f__Propionibacteriaceae;g__	Genus	49	3	2423	71	2.50434e-08	0.0860658	0.0169628	0.2717	-0.304993	0.195513	0.76468	0.206578	0.459709
k__Bacteria;p__Proteobacteria;c__Alphaproteobacteria;o__Rhizobiales;f__Hyphomicrobiaceae;g__Hyphomicrobium	Genus	0	1	0	5	0.386688	Inf	0.0406681	Inf	0.0233462	-0.017098	-0.00463242	0.218283	0.483486
k__Bacteria;p__Actinobacteria;c__Actinobacteria;o__Actinomycetales;f__Micrococcaceae;g__Kocuria	Genus	3	4	20	83	0.43868	2.1307	0.357126	14.6733	0.0967281	-0.0570353	0.00323362	0.2222	0.489874
k__Bacteria;p__Firmicutes;c__Clostridia;o__Clostridiales;f__[Tissierellaceae];g__ph2	Genus	14	9	193	18	1	1.02034	0.383069	2.57748	0.121776	0.0674244	-0.0367642	0.225234	0.494264
k__Bacteria;p__Proteobacteria;c__Alphaproteobacteria;o__Rhizobiales;f__Methylocystaceae;g__Pleomorphomonas	Genus	0	1	0	5	0.386688	Inf	0.0406681	Inf	0.0235211	-0.0167848	-0.00499429	0.226814	0.495438
k__Bacteria;p__Bacteroidetes;c__Cytophagia;o__Cytophagales;f__Cyclobacteriaceae;g__	Genus	1	0	3	0	1	0	0	61.7978	0.00145168	0.0128877	-0.00298924	0.231127	0.502148
k__Bacteria;p__Proteobacteria;c__Gammaproteobacteria;o__Alteromonadales;f__OM60;g__	Genus	0	1	0	2	0.386688	Inf	0.0406681	Inf	0.0144857	-0.0101773	-0.00319428	0.232005	0.502148
k__Bacteria;p__Proteobacteria;c__Alphaproteobacteria;o__Sphingomonadales;f__Sphingomonadaceae;g__	Genus	1	0	5	0	1	0	0	61.7978	0.00172393	0.0163868	-0.00354985	0.238801	0.514507
k__Bacteria;p__Firmicutes;c__Bacilli;o__Bacillales;f__Thermoactinomycetaceae;Other	Genus	0	1	0	4	0.386688	Inf	0.0406681	Inf	0.021401	-0.0145871	-0.00505181	0.242228	0.519531
k__Bacteria;p__Proteobacteria;c__Betaproteobacteria;o__Burkholderiales;f__Oxalobacteraceae;g__Herbaspirillum	Genus	19	11	108	55	1	0.914502	0.385775	2.06498	0.192504	0.0755762	-0.0517947	0.253538	0.541337
k__Bacteria;p__Proteobacteria;c__Alphaproteobacteria;o__Rhizobiales;f__Phyllobacteriaceae;g__Aminobacter	Genus	0	1	0	38	0.386688	Inf	0.0406681	Inf	0.0496444	-0.0315373	-0.0134246	0.266629	0.565008
k__Bacteria;p__Firmicutes;c__Clostridia;o__Clostridiales;f__Peptococcaceae;g__Peptococcus	Genus	17	4	7187	4	0.0695478	0.363245	0.0878328	1.13186	-0.11815	0.152553	0.311094	0.26829	0.565008
k__Bacteria;p__Firmicutes;c__Bacilli;o__Gemellales;f__Gemellaceae;Other	Genus	4	0	5	0	0.162662	0	0	2.39867	-0.0053868	0.0138309	0.0110923	0.269378	0.565008
k__Bacteria;p__[Thermi];c__Deinococci;o__Thermales;f__Thermaceae;g__Meiothermus	Genus	1	0	5	0	1	0	0	61.7978	0.0011281	0.0153288	-0.00232295	0.270527	0.565008
k__Bacteria;p__Actinobacteria;c__Acidimicrobiia;o__Acidimicrobiales;f__C111;g__	Genus	0	1	0	11	0.386688	Inf	0.0406681	Inf	0.033888	-0.0210041	-0.00955214	0.275352	0.565008
k__Bacteria;p__Acidobacteria;c__Acidobacteria-6;o__iii1-15;f__mb2424;g__	Genus	0	1	0	6	0.386688	Inf	0.0406681	Inf	0.0265374	-0.0164481	-0.0074802	0.275352	0.565008
k__Bacteria;p__Proteobacteria;c__Gammaproteobacteria;o__Xanthomonadales;f__Xanthomonadaceae;g__	Genus	0	1	0	6	0.386688	Inf	0.0406681	Inf	0.0265374	-0.0164481	-0.0074802	0.275352	0.565008
k__Bacteria;p__Proteobacteria;c__Alphaproteobacteria;o__Sphingomonadales;f__Sphingomonadaceae;g__Kaistobacter	Genus	0	1	0	5	0.386688	Inf	0.0406681	Inf	0.0244352	-0.0151452	-0.00688763	0.275352	0.565008
k__Bacteria;p__Actinobacteria;c__Actinobacteria;o__Actinomycetales;f__Intrasporangiaceae;g__Phycicoccus	Genus	0	1	0	4	0.386688	Inf	0.0406681	Inf	0.0219488	-0.013604	-0.00618678	0.275352	0.565008
k__Bacteria;p__Proteobacteria;c__Gammaproteobacteria;o__Enterobacteriales;f__Enterobacteriaceae;g__Citrobacter	Genus	224	117	137615	141445	0.0173348	0.670827	0.479454	0.937405	2.634	0.414406	1.00377	0.27746	0.566879
k__Bacteria;p__Firmicutes;c__Bacilli;o__Gemellales;f__Gemellaceae;g__Gemella	Genus	0	1	0	1	0.386688	Inf	0.0406681	Inf	0.00948316	-0.00580445	-0.00272739	0.279833	0.567039
k__Bacteria;p__Actinobacteria;c__Actinobacteria;o__Actinomycetales;f__Microbacteriaceae;g__Rathayibacter	Genus	0	1	0	18	0.386688	Inf	0.0406681	Inf	0.0403207	-0.0245904	-0.0116624	0.281124	0.567039
k__Bacteria;p__Firmicutes;c__Clostridia;o__Clostridiales;f__[Tissierellaceae];g__	Genus	0	1	0	1	0.386688	Inf	0.0406681	Inf	0.00949186	-0.00578881	-0.00274544	0.281127	0.567039
k__Bacteria;p__Bacteroidetes;c__Bacteroidia;o__Bacteroidales;f__Porphyromonadaceae;g__Paludibacter	Genus	1	0	6	0	1	0	0	61.7978	0.000905131	0.0160792	-0.00186381	0.287239	0.576913
k__Bacteria;p__Actinobacteria;c__Actinobacteria;o__Actinomycetales;f__Micrococcaceae;g__Nesterenkonia	Genus	1	0	14	0	1	0	0	61.7978	0.00107851	0.0220551	-0.00222083	0.29423	0.588461
k__Bacteria;p__Proteobacteria;c__Gammaproteobacteria;o__Pseudomonadales;f__Moraxellaceae;g__Moraxella	Genus	3	0	16	0	0.28739	0	0	3.83658	-0.00410127	0.0230124	0.00844518	0.301132	0.59873
k__Bacteria;p__TM7;c__TM7-3;Other;Other;Other	Genus	1	1	5	13	1	1.58722	0.020154	124.889	0.0266944	-0.0254834	0.00898689	0.301891	0.59873
k__Bacteria;p__Actinobacteria;c__Actinobacteria;o__Actinomycetales;f__Actinomycetaceae;g__Actinobaculum	Genus	15	2	2771	13	0.02216	0.205341	0.0225904	0.895248	-0.098881	0.129241	0.288574	0.307964	0.608229
k__Bacteria;p__Actinobacteria;c__Actinobacteria;o__Actinomycetales;f__Streptomycetaceae;g__Streptomyces	Genus	2	1	37	4	1	0.792479	0.0133786	15.2986	-0.0054719	-0.0308603	0.0504401	0.318413	0.626256
k__Bacteria;p__Firmicutes;c__Bacilli;o__Lactobacillales;f__Lactobacillaceae;g__	Genus	7	2	1303	2	0.493842	0.449145	0.0451704	2.38494	-0.00379193	0.0607461	0.0415658	0.330682	0.647699
k__Bacteria;p__Verrucomicrobia;c__[Spartobacteria];o__[Chthoniobacterales];f__[Chthoniobacteraceae];g__	Genus	1	0	3	0	1	0	0	61.7978	7.27144e-05	0.0104385	-0.000149731	0.332183	0.647961
k__Bacteria;p__Firmicutes;c__Bacilli;o__Bacillales;f__Bacillaceae;g__Geobacillus	Genus	9	7	2286	19	0.795845	1.24006	0.386944	3.79866	0.101891	0.0732976	-0.00924176	0.343223	0.666752
k__Bacteria;p__Proteobacteria;c__Betaproteobacteria;o__Burkholderiales;f__Alcaligenaceae;g__Sutterella	Genus	21	11	4478	120	0.710892	0.823069	0.351523	1.82449	0.133463	0.128121	0.123855	0.346885	0.671116
k__Bacteria;p__Fusobacteria;c__Fusobacteriia;o__Fusobacteriales;f__Fusobacteriaceae;Other	Genus	7	0	327	0	0.0471322	0	0	1.09234	-0.0484855	0.0594006	0.0998396	0.359422	0.692545
k__Bacteria;p__Proteobacteria;c__Betaproteobacteria;o__Burkholderiales;f__Comamonadaceae;g__Curvibacter	Genus	29	15	143	132	0.630655	0.808881	0.393874	1.59871	0.283511	0.0670302	-0.0912966	0.362355	0.69537
k__Bacteria;p__Firmicutes;c__Erysipelotrichi;o__Erysipelotrichales;f__Erysipelotrichaceae;g__Bulleidia	Genus	8	0	50	0	0.0260072	0	0	0.920331	-0.0335052	0.03568	0.0689928	0.366841	0.70114
k__Bacteria;p__Actinobacteria;c__Actinobacteria;o__Actinomycetales;f__Thermomonosporaceae;g__	Genus	1	0	3	0	1	0	0	61.7978	-0.0110546	-0.00944172	0.0227633	0.37562	0.715035
k__Bacteria;p__Firmicutes;c__Clostridia;o__Clostridiales;f__Lachnospiraceae;g__Oribacterium	Genus	1	0	5	0	1	0	0	61.7978	-0.000655547	0.0121591	0.00134988	0.382134	0.723757
k__Bacteria;p__Proteobacteria;c__Alphaproteobacteria;o__Rhizobiales;f__Brucellaceae;g__Pseudochrobactrum	Genus	6	3	52	579	1	0.790753	0.12681	3.74396	0.107181	-0.0569369	0.0252443	0.383255	0.723757
k__Bacteria;p__Fusobacteria;c__Fusobacteriia;o__Fusobacteriales;f__Leptotrichiaceae;g__Leptotrichia	Genus	1	0	1	0	1	0	0	61.7978	-0.000309801	0.00460384	0.000637932	0.392327	0.737949
k__Bacteria;p__Firmicutes;c__Erysipelotrichi;o__Erysipelotrichales;f__Erysipelotrichaceae;g__	Genus	21	7	4177	419	0.16485	0.515264	0.182114	1.28278	0.0574291	0.124221	0.221666	0.397422	0.738843
k__Bacteria;p__Proteobacteria;c__Betaproteobacteria;o__Burkholderiales;f__Oxalobacteraceae;g__Ralstonia	Genus	13	4	61	35	0.218562	0.479989	0.11268	1.57749	0.102276	0.0429531	-0.0241625	0.398861	0.738843
k__Bacteria;p__Actinobacteria;c__Coriobacteriia;o__Coriobacteriales;f__Coriobacteriaceae;g__Adlercreutzia	Genus	2	1	18	1	1	0.792479	0.0133786	15.2986	-0.0132416	-0.0197443	0.0440503	0.399756	0.738843
k__Bacteria;p__Proteobacteria;c__Betaproteobacteria;o__Neisseriales;f__Neisseriaceae;g__Neisseria	Genus	16	8	117	154	0.67263	0.786311	0.286631	1.98374	0.160335	0.0594638	-0.0247438	0.403361	0.738843
k__Bacteria;p__Proteobacteria;c__Alphaproteobacteria;o__Rhodospirillales;f__Rhodospirillaceae;g__Azospirillum	Genus	1	0	4	0	1	0	0	61.7978	-0.000859899	0.0104398	0.00177068	0.403484	0.738843
k__Bacteria;p__Bacteroidetes;c__Bacteroidia;o__Bacteroidales;f__[Paraprevotellaceae];g__Paraprevotella	Genus	1	0	124	0	1	0	0	61.7978	-0.0372317	-0.0306032	0.0766663	0.409948	0.738843
k__Bacteria;p__Cyanobacteria;c__4C0d-2;o__YS2;f__;g__	Genus	1	0	47	0	1	0	0	61.7978	-0.0298513	-0.0245367	0.0614688	0.409948	0.738843
k__Bacteria;p__Proteobacteria;c__Alphaproteobacteria;o__RF32;f__;g__	Genus	1	0	33	0	1	0	0	61.7978	-0.0271922	-0.022351	0.0559932	0.409948	0.738843
k__Bacteria;p__Bacteroidetes;c__Bacteroidia;o__Bacteroidales;f__[Barnesiellaceae];g__	Genus	1	0	16	0	1	0	0	61.7978	-0.0218473	-0.0179577	0.0449871	0.409948	0.738843
k__Bacteria;p__Firmicutes;c__Clostridia;o__Clostridiales;f__Dehalobacteriaceae;g__Dehalobacterium	Genus	1	0	14	0	1	0	0	61.7978	-0.0208821	-0.0171644	0.0429997	0.409948	0.738843
k__Bacteria;p__Tenericutes;c__Mollicutes;o__Anaeroplasmatales;f__Anaeroplasmataceae;g__Anaeroplasma	Genus	1	0	11	0	1	0	0	61.7978	-0.0191614	-0.01575	0.0394565	0.409949	0.738843
k__Bacteria;p__Firmicutes;c__Bacilli;o__Lactobacillales;f__Enterococcaceae;g__Vagococcus	Genus	1	2	1	4	0.562691	3.18409	0.164936	188.467	0.0291675	-0.0106799	-0.00989434	0.414673	0.74196
k__Bacteria;p__TM7;c__TM7-3;o__;f__;g__	Genus	2	0	11	0	0.524926	0	0	8.44706	-0.00402854	0.0157667	0.00829542	0.414809	0.74196
k__Bacteria;p__Actinobacteria;c__Actinobacteria;o__Actinomycetales;f__Micromonosporaceae;g__Dactylosporangium	Genus	1	0	8	0	1	0	0	61.7978	-0.00166853	0.0133727	0.00343577	0.43311	0.771782
k__Bacteria;p__Proteobacteria;c__Alphaproteobacteria;o__Rhizobiales;f__Bradyrhizobiaceae;g__Balneimonas	Genus	1	1	5	11	1	1.58722	0.020154	124.889	0.0279231	-0.0183428	0.00277228	0.440055	0.781221
k__Bacteria;p__Proteobacteria;c__Betaproteobacteria;o__Burkholderiales;f__Comamonadaceae;g__Rhodoferax	Genus	5	2	21	10	0.712083	0.631837	0.0596985	3.89638	0.0550499	0.0236983	-0.0276379	0.448303	0.792895
k__Bacteria;p__Proteobacteria;c__Gammaproteobacteria;o__Xanthomonadales;f__Sinobacteraceae;g__	Genus	2	3	13	7	0.380002	2.39284	0.272083	28.8429	0.0540042	0.0194559	-0.0348657	0.455386	0.799696
k__Bacteria;p__Bacteroidetes;c__Bacteroidia;o__Bacteroidales;f__Rikenellaceae;g__	Genus	5	4	244	66	0.739943	1.27282	0.250005	5.97861	0.0441723	-0.044265	0.0586987	0.455523	0.799696
k__Bacteria;p__Firmicutes;c__Clostridia;o__Clostridiales;f__Lachnospiraceae;g__Roseburia	Genus	31	4	6865	7	0.000500208	0.191775	0.0485589	0.552499	-0.197784	0.107653	0.492599	0.459252	0.803267
k__Bacteria;p__Bacteroidetes;c__Bacteroidia;o__Bacteroidales;f__Porphyromonadaceae;g__Parabacteroides	Genus	50	38	211803	118114	0.348176	1.24285	0.764567	2.00815	0.709519	-0.255321	0.892582	0.469251	0.817738
k__Bacteria;p__Proteobacteria;c__Betaproteobacteria;o__Neisseriales;f__Neisseriaceae;g__Vitreoscilla	Genus	3	3	18	9	0.681319	1.59209	0.21152	11.9882	0.05464	0.0211934	-0.029211	0.480263	0.827249
k__Bacteria;p__Firmicutes;c__Clostridia;o__Clostridiales;f__Lachnospiraceae;g__Coprococcus	Genus	35	18	9238	1542	0.555979	0.801287	0.416504	1.49462	0.166782	-0.137058	0.589457	0.480644	0.827249
k__Bacteria;p__Firmicutes;c__Bacilli;Other;Other;Other	Genus	165	110	3926	2558	0.564551	1.1043	0.789118	1.54472	1.90929	-0.141289	0.0282009	0.481285	0.827249
k__Bacteria;p__Proteobacteria;c__Alphaproteobacteria;o__Rhizobiales;f__Methylobacteriaceae;g__	Genus	3	1	19	4	1	0.527235	0.00999812	6.60884	0.0193977	0.0197403	-0.000912596	0.481901	0.827249
k__Bacteria;p__Proteobacteria;c__Deltaproteobacteria;o__Desulfovibrionales;f__Desulfovibrionaceae;g__	Genus	2	0	276	0	0.524926	0	0	8.44706	-0.0432908	-0.0304989	0.0891429	0.483435	0.827249
k__Bacteria;p__Proteobacteria;c__Alphaproteobacteria;o__Rhizobiales;f__Rhizobiaceae;g__Agrobacterium	Genus	12	7	239	354	1	0.9231	0.303416	2.58569	0.145141	-0.0467398	0.0147751	0.504675	0.860247
k__Bacteria;p__Proteobacteria;c__Betaproteobacteria;o__Methylophilales;f__Methylophilaceae;g__	Genus	1	1	5	16	1	1.58722	0.020154	124.889	0.0349294	-0.0172615	-0.00322028	0.506348	0.860247
k__Bacteria;p__Bacteroidetes;c__Sphingobacteriia;o__Sphingobacteriales;f__Sphingobacteriaceae;g__Pedobacter	Genus	1	1	35	16	1	1.58722	0.020154	124.889	0.0502804	0.0233475	-0.0348878	0.508451	0.860736
k__Bacteria;p__Proteobacteria;c__Gammaproteobacteria;o__Enterobacteriales;f__Enterobacteriaceae;g__Proteus	Genus	91	60	247977	331082	0.77432	1.06058	0.715007	1.56634	2.18141	0.275785	0.177786	0.521095	0.876119
k__Bacteria;p__Proteobacteria;c__Gammaproteobacteria;o__Enterobacteriales;f__Enterobacteriaceae;g__Erwinia	Genus	9	12	6427	40021	0.108611	2.16966	0.82455	5.9276	0.494354	-0.0915847	-0.156991	0.522964	0.876119
k__Bacteria;p__Chloroflexi;c__Thermomicrobia;o__JG30-KF-CM45;f__;g__	Genus	1	2	67	6	0.562691	3.18409	0.164936	188.467	0.0407883	0.0228884	-0.0239741	0.523084	0.876119
k__Bacteria;p__Proteobacteria;c__Alphaproteobacteria;o__Rhizobiales;f__Methylobacteriaceae;g__Methylobacterium	Genus	4	2	4	10	1	0.79162	0.0710792	5.57152	0.0412846	-0.0135382	-0.00540987	0.532582	0.888887
k__Bacteria;p__Firmicutes;c__Clostridia;o__Clostridiales;f__Lachnospiraceae;g__Blautia	Genus	65	36	99768	3485	0.577411	0.857606	0.533759	1.36153	0.273462	0.155263	0.704521	0.543864	0.904532
k__Bacteria;p__Firmicutes;c__Bacilli;o__Turicibacterales;f__Turicibacteraceae;g__Turicibacter	Genus	2	0	1518	0	0.524926	0	0	8.44706	-0.0563556	-0.0344094	0.116045	0.550325	0.912077
k__Bacteria;p__Firmicutes;c__Clostridia;o__Clostridiales;f__Ruminococcaceae;g__Faecalibacterium	Genus	21	17	45	78	0.492538	1.30464	0.631679	2.65884	0.305165	-0.0344621	-0.0917433	0.562119	0.928377
k__Bacteria;p__Actinobacteria;c__Actinobacteria;o__Actinomycetales;f__Nocardiaceae;g__Rhodococcus	Genus	23	19	252	201	0.41307	1.33577	0.67145	2.62924	0.443723	-0.0573797	-0.0661745	0.566532	0.928688
k__Bacteria;p__Actinobacteria;c__Actinobacteria;o__Actinomycetales;f__Actinomycetaceae;g__Arcanobacterium	Genus	3	2	31	2	1	1.05775	0.0877308	9.30422	0.0123667	0.0168299	0.00802426	0.566655	0.928688
k__Bacteria;p__Proteobacteria;c__Betaproteobacteria;o__Burkholderiales;f__Oxalobacteraceae;g__Polynucleobacter	Genus	2	2	7	2	0.642539	1.58964	0.114522	22.076	0.0200351	0.0100872	-0.00781803	0.568185	0.928688
k__Bacteria;p__Firmicutes;c__Bacilli;o__Lactobacillales;f__Aerococcaceae;g__	Genus	4	4	11	28	0.494089	1.59455	0.294106	8.64584	0.0872967	-0.0193347	-0.0242745	0.576977	0.939818
k__Bacteria;p__Bacteroidetes;c__Flavobacteriia;o__Flavobacteriales;f__[Weeksellaceae];g__Elizabethkingia	Genus	1	2	18	15	0.562691	3.18409	0.164936	188.467	0.0551049	-0.0167079	-0.0122504	0.605993	0.983701
k__Bacteria;p__Firmicutes;c__Clostridia;o__Clostridiales;f__Ruminococcaceae;g__	Genus	9	7	1429	69	0.795845	1.24006	0.386944	3.79866	0.0305967	-0.050235	0.172576	0.608796	0.984878
k__Bacteria;p__Actinobacteria;c__Actinobacteria;o__Actinomycetales;f__Micrococcaceae;Other	Genus	3	1	5	2	1	0.527235	0.00999812	6.60884	0.0130784	0.00781971	-0.000286114	0.615396	0.99217
k__Bacteria;p__Actinobacteria;c__Actinobacteria;o__Actinomycetales;f__Corynebacteriaceae;g__Corynebacterium	Genus	279	149	119941	118402	0.00504048	0.607605	0.426238	0.866031	4.27932	0.169067	-0.207999	0.629927	1
k__Bacteria;p__Proteobacteria;c__Gammaproteobacteria;o__Pasteurellales;f__Pasteurellaceae;Other	Genus	29	13	18443	68797	0.327818	0.695116	0.32461	1.41387	0.578883	0.106782	0.041508	0.630433	1
k__Bacteria;p__Actinobacteria;c__Actinobacteria;o__Actinomycetales;f__Intrasporangiaceae;Other	Genus	1	2	11	7	0.562691	3.18409	0.164936	188.467	0.049195	0.0119077	-0.0316622	0.634696	1
k__Bacteria;p__Proteobacteria;c__Betaproteobacteria;o__Burkholderiales;f__Comamonadaceae;g__Acidovorax	Genus	25	11	120	104	0.379018	0.684	0.297845	1.47395	0.20822	0.0329951	-0.00825467	0.647615	1
k__Bacteria;p__Actinobacteria;c__Actinobacteria;o__Bifidobacteriales;f__Bifidobacteriaceae;g__Alloscardovia	Genus	1	4	1013	15	0.0763906	6.41535	0.630029	317.102	0.0407247	-0.0263832	0.0275034	0.647983	1
k__Bacteria;p__Tenericutes;c__Mollicutes;o__Mycoplasmatales;f__Mycoplasmataceae;g__Ureaplasma	Genus	19	17	874	443	0.293829	1.44957	0.692069	3.01398	0.480841	-0.0514089	-0.110016	0.661283	1
k__Bacteria;p__Proteobacteria;c__Alphaproteobacteria;o__Rhodospirillales;f__Acetobacteraceae;g__	Genus	1	0	5	0	1	0	0	61.7978	-0.0108571	-0.00604911	0.0223566	0.661893	1
k__Bacteria;p__Proteobacteria;c__Betaproteobacteria;o__Burkholderiales;f__Comamonadaceae;Other	Genus	111	72	496	479	0.857178	1.04082	0.719065	1.50162	1.10208	0.0516679	-0.231415	0.665496	1
k__Bacteria;p__TM7;c__TM7-3;o__I025;f__Rs-045;g__	Genus	3	1	4	4	1	0.527235	0.00999812	6.60884	0.0233282	0.00721853	-0.0090326	0.667938	1
k__Bacteria;p__Proteobacteria;c__Betaproteobacteria;o__Neisseriales;f__Neisseriaceae;g__Deefgea	Genus	1	0	7	0	1	0	0	61.7978	-0.00490502	0.00673239	0.0101002	0.676447	1
k__Bacteria;p__Firmicutes;c__Clostridia;o__Clostridiales;f__Ruminococcaceae;Other	Genus	7	3	74	11	0.748096	0.676154	0.111788	2.99682	0.0252258	-0.0174586	0.0483396	0.680075	1
k__Bacteria;p__Actinobacteria;c__Thermoleophilia;o__Gaiellales;f__Gaiellaceae;g__	Genus	1	1	1	4	1	1.58722	0.020154	124.889	0.0235904	-0.00552866	-0.00957881	0.683409	1
k__Bacteria;p__[Thermi];c__Deinococci;o__Deinococcales;f__Deinococcaceae;g__Deinococcus	Genus	17	13	597	120	0.70138	1.22444	0.536079	2.73372	0.364542	0.0337492	-0.139415	0.696388	1
k__Bacteria;p__Bacteroidetes;c__[Saprospirae];o__[Saprospirales];f__Saprospiraceae;g__	Genus	1	0	6	0	1	0	0	61.7978	-0.00482953	0.00587308	0.00994479	0.697226	1
k__Bacteria;p__Proteobacteria;c__Betaproteobacteria;o__Burkholderiales;f__Burkholderiaceae;g__Burkholderia	Genus	43	26	1049	369	0.896466	0.954193	0.545954	1.64095	0.514538	0.0415687	-0.10788	0.702179	1
k__Bacteria;p__Proteobacteria;c__Alphaproteobacteria;o__Rhizobiales;f__Phyllobacteriaceae;g__Phyllobacterium	Genus	49	41	1102	257	0.16125	1.39239	0.863552	2.23701	0.740314	0.043052	-0.234409	0.703479	1
k__Bacteria;p__Firmicutes;c__Clostridia;o__Clostridiales;f__Ruminococcaceae;g__Anaerotruncus	Genus	2	2	2	2	0.642539	1.58964	0.114522	22.076	0.017338	-0.00406286	-0.0022199	0.70389	1
k__Bacteria;p__Actinobacteria;c__Actinobacteria;o__Actinomycetales;f__Nocardioidaceae;g__Friedmanniella	Genus	1	1	23	24	1	1.58722	0.020154	124.889	0.0533746	0.0131516	-0.0318614	0.706683	1
k__Bacteria;p__Proteobacteria;c__Betaproteobacteria;o__Burkholderiales;f__Comamonadaceae;g__Pelomonas	Genus	1	1	1	1	1	1.58722	0.020154	124.889	0.011383	0.00268307	-0.00662158	0.723036	1
k__Bacteria;p__Firmicutes;c__Bacilli;o__Lactobacillales;f__Enterococcaceae;Other	Genus	343	171	30561	18322	9.0215e-09	0.301116	0.193287	0.464827	4.14533	0.082166	0.130401	0.748984	1
k__Bacteria;p__Firmicutes;c__Clostridia;o__Clostridiales;f__Peptococcaceae;g__rc4-4	Genus	3	0	32	0	0.28739	0	0	3.83658	-0.0264364	-0.0088159	0.0544369	0.752319	1
k__Bacteria;p__Proteobacteria;c__Alphaproteobacteria;o__Sphingomonadales;f__Sphingomonadaceae;g__Sphingomonas	Genus	16	13	277	128	0.559106	1.30434	0.565868	2.95248	0.273706	-0.0255137	-0.0306262	0.756369	1
k__Bacteria;p__Proteobacteria;c__Betaproteobacteria;o__Neisseriales;f__Neisseriaceae;g__	Genus	8	6	15	21	0.785278	1.19398	0.337026	3.97946	0.0976417	0.00847478	-0.0356488	0.802297	1
k__Bacteria;p__Bacteroidetes;c__Cytophagia;o__Cytophagales;f__Cytophagaceae;g__Adhaeribacter	Genus	1	0	6	0	1	0	0	61.7978	-0.00601765	0.00375367	0.0123913	0.803518	1
k__Bacteria;p__Firmicutes;c__Bacilli;o__Bacillales;f__Bacillaceae;g__	Genus	3	3	75	67	0.681319	1.59209	0.21152	11.9882	0.107424	0.0117423	-0.0571011	0.809666	1
k__Bacteria;p__[Thermi];c__Deinococci;o__Thermales;f__Thermaceae;g__Thermus	Genus	1	0	9	0	1	0	0	61.7978	-0.00729258	0.00413487	0.0150166	0.816827	1
k__Bacteria;p__Verrucomicrobia;c__Verrucomicrobiae;o__Verrucomicrobiales;f__Verrucomicrobiaceae;g__Akkermansia	Genus	14	5	5491	7	0.341474	0.557859	0.155209	1.66581	-0.0475248	-0.0198175	0.199857	0.822965	1
k__Bacteria;p__Proteobacteria;c__Alphaproteobacteria;o__Sphingomonadales;f__Sphingomonadaceae;g__Sphingobium	Genus	2	2	9	4	0.642539	1.58964	0.114522	22.076	0.0234424	-0.00465516	0.00196068	0.828293	1
k__Bacteria;p__Proteobacteria;c__Gammaproteobacteria;o__Alteromonadales;f__Shewanellaceae;g__Shewanella	Genus	1	1	1	1	1	1.58722	0.020154	124.889	0.0107585	0.00162319	-0.00536231	0.830617	1
k__Bacteria;p__Proteobacteria;c__Alphaproteobacteria;o__Sphingomonadales;f__Sphingomonadaceae;g__Novosphingobium	Genus	2	2	5	3	0.642539	1.58964	0.114522	22.076	0.0205259	-0.00345866	0.00101098	0.838243	1
k__Bacteria;p__Firmicutes;c__Clostridia;o__Clostridiales;f__Ruminococcaceae;g__Oscillospira	Genus	24	12	2633	95	0.598135	0.782624	0.3494	1.66466	0.0669632	-0.0236004	0.249841	0.843068	1
k__Bacteria;p__Proteobacteria;c__Betaproteobacteria;o__Burkholderiales;f__Oxalobacteraceae;Other	Genus	2	2	15	6	0.642539	1.58964	0.114522	22.076	0.02916	-0.00534568	0.00537973	0.846365	1
k__Bacteria;p__Proteobacteria;c__Betaproteobacteria;o__Burkholderiales;f__Comamonadaceae;g__Variovorax	Genus	74	55	1443	310	0.311928	1.23045	0.812974	1.85535	0.908535	-0.0205845	-0.229549	0.857337	1
k__Bacteria;p__Firmicutes;c__Clostridia;o__Clostridiales;f__Caldicoprobacteraceae;g__Caldicoprobacter	Genus	3	0	195	0	0.28739	0	0	3.83658	-0.0358006	0.00898535	0.0737195	0.857598	1
k__Bacteria;p__Actinobacteria;c__Actinobacteria;o__Actinomycetales;f__Micrococcaceae;g__Micrococcus	Genus	14	9	81	79	1	1.02034	0.383069	2.57748	0.184545	-0.0107837	-0.0265002	0.864657	1
k__Bacteria;p__Proteobacteria;c__Gammaproteobacteria;o__Oceanospirillales;f__Halomonadaceae;Other	Genus	2	2	2	4	0.642539	1.58964	0.114522	22.076	0.0310238	-0.00221949	-0.0137546	0.87506	1
k__Bacteria;p__OD1;c__ABY1;o__;f__;g__	Genus	2	1	10	33	1	0.792479	0.0133786	15.2986	0.0499174	-0.00448255	-0.0172574	0.891831	1
k__Bacteria;p__Actinobacteria;c__Actinobacteria;o__Actinomycetales;f__Actinomycetaceae;g__Trueperella	Genus	14	0	3332	0	0.00133871	0	0	0.466802	-0.26392	-0.0170098	0.543455	0.896462	1
k__Bacteria;p__Actinobacteria;c__Actinobacteria;o__Actinomycetales;f__Microbacteriaceae;g__	Genus	13	9	514	66	0.826857	1.10163	0.40875	2.83581	0.180566	0.00969641	0.012287	0.909608	1
k__Bacteria;p__Actinobacteria;c__Actinobacteria;o__Actinomycetales;f__Micrococcaceae;g__Renibacterium	Genus	4	3	6	18	1	1.19156	0.17305	7.10922	0.0756377	-0.00280665	-0.0345785	0.920639	1
k__Bacteria;p__Proteobacteria;c__Deltaproteobacteria;o__Desulfovibrionales;f__Desulfovibrionaceae;g__Bilophila	Genus	1	0	1	0	1	0	0	61.7978	-0.00259532	0.000530504	0.00534419	0.921312	1
k__Bacteria;p__Firmicutes;c__Clostridia;o__Clostridiales;f__Lachnospiraceae;g__Lachnospira	Genus	16	8	280	250	0.67263	0.786311	0.286631	1.98374	0.0887541	-0.00833196	0.106385	0.921643	1
k__Bacteria;p__Firmicutes;c__Erysipelotrichi;o__Erysipelotrichales;f__Erysipelotrichaceae;Other	Genus	5	1	67	1	0.413539	0.314873	0.00662492	2.83801	-0.0215392	0.00365093	0.0609681	0.922498	1
k__Bacteria;p__Actinobacteria;c__Coriobacteriia;o__Coriobacteriales;f__Coriobacteriaceae;g__	Genus	17	4	1346	107	0.0695478	0.363245	0.0878328	1.13186	-0.0757655	0.00954238	0.317319	0.930885	1
k__Bacteria;p__Proteobacteria;c__Betaproteobacteria;o__Burkholderiales;f__Oxalobacteraceae;g__Janthinobacterium	Genus	28	25	2492	364	0.188134	1.46268	0.79554	2.67688	0.531913	0.00685108	-0.0792504	0.957841	1
k__Bacteria;p__Fusobacteria;c__Fusobacteriia;o__Fusobacteriales;f__Fusobacteriaceae;g__	Genus	2	0	5	0	0.524926	0	0	8.44706	-0.0100791	0.000425512	0.0207545	0.975094	1
k__Bacteria;p__Actinobacteria;c__Actinobacteria;o__Actinomycetales;f__Microbacteriaceae;Other	Genus	5	2	94	37	0.712083	0.631837	0.0596985	3.89638	0.0631451	-0.00155776	0.0119767	0.97611	1
k__Bacteria;p__Actinobacteria;c__Actinobacteria;o__Actinomycetales;f__Dietziaceae;g__Dietzia	Genus	13	7	179	46	0.81874	0.849965	0.282863	2.33136	0.119457	0.00133427	0.0378016	0.984696	1
k__Bacteria;p__Proteobacteria;c__Gammaproteobacteria;o__Pasteurellales;f__Pasteurellaceae;g__Aggregatibacter	Genus	1	0	420	0	1	0	0	61.7978	-0.0254299	-0.000386296	0.0523645	0.993413	1
k__Bacteria;p__Proteobacteria;c__Betaproteobacteria;o__Burkholderiales;f__Comamonadaceae;g__Leptothrix	Genus	5	8	453	41	0.146901	2.58579	0.735799	10.1662	0.15368	-0.000209927	-0.0343366	0.997585	1
k__Bacteria;p__Firmicutes;c__Clostridia;o__Clostridiales;f__Veillonellaceae	Family	370	186	1893716	66240	6.00737e-13	0.147823	0.0783764	0.266056	3.65083	5.82934	0.808087	1.02666e-55	1.94039e-53
k__Bacteria;p__Firmicutes;c__Clostridia;o__Clostridiales;f__[Tissierellaceae]	Family	365	176	2079958	55205	2.90719e-14	0.156499	0.0890482	0.266156	3.15786	5.37569	1.18583	5.26231e-45	4.97288e-43
k__Bacteria;p__Firmicutes;c__Clostridia;o__Clostridiales;f__Clostridiaceae	Family	327	117	1871175	31853	2.35501e-22	0.169593	0.114317	0.249396	1.85922	5.98432	0.946166	1.96088e-42	1.23535e-40
k__Bacteria;p__Actinobacteria;c__Actinobacteria;o__Actinomycetales;f__Actinomycetaceae	Family	237	49	217935	15266	4.73131e-25	0.159539	0.107134	0.234501	0.250212	2.77237	1.64481	2.1308e-14	1.0068e-12
k__Bacteria;p__Proteobacteria;c__Gammaproteobacteria;Other;Other	Family	55	2	2042	35	2.20609e-10	0.0500205	0.00586272	0.192772	0.191672	1.03827	-0.300992	4.89026e-14	1.84852e-12
k__Bacteria;p__Proteobacteria;c__Gammaproteobacteria;o__Enterobacteriales;f__Enterobacteriaceae	Family	386	244	5193399	9052511	1	Inf	0.0161818	Inf	14.653	-1.82991	-0.365392	7.85251e-11	2.47354e-09
k__Bacteria;p__Proteobacteria;c__Gammaproteobacteria;o__Pseudomonadales;f__Pseudomonadaceae	Family	155	127	3307	138924	0.00396788	1.62339	1.16064	2.2739	2.75651	-1.42235	0.1472	7.49441e-08	2.02349e-06
k__Bacteria;p__Proteobacteria;c__Alphaproteobacteria;o__Rhizobiales;f__Bradyrhizobiaceae	Family	30	39	217	777	0.00159637	2.26084	1.32411	3.89312	0.583433	-0.570321	0.187518	9.04336e-08	2.13649e-06
k__Bacteria;p__Proteobacteria;c__Gammaproteobacteria;o__Xanthomonadales;f__Xanthomonadaceae	Family	125	104	1426	5403	0.0106886	1.55586	1.10196	2.19748	1.82866	-0.946592	0.158755	1.40813e-07	2.95708e-06
k__Bacteria;p__Firmicutes;c__Clostridia;o__Clostridiales;f__Peptostreptococcaceae	Family	151	40	157206	18263	1.00688e-09	0.307006	0.200907	0.461497	0.277682	1.93221	1.24614	5.24378e-07	9.91074e-06
k__Bacteria;Other;Other;Other;Other	Family	208	98	25850	9452	0.00105563	0.578144	0.411813	0.809562	2.71482	1.45286	-0.526127	9.43371e-07	1.62088e-05
k__Bacteria;p__Actinobacteria;c__Coriobacteriia;o__Coriobacteriales;f__Coriobacteriaceae	Family	136	31	22904	354	1.79014e-10	0.269131	0.168799	0.419056	-0.128491	1.33368	1.30551	1.55024e-06	2.44162e-05
k__Bacteria;p__Firmicutes;c__Bacilli;o__Gemellales;f__	Family	131	123	1454	4743	4.31715e-05	1.98429	1.41216	2.79324	2.50134	-0.886369	-0.278029	5.58416e-06	8.11851e-05
k__Bacteria;p__Proteobacteria;c__Betaproteobacteria;o__Burkholderiales;f__Alcaligenaceae	Family	217	155	8389	9621	0.0678939	1.36368	0.969442	1.9237	2.5846	-0.914688	0.1233	1.02431e-05	0.000138282
k__Bacteria;p__Proteobacteria;c__Betaproteobacteria;o__Burkholderiales;f__Comamonadaceae	Family	349	216	43029	93769	0.507422	0.840193	0.486404	1.4658	5.19097	-1.07734	0.0545585	1.183e-05	0.000149058
k__Bacteria;p__Proteobacteria;c__Alphaproteobacteria;o__Caulobacterales;f__Caulobacteraceae	Family	108	89	1072	2485	0.0273949	1.48233	1.03682	2.11853	1.30618	-0.674833	0.205852	1.5011e-05	0.000177318
k__Bacteria;p__Bacteroidetes;c__Bacteroidia;o__Bacteroidales;f__Bacteroidaceae	Family	126	100	208598	385362	0.0333671	1.43761	1.01711	2.03184	3.1257	-1.73814	0.543625	1.6662e-05	0.000185243
k__Bacteria;p__Firmicutes;c__Clostridia;o__Clostridiales;f__Lachnospiraceae	Family	230	90	739182	6788	3.84073e-08	0.399527	0.282807	0.562148	0.576378	1.6352	2.15183	4.05452e-05	0.000425725
k__Bacteria;p__Firmicutes;c__Clostridia;o__Clostridiales;Other	Family	173	39	239371	2357	2.51037e-14	0.235858	0.154083	0.354721	-0.297264	1.38844	2.1062	6.98808e-05	0.00069513
k__Bacteria;p__Firmicutes;c__Clostridia;o__Clostridiales;f__[Mogibacteriaceae]	Family	32	5	1196	7	0.000814878	0.232511	0.0697235	0.613039	0.0285527	0.448315	0.045989	8.22406e-05	0.000777174
k__Bacteria;p__Firmicutes;c__Bacilli;o__Bacillales;f__Staphylococcaceae	Family	344	217	310147	446177	1	1.00462	0.58719	1.74409	7.13066	-1.39462	-0.212442	0.000102082	0.000858065
k__Bacteria;p__Proteobacteria;c__Alphaproteobacteria;o__Rhizobiales;f__Brucellaceae	Family	31	43	492	1739	0.000345106	2.45307	1.45887	4.16545	0.681102	-0.497592	0.145716	0.000103224	0.000858065
k__Bacteria;p__Actinobacteria;c__Actinobacteria;o__Actinomycetales;f__Brevibacteriaceae	Family	21	28	292	991	0.00878168	2.25622	1.20263	4.29176	0.537038	-0.475736	0.168887	0.000104421	0.000858065
k__Bacteria;p__Actinobacteria;c__Actinobacteria;o__Actinomycetales;f__Dermabacteraceae	Family	125	44	26589	7437	7.01906e-05	0.461663	0.304663	0.690643	1.57312	1.19734	0.0239287	0.000140962	0.00111008
k__Bacteria;p__Firmicutes;Other;Other;Other	Family	37	8	1575	23	0.00237939	0.321157	0.126881	0.716727	0.129817	0.439536	-0.0351771	0.000162706	0.00123006
k__Bacteria;p__Firmicutes;c__Bacilli;o__Lactobacillales;f__Streptococcaceae	Family	365	201	658819	228830	2.92645e-06	0.282363	0.156118	0.498177	4.78939	1.26722	1.00987	0.000252124	0.00183275
k__Bacteria;p__Actinobacteria;c__Actinobacteria;o__Actinomycetales;Other	Family	121	19	29060	194	4.66517e-13	0.186058	0.104836	0.31504	-0.290135	0.969271	1.3939	0.000401964	0.00281375
k__Bacteria;p__Proteobacteria;c__Alphaproteobacteria;o__Rhizobiales;f__Rhizobiaceae	Family	41	51	722	1842	0.000477096	2.22704	1.39141	3.58279	1.19835	-0.54347	-0.0905321	0.000473308	0.00319483
k__Bacteria;p__Cyanobacteria;c__Chloroplast;o__Streptophyta;f__	Family	27	28	306	978	0.0595313	1.72676	0.953062	3.13417	0.657337	-0.405415	0.0240795	0.00073889	0.00481553
k__Bacteria;p__Bacteroidetes;c__Bacteroidia;o__Bacteroidales;f__Prevotellaceae	Family	181	87	606153	149596	0.0063836	0.63115	0.447141	0.887943	1.3093	1.47285	1.24288	0.000775455	0.00488537
k__Bacteria;p__Proteobacteria;c__Alphaproteobacteria;o__Rhodobacterales;f__Rhodobacteraceae	Family	3	8	27	110	0.0269549	4.32883	1.0262	25.5812	0.168824	-0.185385	0.0359679	0.00108413	0.00660969
k__Bacteria;p__Actinobacteria;c__Actinobacteria;o__Actinomycetales;f__	Family	1	6	1	23	0.0151745	9.69865	1.16591	447.741	0.0960968	-0.0938934	0.00207826	0.0012047	0.00711525
k__Bacteria;p__Actinobacteria;c__Actinobacteria;o__Actinomycetales;f__Nocardioidaceae	Family	4	9	51	681	0.0394005	3.65932	1.00752	16.4405	0.282146	-0.260188	0.0344106	0.00131934	0.0075562
k__Bacteria;p__Proteobacteria;c__Epsilonproteobacteria;o__Campylobacterales;f__Campylobacteraceae	Family	100	38	11150	1806	0.00220414	0.529932	0.340023	0.813556	0.536615	0.686897	0.280235	0.00176439	0.00980793
k__Bacteria;p__Actinobacteria;c__Actinobacteria;o__Actinomycetales;f__Microbacteriaceae	Family	36	29	730	669	0.346636	1.31451	0.753835	2.27615	0.69339	-0.411514	0.111506	0.00217288	0.0117336
k__Bacteria;p__Firmicutes;c__Bacilli;o__Lactobacillales;f__Aerococcaceae	Family	24	5	303	29	0.0179178	0.316907	0.09314	0.863091	0.0930531	0.244657	-0.0216884	0.00323888	0.0169687
k__Bacteria;p__Bacteroidetes;c__[Saprospirae];o__[Saprospirales];f__Chitinophagaceae	Family	0	4	0	31	0.0220216	Inf	1.05362	Inf	0.0998915	-0.0967756	-0.00219914	0.00332191	0.0169687
k__Bacteria;p__Actinobacteria;c__Actinobacteria;o__Bifidobacteriales;f__Bifidobacteriaceae	Family	233	98	722465	129672	1.25672e-06	0.444234	0.315547	0.623372	1.40919	1.28553	2.29132	0.00363355	0.018016
k__Bacteria;p__Firmicutes;c__Bacilli;o__Bacillales;f__Paenibacillaceae	Family	20	1	6802	6	0.00085641	0.0756904	0.0018189	0.479504	-0.0404206	0.47325	0.139113	0.00374073	0.018016
k__Bacteria;p__Proteobacteria;c__Alphaproteobacteria;o__Rhizobiales;f__Hyphomicrobiaceae	Family	1	4	3	29	0.0763906	6.41535	0.630029	317.102	0.0772426	-0.0943065	0.0193129	0.00381291	0.018016
k__Bacteria;p__Proteobacteria;c__Gammaproteobacteria;o__Pseudomonadales;f__Moraxellaceae	Family	214	140	19164	16295	0.62199	1.0881	0.77767	1.52426	2.57265	-0.600354	0.0171213	0.00517069	0.0238356
k__Bacteria;p__Actinobacteria;c__Actinobacteria;o__Actinomycetales;f__Micrococcaceae	Family	98	32	871	324	0.000181006	0.445666	0.278145	0.699725	0.536371	0.371193	0.0506637	0.00663341	0.0298504
k__Bacteria;p__Proteobacteria;c__Gammaproteobacteria;o__Aeromonadales;f__Aeromonadaceae	Family	26	26	6987	29435	0.101269	1.65452	0.897801	3.04995	0.586068	-0.398501	0.109226	0.00680009	0.0298888
k__Bacteria;p__Firmicutes;c__Bacilli;o__Lactobacillales;f__Leuconostocaceae	Family	149	109	2077	8899	0.134805	1.28914	0.91913	1.80807	2.30775	-0.542351	-0.147949	0.00714174	0.030677
k__Bacteria;p__Bacteroidetes;c__Sphingobacteriia;o__Sphingobacteriales;f__	Family	3	0	10	0	0.28739	0	0	3.83658	0.00943226	0.051797	-0.0207357	0.00798372	0.0334707
k__Bacteria;p__Firmicutes;c__Bacilli;o__Lactobacillales;Other	Family	136	27	3856	1167	4.28662e-12	0.230129	0.140705	0.365631	0.745071	0.512491	0.177814	0.00814632	0.0334707
k__Bacteria;p__Actinobacteria;c__Actinobacteria;o__Actinomycetales;f__Williamsiaceae	Family	0	1	0	252	0.386688	Inf	0.0406681	Inf	0.0434342	-0.110467	0.0473107	0.0100024	0.0402223
k__Bacteria;p__Proteobacteria;c__Alphaproteobacteria;o__Rhizobiales;Other	Family	10	14	24	158	0.0541214	2.29165	0.929142	5.87008	0.306389	-0.163148	-0.0447787	0.0125596	0.0494534
k__Bacteria;p__Firmicutes;c__Bacilli;o__Lactobacillales;f__Carnobacteriaceae	Family	7	5	17	267	1	1.13545	0.280809	4.20989	0.147952	-0.153199	0.0421754	0.0128903	0.0497195
k__Bacteria;p__Bacteroidetes;c__Flavobacteriia;o__Flavobacteriales;f__[Weeksellaceae]	Family	62	40	187	1781	0.911927	1.0278	0.647061	1.61901	0.675821	-0.276979	0.054299	0.0152878	0.0573686
k__Bacteria;p__Firmicutes;c__Bacilli;o__Bacillales;f__Alicyclobacillaceae	Family	0	1	0	12	0.386688	Inf	0.0406681	Inf	0.0216077	-0.0481711	0.018748	0.0154804	0.0573686
k__Bacteria;p__Firmicutes;c__Clostridia;o__Clostridiales;f__Eubacteriaceae	Family	15	0	7845	0	0.000745475	0	0	0.43064	-0.0848281	0.372375	0.186484	0.0215207	0.0782195
k__Bacteria;p__Fusobacteria;c__Fusobacteriia;o__Fusobacteriales;f__Fusobacteriaceae	Family	29	7	12144	145	0.0138438	0.365121	0.132805	0.869699	0.0427396	0.412739	0.201091	0.0228345	0.0814286
k__Bacteria;p__Actinobacteria;c__Acidimicrobiia;o__Acidimicrobiales;f__Microthrixaceae	Family	0	1	0	20	0.386688	Inf	0.0406681	Inf	0.0278688	-0.0525833	0.0174431	0.0261244	0.0914353
k__Bacteria;p__Firmicutes;c__Erysipelotrichi;o__Erysipelotrichales;f__Erysipelotrichaceae	Family	60	12	19977	443	2.95801e-05	0.282392	0.135108	0.545291	-0.113786	0.511886	0.777253	0.0326949	0.111541
k__Bacteria;p__Proteobacteria;c__Alphaproteobacteria;o__;f__	Family	1	0	9	0	1	0	0	61.7978	0.00993652	0.0380685	-0.0218442	0.0330493	0.111541
k__Bacteria;p__Fusobacteria;c__Fusobacteriia;o__Fusobacteriales;f__Leptotrichiaceae	Family	1	1	1	4	1	1.58722	0.020154	124.889	0.011926	-0.0286486	0.0153893	0.0349231	0.115798
k__Bacteria;p__Proteobacteria;c__Gammaproteobacteria;o__Cardiobacteriales;f__Cardiobacteriaceae	Family	1	0	37	0	1	0	0	61.7978	0.0146505	0.0579397	-0.0322073	0.0401279	0.130762
k__Bacteria;p__Firmicutes;c__Clostridia;o__Clostridiales;f__Ruminococcaceae	Family	142	39	32584	635	1.57065e-08	0.328792	0.21414	0.496491	0.151641	0.540843	1.27988	0.0445265	0.140476
k__Bacteria;p__Bacteroidetes;c__Bacteroidia;o__Bacteroidales;f__[Paraprevotellaceae]	Family	1	1	124	335	1	1.58722	0.020154	124.889	0.0284129	-0.117335	0.0878085	0.0447258	0.140476
k__Bacteria;p__Firmicutes;c__Clostridia;o__Clostridiales;f__	Family	32	5	2778	265	0.000814878	0.232511	0.0697235	0.613039	0.0778257	0.289982	0.197151	0.045339	0.140476
k__Bacteria;p__Proteobacteria;c__Betaproteobacteria;o__Burkholderiales;f__Oxalobacteraceae	Family	117	89	3275	1555	0.116654	1.32444	0.929488	1.8854	1.34603	-0.309598	-0.0235184	0.0473617	0.142471
k__Bacteria;p__Proteobacteria;c__Gammaproteobacteria;o__Alteromonadales;f__Alteromonadaceae	Family	2	0	62	0	0.524926	0	0	8.44706	0.0127141	0.065454	-0.0279503	0.0474904	0.142471
k__Bacteria;p__Proteobacteria;c__Alphaproteobacteria;o__Rhodospirillales;f__Rhodospirillaceae	Family	1	2	4	79	0.562691	3.18409	0.164936	188.467	0.0814265	-0.0826283	0.00928539	0.0493165	0.145638
k__Bacteria;p__Proteobacteria;c__Alphaproteobacteria;o__Rhizobiales;f__Aurantimonadaceae	Family	3	0	154	0	0.28739	0	0	3.83658	0.0132951	0.0784182	-0.0292276	0.0512333	0.145923
k__Bacteria;p__Actinobacteria;c__Actinobacteria;o__Actinomycetales;f__Mycobacteriaceae	Family	2	0	7	0	0.524926	0	0	8.44706	0.00467206	0.032079	-0.010271	0.0516325	0.145923
k__Bacteria;p__Actinobacteria;c__Actinobacteria;o__Actinomycetales;f__ACK-M1	Family	1	0	5	0	1	0	0	61.7978	0.00651678	0.0270684	-0.0143263	0.0517292	0.145923
k__Bacteria;p__Actinobacteria;c__Thermoleophilia;o__Solirubrobacterales;f__Solirubrobacteraceae	Family	0	1	0	18	0.386688	Inf	0.0406681	Inf	0.030289	-0.0439055	0.00961031	0.0550472	0.152999
k__Bacteria;p__Firmicutes;c__Bacilli;Other;Other	Family	165	110	3926	2558	0.564551	1.1043	0.789118	1.54472	1.78886	-0.380918	0.280806	0.05712	0.154413
k__Bacteria;p__Firmicutes;c__Bacilli;o__Lactobacillales;f__Enterococcaceae	Family	377	218	1453184	995097	3.16894e-05	0.222953	0.0940673	0.488806	8.15307	0.649468	0.987737	0.0578602	0.154413
k__Bacteria;p__Firmicutes;c__Bacilli;o__Bacillales;f__Bacillaceae	Family	22	21	5454	770	0.1939	1.56117	0.796617	3.05245	0.489642	-0.257688	0.0754407	0.0580072	0.154413
k__Bacteria;p__Deferribacteres;c__Deferribacteres;o__Deferribacterales;f__Deferribacteraceae	Family	0	1	0	5	0.386688	Inf	0.0406681	Inf	0.0195484	-0.0243762	0.00340735	0.0801484	0.21039
k__Bacteria;p__Cyanobacteria;c__Chloroplast;o__Stramenopiles;f__	Family	0	1	0	5	0.386688	Inf	0.0406681	Inf	0.0195996	-0.0242685	0.00329525	0.081494	0.210991
k__Bacteria;p__Bacteroidetes;c__Flavobacteriia;o__Flavobacteriales;f__Flavobacteriaceae	Family	29	27	117	232	0.15023	1.53486	0.849501	2.76599	0.532829	-0.156148	-0.0798606	0.0869468	0.222067
k__Bacteria;p__TM6;c__SJA-4;o__;f__	Family	0	1	0	12	0.386688	Inf	0.0406681	Inf	0.0287271	-0.033332	0.00325001	0.0946632	0.235619
k__Bacteria;p__Proteobacteria;c__Gammaproteobacteria;o__Oceanospirillales;f__Halomonadaceae	Family	2	3	2	12	0.380002	2.39284	0.272083	28.8429	0.0513218	-0.0367848	-0.0030064	0.0954832	0.235619
k__Bacteria;p__Actinobacteria;c__Actinobacteria;o__Actinomycetales;f__Sanguibacteraceae	Family	0	2	0	6	0.149151	Inf	0.298267	Inf	0.0311912	-0.0247896	-0.00451814	0.0959927	0.235619
k__Bacteria;p__Bacteroidetes;c__Bacteroidia;o__Bacteroidales;f__S24-7	Family	5	4	2554	283	0.739943	1.27282	0.250005	5.97861	0.0677092	-0.130304	0.108546	0.100216	0.24283
k__Bacteria;p__Proteobacteria;c__Alphaproteobacteria;o__Rhizobiales;f__Phyllobacteriaceae	Family	52	46	1229	1378	0.0717019	1.49566	0.945098	2.36235	0.815121	-0.223121	-0.0377453	0.102128	0.24433
k__Bacteria;p__Proteobacteria;c__Deltaproteobacteria;o__Myxococcales;f__Polyangiaceae	Family	0	1	0	40	0.386688	Inf	0.0406681	Inf	0.0423907	-0.0465744	0.00295275	0.106766	0.249122
k__Bacteria;p__Actinobacteria;c__Actinobacteria;o__Actinomycetales;f__Cellulomonadaceae	Family	0	1	0	6	0.386688	Inf	0.0406681	Inf	0.0222127	-0.024405	0.00154724	0.106766	0.249122
k__Bacteria;p__TM7;Other;Other;Other	Family	0	1	0	17	0.386688	Inf	0.0406681	Inf	0.0336845	-0.034792	0.000781642	0.121625	0.280331
k__Bacteria;p__Actinobacteria;c__Actinobacteria;o__Actinomycetales;f__Streptomycetaceae	Family	3	3	40	72	0.681319	1.59209	0.21152	11.9882	0.0590108	-0.070476	0.0377605	0.129349	0.294541
k__Bacteria;p__Proteobacteria;Other;Other;Other	Family	1	0	6	0	1	0	0	61.7978	0.00387596	0.0226555	-0.00852081	0.134589	0.302825
k__Bacteria;p__Proteobacteria;c__Gammaproteobacteria;o__Pasteurellales;f__Pasteurellaceae	Family	174	75	146329	164346	0.000433544	0.543773	0.38143	0.771388	2.59937	0.569884	0.150292	0.136939	0.304489
k__Bacteria;p__Proteobacteria;c__Alphaproteobacteria;o__Sphingomonadales;f__Erythrobacteraceae	Family	0	1	0	76	0.386688	Inf	0.0406681	Inf	0.0519108	-0.0495632	-0.00165685	0.142282	0.312688
k__Bacteria;p__Firmicutes;c__Bacilli;o__Gemellales;f__Gemellaceae	Family	20	6	62	35	0.104055	0.463113	0.149944	1.21797	0.109506	0.079631	-0.0120188	0.148094	0.318147
k__Bacteria;p__Actinobacteria;c__Rubrobacteria;o__Rubrobacterales;f__Rubrobacteraceae	Family	0	1	0	3	0.386688	Inf	0.0406681	Inf	0.0166748	-0.0155893	-0.000766091	0.148132	0.318147
k__Bacteria;p__Actinobacteria;c__Actinobacteria;o__Actinomycetales;f__Propionibacteriaceae	Family	268	151	80003	49990	0.0576674	0.721351	0.50797	1.0249	3.44911	0.460253	0.285717	0.163515	0.34724
k__Bacteria;p__TM7;c__TM7-3;Other;Other	Family	1	1	5	13	1	1.58722	0.020154	124.889	0.0233932	-0.0338049	0.0167582	0.171703	0.360576
k__Bacteria;p__Proteobacteria;c__Deltaproteobacteria;o__Bdellovibrionales;f__Bdellovibrionaceae	Family	0	1	0	4	0.386688	Inf	0.0406681	Inf	0.0200895	-0.016548	-0.00249952	0.186041	0.382989
k__Bacteria;p__OD1;c__SM2F11;o__;f__	Family	0	1	0	14	0.386688	Inf	0.0406681	Inf	0.0338142	-0.0278191	-0.00423124	0.186428	0.382989
k__Bacteria;p__Firmicutes;c__Bacilli;o__Lactobacillales;f__Lactobacillaceae	Family	148	59	59999	12060	0.000250765	0.515539	0.353339	0.746353	1.55334	0.42917	0.56409	0.19223	0.385143
k__Bacteria;p__Bacteroidetes;c__Cytophagia;o__Cytophagales;f__Cyclobacteriaceae	Family	1	0	3	0	1	0	0	61.7978	0.00175076	0.0140083	-0.00384883	0.194303	0.385143
k__Bacteria;p__Proteobacteria;c__Gammaproteobacteria;o__Legionellales;f__Coxiellaceae	Family	0	1	0	3	0.386688	Inf	0.0406681	Inf	0.0174416	-0.0139613	-0.00245637	0.195218	0.385143
k__Bacteria;p__Cyanobacteria;c__Chloroplast;o__Cryptophyta;f__	Family	0	1	0	5	0.386688	Inf	0.0406681	Inf	0.0225508	-0.0180281	-0.00319204	0.195628	0.385143
k__Bacteria;p__Proteobacteria;c__Gammaproteobacteria;o__Legionellales;f__Legionellaceae	Family	1	0	81	0	1	0	0	61.7978	0.00523242	0.0438265	-0.0115028	0.201451	0.387903
k__Bacteria;p__Proteobacteria;c__Alphaproteobacteria;Other;Other	Family	0	1	0	6	0.386688	Inf	0.0406681	Inf	0.024636	-0.0192702	-0.00378709	0.20276	0.387903
k__Bacteria;p__Actinobacteria;c__Actinobacteria;o__Actinomycetales;f__Sporichthyaceae	Family	0	1	0	24	0.386688	Inf	0.0406681	Inf	0.0407665	-0.031846	-0.00629593	0.203187	0.387903
k__Bacteria;p__Verrucomicrobia;c__[Spartobacteria];o__[Chthoniobacterales];f__[Chthoniobacteraceae]	Family	1	0	3	0	1	0	0	61.7978	0.00154284	0.0135694	-0.00339175	0.208685	0.394414
k__Bacteria;p__TM7;c__TM7-3;o__;f__	Family	2	0	11	0	0.524926	0	0	8.44706	0.000588519	0.0241712	-0.00129379	0.212887	0.398372
k__Bacteria;p__Proteobacteria;c__Alphaproteobacteria;o__Rhizobiales;f__Methylocystaceae	Family	0	1	0	5	0.386688	Inf	0.0406681	Inf	0.0230147	-0.01704	-0.00421685	0.221212	0.409893
k__Bacteria;p__Actinobacteria;c__Actinobacteria;o__Actinomycetales;f__Pseudonocardiaceae	Family	0	1	0	3	0.386688	Inf	0.0406681	Inf	0.017967	-0.012842	-0.00361712	0.2334	0.428278
k__Bacteria;p__Proteobacteria;c__Gammaproteobacteria;o__Alteromonadales;f__OM60	Family	0	1	0	2	0.386688	Inf	0.0406681	Inf	0.0142797	-0.010089	-0.00295776	0.237462	0.431541
k__Bacteria;p__Actinobacteria;c__Acidimicrobiia;o__Acidimicrobiales;f__C111	Family	0	1	0	11	0.386688	Inf	0.0406681	Inf	0.0325589	-0.0222645	-0.00726561	0.249042	0.444047
k__Bacteria;p__Acidobacteria;c__Acidobacteria-6;o__iii1-15;f__mb2424	Family	0	1	0	6	0.386688	Inf	0.0406681	Inf	0.0254966	-0.0174351	-0.00568964	0.249043	0.444047
k__Bacteria;p__Actinobacteria;c__Actinobacteria;o__Actinomycetales;f__Geodermatophilaceae	Family	2	3	30	52	0.380002	2.39284	0.272083	28.8429	0.0788393	-0.0452809	0.002001	0.309189	0.541974
k__Bacteria;p__Proteobacteria;c__Gammaproteobacteria;o__Xanthomonadales;f__Sinobacteraceae	Family	2	3	13	7	0.380002	2.39284	0.272083	28.8429	0.0545113	0.0265157	-0.0385741	0.309699	0.541974
k__Bacteria;p__Actinobacteria;c__Actinobacteria;o__Actinomycetales;f__Intrasporangiaceae	Family	2	4	34	12	0.212626	3.20226	0.454988	35.64	0.0854986	0.0352503	-0.0557748	0.345278	0.598694
k__Bacteria;p__Actinobacteria;c__Actinobacteria;o__Actinomycetales;f__Micromonosporaceae	Family	1	0	8	0	1	0	0	61.7978	-0.000250177	0.0158107	0.000549983	0.355498	0.610811
k__Bacteria;p__Bacteroidetes;c__Bacteroidia;o__Bacteroidales;f__Rikenellaceae	Family	5	4	244	66	0.739943	1.27282	0.250005	5.97861	0.0451434	-0.0509472	0.0599751	0.390608	0.66509
k__Bacteria;p__Firmicutes;c__Bacilli;o__Bacillales;f__Thermoactinomycetaceae	Family	1	1	6	4	1	1.58722	0.020154	124.889	0.0286312	0.016015	-0.0213406	0.412769	0.669317
k__Bacteria;p__Cyanobacteria;c__4C0d-2;o__YS2;f__	Family	1	0	47	0	1	0	0	61.7978	-0.0250207	-0.0243855	0.0550049	0.414339	0.669317
k__Bacteria;p__Proteobacteria;c__Alphaproteobacteria;o__RF32;f__	Family	1	0	33	0	1	0	0	61.7978	-0.0227919	-0.0222133	0.0501051	0.414339	0.669317
k__Bacteria;p__Bacteroidetes;c__Bacteroidia;o__Bacteroidales;f__[Barnesiellaceae]	Family	1	0	16	0	1	0	0	61.7978	-0.0183119	-0.017847	0.0402564	0.414339	0.669317
k__Bacteria;p__Firmicutes;c__Clostridia;o__Clostridiales;f__Dehalobacteriaceae	Family	1	0	14	0	1	0	0	61.7978	-0.0175029	-0.0170586	0.038478	0.414339	0.669317
k__Bacteria;p__Tenericutes;c__Mollicutes;o__Anaeroplasmatales;f__Anaeroplasmataceae	Family	1	0	11	0	1	0	0	61.7978	-0.0160607	-0.015653	0.0353074	0.414339	0.669317
k__Bacteria;p__Bacteroidetes;c__Cytophagia;o__Cytophagales;f__Cytophagaceae	Family	5	3	37	102	1	0.951108	0.14637	4.93893	0.0892291	-0.037475	0.00610368	0.469778	0.747253
k__Bacteria;p__Proteobacteria;c__Deltaproteobacteria;o__Desulfovibrionales;f__Desulfovibrionaceae	Family	3	0	277	0	0.28739	0	0	3.83658	-0.0391562	-0.031665	0.0860801	0.470493	0.747253
k__Bacteria;p__Bacteroidetes;c__Sphingobacteriia;o__Sphingobacteriales;f__Sphingobacteriaceae	Family	2	3	70	44	0.380002	2.39284	0.272083	28.8429	0.110138	0.0364046	-0.0661775	0.480995	0.757567
k__Bacteria;p__Proteobacteria;c__Alphaproteobacteria;o__Sphingomonadales;f__Sphingomonadaceae	Family	19	18	296	140	0.224476	1.54147	0.745621	3.17614	0.322185	-0.059184	-0.013408	0.498424	0.77853
k__Bacteria;p__[Thermi];c__Deinococci;o__Thermales;f__Thermaceae	Family	2	0	14	0	0.524926	0	0	8.44706	-0.0071999	0.0151088	0.0158281	0.504318	0.781279
k__Bacteria;p__Chloroflexi;c__Thermomicrobia;o__JG30-KF-CM45;f__	Family	1	2	67	6	0.562691	3.18409	0.164936	188.467	0.0388795	0.0228435	-0.0214406	0.52527	0.807123
k__Bacteria;p__Proteobacteria;c__Betaproteobacteria;o__Rhodocyclales;f__Rhodocyclaceae	Family	1	1	8	22	1	1.58722	0.020154	124.889	0.0378943	-0.0185569	-0.00211838	0.532311	0.81047
k__Bacteria;p__Actinobacteria;c__Actinobacteria;o__Actinomycetales;f__Nocardiaceae	Family	23	19	252	201	0.41307	1.33577	0.67145	2.62924	0.436587	-0.0614998	-0.0550445	0.539996	0.81047
k__Bacteria;p__Tenericutes;c__Mollicutes;o__Mycoplasmatales;f__Mycoplasmataceae	Family	22	17	1655	443	0.503476	1.24204	0.605093	2.50904	0.499369	0.078519	-0.157493	0.540313	0.81047
k__Bacteria;p__[Thermi];c__Deinococci;o__Deinococcales;f__Deinococcaceae	Family	17	13	597	120	0.70138	1.22444	0.536079	2.73372	0.362558	0.0516174	-0.144976	0.550681	0.819517
k__Bacteria;p__Proteobacteria;c__Betaproteobacteria;o__Methylophilales;f__Methylophilaceae	Family	1	1	5	16	1	1.58722	0.020154	124.889	0.0358843	-0.0147199	-0.00553639	0.571884	0.844422
k__Bacteria;p__Actinobacteria;c__Actinobacteria;o__Actinomycetales;f__Dietziaceae	Family	13	7	179	46	0.81874	0.849965	0.282863	2.33136	0.140357	0.0381649	-0.00472264	0.584749	0.85348
k__Bacteria;p__Firmicutes;c__Clostridia;o__Clostridiales;f__Caldicoprobacteraceae	Family	3	0	195	0	0.28739	0	0	3.83658	-0.0214809	0.0273369	0.0472231	0.58705	0.85348
k__Bacteria;p__Firmicutes;c__Bacilli;o__Turicibacterales;f__Turicibacteraceae	Family	2	0	1518	0	0.524926	0	0	8.44706	-0.0455382	-0.0304389	0.10011	0.598548	0.863554
k__Bacteria;p__Actinobacteria;c__Thermoleophilia;o__Gaiellales;f__Gaiellaceae	Family	1	1	1	4	1	1.58722	0.020154	124.889	0.0221971	-0.00691663	-0.00715254	0.611134	0.875033
k__Bacteria;p__Proteobacteria;c__Gammaproteobacteria;o__Alteromonadales;f__Shewanellaceae	Family	1	1	1	1	1	1.58722	0.020154	124.889	0.011335	0.00371892	-0.00699806	0.624515	0.887468
k__Bacteria;p__OD1;c__ABY1;o__;f__	Family	2	1	10	33	1	0.792479	0.0133786	15.2986	0.0433323	-0.0155376	-0.00394447	0.638455	0.900508
k__Bacteria;p__Actinobacteria;c__Actinobacteria;o__Actinomycetales;f__Corynebacteriaceae	Family	279	149	119941	118402	0.00504048	0.607605	0.426238	0.866031	4.12125	-0.152981	0.139615	0.663325	0.928654
k__Bacteria;p__TM7;c__TM7-3;o__I025;f__Rs-045	Family	3	1	4	4	1	0.527235	0.00999812	6.60884	0.0224068	0.00675583	-0.00761773	0.68908	0.957618
k__Bacteria;p__Firmicutes;c__Clostridia;o__Clostridiales;f__Peptococcaceae	Family	20	4	7219	4	0.0307438	0.306308	0.0752173	0.929956	-0.154243	0.0529945	0.410332	0.701922	0.966196
k__Bacteria;p__Proteobacteria;c__Alphaproteobacteria;o__Rhodospirillales;f__Acetobacteraceae	Family	2	1	31	18	1	0.792479	0.0133786	15.2986	0.0398281	0.0139786	-0.0113388	0.705476	0.966196
k__Bacteria;p__Proteobacteria;c__Betaproteobacteria;o__Burkholderiales;f__Burkholderiaceae	Family	49	28	1070	384	0.70893	0.894307	0.524083	1.50207	0.533313	0.0403596	-0.0840132	0.718545	0.977015
k__Bacteria;p__Actinobacteria;c__Actinobacteria;o__Actinomycetales;f__Thermomonosporaceae	Family	1	0	3	0	1	0	0	61.7978	-0.00631377	-0.00308917	0.01388	0.773788	1
k__Bacteria;p__Bacteroidetes;c__[Saprospirae];o__[Saprospirales];f__Saprospiraceae	Family	1	0	6	0	1	0	0	61.7978	-0.00479488	0.00431181	0.0105409	0.775723	1
k__Bacteria;p__Proteobacteria;c__Betaproteobacteria;o__Neisseriales;f__Neisseriaceae	Family	61	39	1443	1237	1	1.01669	0.63716	1.60806	0.79444	-0.0384763	-0.0569964	0.795	1
k__Bacteria;p__Proteobacteria;c__Alphaproteobacteria;o__Rhizobiales;f__Methylobacteriaceae	Family	7	3	23	14	0.748096	0.676154	0.111788	2.99682	0.0585266	0.0031093	-0.00269636	0.929707	1
k__Bacteria;p__Verrucomicrobia;c__Verrucomicrobiae;o__Verrucomicrobiales;f__Verrucomicrobiaceae	Family	14	5	5491	7	0.341474	0.557859	0.155209	1.66581	-0.0217367	0.00349526	0.155969	0.96868	1
k__Bacteria;p__Bacteroidetes;c__Bacteroidia;o__Bacteroidales;f__Porphyromonadaceae	Family	78	49	222963	118133	1	0.995471	0.651856	1.5103	0.832192	-0.00938655	0.795355	0.978884	1
k__Bacteria;p__Firmicutes;c__Clostridia;o__Clostridiales	Order	387	231	7032439	181617	3.5356e-06	0	0	0.198721	5.9336	6.90063	0.594927	2.7481e-142	2.44581e-140
k__Bacteria;p__Actinobacteria;c__Coriobacteriia;o__Coriobacteriales	Order	136	31	22904	354	1.79014e-10	0.269131	0.168799	0.419056	0.134233	2.36741	0.400315	5.4256e-18	2.41439e-16
k__Bacteria;p__Proteobacteria;c__Gammaproteobacteria;Other	Order	55	2	2042	35	2.20609e-10	0.0500205	0.00586272	0.192772	0.297023	0.978516	-0.296461	1.19062e-14	3.53218e-13
k__Bacteria;p__Proteobacteria;c__Gammaproteobacteria;o__Enterobacteriales	Order	386	244	5193399	9052511	1	Inf	0.0161818	Inf	14.6674	-2.006	-0.220078	1.69154e-14	3.76368e-13
k__Bacteria;p__Firmicutes;c__Bacilli;o__Gemellales	Order	144	126	1516	4778	0.000386429	1.80022	1.2848	2.52656	2.43803	-1.06605	-0.0394894	3.33033e-09	5.92798e-08
k__Bacteria;p__Actinobacteria;c__Actinobacteria;o__Bifidobacteriales	Order	233	98	722465	129672	1.25672e-06	0.444234	0.315547	0.623372	1.13912	2.27326	1.5943	6.77682e-08	1.00523e-06
k__Bacteria;p__Proteobacteria;c__Gammaproteobacteria;o__Xanthomonadales	Order	127	107	1439	5410	0.00670389	1.59778	1.1332	2.25383	1.85121	-0.853914	0.0757583	2.90621e-07	3.69504e-06
k__Bacteria;p__Proteobacteria;c__Alphaproteobacteria;o__Rhizobiales	Order	128	133	2864	5942	1.49586e-07	2.42093	1.72084	3.41532	2.16391	-0.907933	0.0273824	3.41617e-07	3.80048e-06
k__Bacteria;p__Firmicutes;c__Bacilli;o__Bacillales	Order	346	219	322409	446969	1	1.03798	0.597091	1.83496	6.76767	-1.68014	0.321068	4.38901e-07	4.34025e-06
k__Bacteria;p__Proteobacteria;c__Gammaproteobacteria;o__Pseudomonadales	Order	259	185	22471	155219	0.019852	1.54857	1.06472	2.2682	3.63928	-1.19769	0.0721626	1.01012e-06	8.99011e-06
k__Bacteria;p__Proteobacteria;c__Epsilonproteobacteria;o__Campylobacterales	Order	100	38	11150	1806	0.00220414	0.529932	0.340023	0.813556	0.691883	0.969693	-0.0320027	2.32572e-06	1.88172e-05
k__Bacteria;Other;Other;Other	Order	208	98	25850	9452	0.00105563	0.578144	0.411813	0.809562	2.8213	1.2668	-0.422163	2.92295e-06	2.16785e-05
k__Bacteria;p__Proteobacteria;c__Betaproteobacteria;o__Burkholderiales	Order	362	225	55763	105329	0.52512	0.818099	0.4217	1.6106	5.49929	-0.961819	-0.0249725	2.30257e-05	0.000157638
k__Bacteria;p__Actinobacteria;c__Actinobacteria;o__Actinomycetales	Order	369	219	476031	194651	0.00893122	0.427918	0.214643	0.837559	5.23317	1.17709	0.90929	8.08693e-05	0.000514098
k__Bacteria;p__Proteobacteria;c__Alphaproteobacteria;o__Caulobacterales	Order	108	89	1072	2485	0.0273949	1.48233	1.03682	2.11853	1.32064	-0.561642	0.100695	0.00010188	0.000604487
k__Bacteria;p__Firmicutes;c__Erysipelotrichi;o__Erysipelotrichales	Order	60	12	19977	443	2.95801e-05	0.282392	0.135108	0.545291	-0.203066	0.826977	0.544448	0.000217683	0.00121086
k__Bacteria;p__Fusobacteria;c__Fusobacteriia;o__Fusobacteriales	Order	30	8	12145	149	0.0247239	0.403904	0.15721	0.92155	0.140495	0.582452	0.0138074	0.000512906	0.00268522
k__Bacteria;p__Firmicutes;Other;Other	Order	37	8	1575	23	0.00237939	0.321157	0.126881	0.716727	0.052914	0.347435	0.0727348	0.00122872	0.00607535
k__Bacteria;p__Firmicutes;c__Bacilli;o__Lactobacillales	Order	387	238	2178255	1246349	0.00321822	0	0	0.528579	9.00435	0.750254	0.981444	0.00153597	0.00719479
k__Bacteria;p__Cyanobacteria;c__Chloroplast;o__Streptophyta	Order	27	28	306	978	0.0595313	1.72676	0.953062	3.13417	0.716318	-0.335746	-0.0598072	0.00244459	0.0108784
k__Bacteria;p__Proteobacteria;c__Alphaproteobacteria;o__Rhodobacterales	Order	3	8	27	110	0.0269549	4.32883	1.0262	25.5812	0.189323	-0.146797	-0.00506139	0.00495855	0.0210148
k__Bacteria;p__Bacteroidetes;c__[Saprospirae];o__[Saprospirales]	Order	1	4	6	31	0.0763906	6.41535	0.630029	317.102	0.0909022	-0.0921482	0.00970976	0.00569561	0.0230413
k__Bacteria;p__Actinobacteria;c__Acidimicrobiia;o__Acidimicrobiales	Order	0	2	0	31	0.149151	Inf	0.298267	Inf	0.0650479	-0.0646693	-0.000233986	0.0210705	0.0815336
k__Bacteria;p__Bacteroidetes;c__Flavobacteriia;o__Flavobacteriales	Order	81	62	304	2013	0.204855	1.28639	0.864256	1.90957	1.13877	-0.266567	-0.152289	0.0241382	0.0895126
k__Bacteria;p__Proteobacteria;c__Gammaproteobacteria;o__Aeromonadales	Order	26	26	6987	29435	0.101269	1.65452	0.897801	3.04995	0.646927	-0.291367	-0.00963995	0.0322864	0.11494
k__Bacteria;p__Cyanobacteria;c__Chloroplast;o__Cryptophyta	Order	0	1	0	5	0.386688	Inf	0.0406681	Inf	0.0150258	-0.0269516	0.00737157	0.0355123	0.121561
k__Bacteria;p__Cyanobacteria;c__Chloroplast;o__Stramenopiles	Order	0	1	0	5	0.386688	Inf	0.0406681	Inf	0.0155132	-0.0264859	0.00678244	0.0388503	0.128062
k__Bacteria;p__Firmicutes;c__Bacilli;Other	Order	165	110	3926	2558	0.564551	1.1043	0.789118	1.54472	1.68034	-0.335055	0.284539	0.0684813	0.216881
k__Bacteria;p__Proteobacteria;c__Alphaproteobacteria;o__	Order	1	0	9	0	1	0	0	61.7978	0.0130749	0.0297594	-0.0159271	0.0706691	0.216881
k__Bacteria;p__Proteobacteria;c__Gammaproteobacteria;o__Oceanospirillales	Order	2	3	2	12	0.380002	2.39284	0.272083	28.8429	0.0535724	-0.0361564	-0.00441874	0.0751054	0.222813
k__Bacteria;p__Proteobacteria;c__Gammaproteobacteria;o__Cardiobacteriales	Order	1	0	37	0	1	0	0	61.7978	0.0182115	0.0446606	-0.0221841	0.0861846	0.247433
k__Bacteria;p__Proteobacteria;c__Deltaproteobacteria;o__Myxococcales	Order	0	1	0	40	0.386688	Inf	0.0406681	Inf	0.0423122	-0.0451151	0.00173248	0.0898628	0.249931
k__Bacteria;p__Deferribacteres;c__Deferribacteres;o__Deferribacterales	Order	0	1	0	5	0.386688	Inf	0.0406681	Inf	0.0210746	-0.0211281	3.30298e-05	0.0997094	0.267068
k__Bacteria;p__Verrucomicrobia;c__[Spartobacteria];o__[Chthoniobacterales]	Order	1	0	3	0	1	0	0	61.7978	0.00611876	0.0162285	-0.00745349	0.102026	0.267068
k__Bacteria;p__TM6;c__SJA-4;o__	Order	0	1	0	12	0.386688	Inf	0.0406681	Inf	0.0312107	-0.0292331	-0.00122241	0.111566	0.283696
k__Bacteria;p__Proteobacteria;c__Alphaproteobacteria;o__Rhodospirillales	Order	3	3	35	97	0.681319	1.59209	0.21152	11.9882	0.108917	-0.0806167	0.0131005	0.115418	0.284133
k__Bacteria;p__TM7;Other;Other	Order	0	1	0	17	0.386688	Inf	0.0406681	Inf	0.0357774	-0.0323514	-0.00211769	0.118123	0.284133
k__Bacteria;p__OD1;c__SM2F11;o__	Order	0	1	0	14	0.386688	Inf	0.0406681	Inf	0.0339838	-0.0298596	-0.00254928	0.123687	0.289689
k__Bacteria;p__Proteobacteria;Other;Other	Order	1	0	6	0	1	0	0	61.7978	0.00697315	0.021221	-0.00849426	0.127956	0.292003
k__Bacteria;p__Actinobacteria;c__Thermoleophilia;o__Solirubrobacterales	Order	0	1	0	18	0.386688	Inf	0.0406681	Inf	0.0376092	-0.0318236	-0.00357618	0.131278	0.292095
k__Bacteria;p__Proteobacteria;c__Gammaproteobacteria;o__Pasteurellales	Order	174	75	146329	164346	0.000433544	0.543773	0.38143	0.771388	2.46728	0.52009	0.24509	0.142182	0.30534
k__Bacteria;p__[Thermi];c__Deinococci;o__Thermales	Order	2	0	14	0	0.524926	0	0	8.44706	0.00012764	0.0304935	-0.000155484	0.144093	0.30534
k__Bacteria;p__Verrucomicrobia;c__Verrucomicrobiae;o__Verrucomicrobiales	Order	14	5	5491	7	0.341474	0.557859	0.155209	1.66581	0.00799823	0.115015	0.049665	0.163514	0.338436
k__Bacteria;p__Actinobacteria;c__Rubrobacteria;o__Rubrobacterales	Order	0	1	0	3	0.386688	Inf	0.0406681	Inf	0.0190698	-0.0136507	-0.00334963	0.169043	0.341927
k__Bacteria;p__Proteobacteria;c__Deltaproteobacteria;o__Bdellovibrionales	Order	0	1	0	4	0.386688	Inf	0.0406681	Inf	0.0226119	-0.0153845	-0.00446736	0.181798	0.355912
k__Bacteria;p__TM7;c__TM7-3;Other	Order	1	1	5	13	1	1.58722	0.020154	124.889	0.0180731	-0.0302766	0.0157706	0.183955	0.355912
k__Bacteria;p__Bacteroidetes;c__Sphingobacteriia;o__Sphingobacteriales	Order	5	3	80	44	1	0.951108	0.14637	4.93893	0.142219	0.0644085	-0.0761241	0.201325	0.381233
k__Bacteria;p__Proteobacteria;c__Alphaproteobacteria;Other	Order	0	1	0	6	0.386688	Inf	0.0406681	Inf	0.0286143	-0.0173472	-0.00696439	0.212878	0.394281
k__Bacteria;p__Acidobacteria;c__Acidobacteria-6;o__iii1-15	Order	0	1	0	6	0.386688	Inf	0.0406681	Inf	0.0287757	-0.0171883	-0.00716236	0.217076	0.394281
k__Bacteria;p__Proteobacteria;c__Gammaproteobacteria;o__Alteromonadales	Order	3	2	63	3	1	1.05775	0.0877308	9.30422	0.0370736	0.0382731	-0.0196469	0.232626	0.414074
k__Bacteria;p__Proteobacteria;c__Alphaproteobacteria;o__Sphingomonadales	Order	19	18	296	216	0.224476	1.54147	0.745621	3.17614	0.366095	-0.0943413	-0.0171694	0.268848	0.469167
k__Bacteria;p__Firmicutes;c__Bacilli;o__Turicibacterales	Order	2	0	1518	0	0.524926	0	0	8.44706	-0.0205698	0.0462995	0.0250569	0.38806	0.66418
k__Bacteria;p__TM7;c__TM7-3;o__	Order	2	0	11	0	0.524926	0	0	8.44706	-0.0082925	0.0148669	0.0101014	0.404945	0.680002
k__Bacteria;p__Proteobacteria;c__Deltaproteobacteria;o__Desulfovibrionales	Order	3	0	277	0	0.28739	0	0	3.83658	-0.0213969	0.0310007	0.0260644	0.447074	0.736844
k__Bacteria;p__Chloroflexi;c__Thermomicrobia;o__JG30-KF-CM45	Order	1	2	67	6	0.562691	3.18409	0.164936	188.467	0.0494543	0.0220388	-0.0248336	0.505371	0.817783
k__Bacteria;p__Proteobacteria;c__Betaproteobacteria;o__Rhodocyclales	Order	1	1	8	22	1	1.58722	0.020154	124.889	0.0398412	-0.0177513	-0.00355407	0.517145	0.821891
k__Bacteria;p__Actinobacteria;c__Thermoleophilia;o__Gaiellales	Order	1	1	1	4	1	1.58722	0.020154	124.889	0.0250701	-0.00782807	-0.00747672	0.531975	0.830627
k__Bacteria;p__Bacteroidetes;c__Cytophagia;o__Cytophagales	Order	6	3	40	102	1	0.790753	0.12681	3.74396	0.0857294	-0.0276344	0.00762968	0.5708	0.850034
k__Bacteria;p__TM7;c__TM7-3;o__I025	Order	3	1	4	4	1	0.527235	0.00999812	6.60884	0.0284063	0.00861927	-0.0115573	0.578718	0.850034
k__Bacteria;p__Cyanobacteria;c__4C0d-2;o__YS2	Order	1	0	47	0	1	0	0	61.7978	-0.0146166	0.0145581	0.0178051	0.599587	0.850034
k__Bacteria;p__Proteobacteria;c__Alphaproteobacteria;o__RF32	Order	1	0	33	0	1	0	0	61.7978	-0.0133146	0.0132613	0.016219	0.599587	0.850034
k__Bacteria;p__Tenericutes;c__Mollicutes;o__Anaeroplasmatales	Order	1	0	11	0	1	0	0	61.7978	-0.00938234	0.00934477	0.011429	0.599588	0.850034
k__Bacteria;p__OD1;c__ABY1;o__	Order	2	1	10	33	1	0.792479	0.0133786	15.2986	0.0450555	-0.0159123	-0.00428769	0.60171	0.850034
k__Bacteria;p__Proteobacteria;c__Betaproteobacteria;o__Methylophilales	Order	1	1	5	16	1	1.58722	0.020154	124.889	0.0455254	-0.00823726	-0.0148374	0.730841	1
k__Bacteria;p__Bacteroidetes;c__Bacteroidia;o__Bacteroidales	Order	262	153	1040652	653775	0.227772	0.802449	0.5658	1.13923	3.18613	0.0974332	1.53918	0.828157	1
k__Bacteria;p__Tenericutes;c__Mollicutes;o__Mycoplasmatales	Order	22	17	1655	443	0.503476	1.24204	0.605093	2.50904	0.523294	0.0187395	-0.115421	0.873991	1
k__Bacteria;p__Proteobacteria;c__Gammaproteobacteria;o__Legionellales	Order	1	1	81	3	1	1.58722	0.020154	124.889	0.00330932	0.00370801	0.0158967	0.91075	1
k__Bacteria;p__Proteobacteria;c__Betaproteobacteria;o__Neisseriales	Order	61	39	1443	1237	1	1.01669	0.63716	1.60806	0.847238	-0.0138024	-0.0984887	0.919805	1
k__Bacteria;p__[Thermi];c__Deinococci;o__Deinococcales	Order	17	13	597	120	0.70138	1.22444	0.536079	2.73372	0.390279	0.00509713	-0.115052	0.949128	1
k__Bacteria;p__Firmicutes;c__Clostridia	Class	387	231	7032439	181617	3.5356e-06	0	0	0.198721	5.61098	6.51777	0.625552	5.3865e-123	2.74712e-121
k__Bacteria;p__Proteobacteria;c__Gammaproteobacteria	Class	386	244	5372850	9406974	1	Inf	0.0161818	Inf	14.7668	-2.45003	0.107042	3.09491e-27	7.89202e-26
k__Bacteria;p__Actinobacteria;c__Coriobacteriia	Class	136	31	22904	354	1.79014e-10	0.269131	0.168799	0.419056	0.36792	2.60847	0.0680277	1.92075e-18	3.26528e-17
k__Bacteria;p__Proteobacteria;c__Epsilonproteobacteria	Class	100	38	11150	1806	0.00220414	0.529932	0.340023	0.813556	0.82892	1.11371	-0.127865	3.88186e-07	4.94937e-06
k__Bacteria;p__Proteobacteria;c__Alphaproteobacteria	Class	183	162	4336	8856	2.74306e-06	2.19954	1.55951	3.11625	2.55932	-0.944835	0.0560161	1.85355e-06	1.89062e-05
k__Bacteria;p__Firmicutes;c__Erysipelotrichi	Class	60	12	19977	443	2.95801e-05	0.282392	0.135108	0.545291	0.0985222	1.13737	0.107868	3.21268e-06	2.73078e-05
k__Bacteria;Other;Other	Class	208	98	25850	9452	0.00105563	0.578144	0.411813	0.809562	2.76212	1.24208	-0.217903	2.31022e-05	0.000168316
k__Bacteria;p__Actinobacteria;c__Actinobacteria	Class	376	226	1198496	324323	0.010582	0.367925	0.154062	0.839803	5.07535	1.32703	1.14229	3.26563e-05	0.000208184
k__Bacteria;p__Proteobacteria;c__Betaproteobacteria	Class	366	226	57219	106604	0.396153	0.720804	0.356978	1.46906	5.48531	-0.989054	0.0349241	4.42571e-05	0.00025079
k__Bacteria;p__Fusobacteria;c__Fusobacteriia	Class	30	8	12145	149	0.0247239	0.403904	0.15721	0.92155	0.199095	0.643346	-0.0364118	0.000348125	0.00177544
k__Bacteria;p__Cyanobacteria;c__Chloroplast	Class	27	30	306	988	0.0316624	1.86728	1.04165	3.36155	0.772243	-0.341179	-0.0549847	0.00436534	0.0202393
k__Bacteria;p__Firmicutes;Other	Class	37	8	1575	23	0.00237939	0.321157	0.126881	0.716727	0.0154937	0.304157	0.0740938	0.00840197	0.0357084
k__Bacteria;p__Firmicutes;c__Bacilli	Class	387	243	2507624	1700654	0.386688	0	0	24.5893	9.88028	-0.506985	0.859686	0.0151558	0.0594574
k__Bacteria;p__TM7;Other	Class	0	1	0	17	0.386688	Inf	0.0406681	Inf	0.016723	-0.0518675	0.0131806	0.0193777	0.0705901
k__Bacteria;p__Bacteroidetes;c__[Saprospirae]	Class	1	4	6	31	0.0763906	6.41535	0.630029	317.102	0.102507	-0.0806177	-0.00277832	0.0244902	0.0832668
k__Bacteria;p__Bacteroidetes;c__Sphingobacteriia	Class	5	3	80	44	1	0.951108	0.14637	4.93893	0.185553	0.113404	-0.0810453	0.0351251	0.111961
k__Bacteria;p__Actinobacteria;c__Acidimicrobiia	Class	0	2	0	31	0.149151	Inf	0.298267	Inf	0.0750964	-0.0541701	-0.00784821	0.0717786	0.215336
k__Bacteria;p__Proteobacteria;Other	Class	1	0	6	0	1	0	0	61.7978	0.0105067	0.0253478	-0.0080286	0.0902472	0.255701
k__Bacteria;p__Chloroflexi;c__Thermomicrobia	Class	1	2	67	6	0.562691	3.18409	0.164936	188.467	0.0778311	0.0530759	-0.0374	0.133661	0.358774
k__Bacteria;p__OD1;c__SM2F11	Class	0	1	0	14	0.386688	Inf	0.0406681	Inf	0.0332345	-0.0305003	-0.00102544	0.143032	0.364731
k__Bacteria;p__Bacteroidetes;c__Flavobacteriia	Class	81	62	304	2013	0.204855	1.28639	0.864256	1.90957	1.23632	-0.151254	-0.174553	0.229819	0.558131
k__Bacteria;p__Deferribacteres;c__Deferribacteres	Class	0	1	0	5	0.386688	Inf	0.0406681	Inf	0.0260773	-0.0159209	-0.00380906	0.247698	0.574209
k__Bacteria;p__Actinobacteria;c__Rubrobacteria	Class	0	1	0	3	0.386688	Inf	0.0406681	Inf	0.0204891	-0.011991	-0.00318715	0.260444	0.577507
k__Bacteria;p__Verrucomicrobia;c__Verrucomicrobiae	Class	14	5	5491	7	0.341474	0.557859	0.155209	1.66581	-0.00924843	0.0937056	0.0445208	0.291511	0.58607
k__Bacteria;p__TM6;c__SJA-4	Class	0	1	0	12	0.386688	Inf	0.0406681	Inf	0.039304	-0.0207267	-0.00696723	0.293011	0.58607
k__Bacteria;p__Actinobacteria;c__Thermoleophilia	Class	1	2	1	22	0.562691	3.18409	0.164936	188.467	0.0735573	-0.0271908	-0.0154755	0.298781	0.58607
k__Bacteria;p__Bacteroidetes;c__Cytophagia	Class	6	3	40	102	1	0.790753	0.12681	3.74396	0.0628996	-0.0518642	0.0222581	0.322261	0.608715
k__Bacteria;p__Proteobacteria;c__Deltaproteobacteria	Class	3	2	277	44	1	1.05775	0.0877308	9.30422	0.0255156	-0.049254	0.0282652	0.358006	0.652082
k__Bacteria;p__Acidobacteria;c__Acidobacteria-6	Class	0	1	0	6	0.386688	Inf	0.0406681	Inf	0.0340838	-0.0112447	-0.00856556	0.451541	0.79409
k__Bacteria;p__Bacteroidetes;c__Bacteroidia	Class	262	153	1040652	653775	0.227772	0.802449	0.5658	1.13923	2.86718	-0.324242	1.21668	0.503064	0.855209
k__Bacteria;p__TM7;c__TM7-3	Class	6	2	20	17	0.717251	0.525281	0.051454	2.96799	0.0624186	0.0173342	-0.00965151	0.619862	1
k__Bacteria;p__Tenericutes;c__Mollicutes	Class	23	17	1666	443	0.617957	1.18488	0.580546	2.37463	0.532756	0.0568438	-0.0809227	0.658266	1
k__Bacteria;p__Verrucomicrobia;c__[Spartobacteria]	Class	1	0	3	0	1	0	0	61.7978	-0.00653523	0.0035162	0.00499381	0.741597	1
k__Bacteria;p__Cyanobacteria;c__4C0d-2	Class	1	0	47	0	1	0	0	61.7978	-0.0219142	0.00600097	0.0167454	0.840201	1
k__Bacteria;p__OD1;c__ABY1	Class	2	1	10	33	1	0.792479	0.0133786	15.2986	0.0555323	-0.00483312	-0.010692	0.882516	1
k__Bacteria;p__[Thermi];c__Deinococci	Class	19	13	611	120	0.853237	1.08985	0.484758	2.37711	0.356899	0.00574856	-0.0460195	0.9482	1
k__Bacteria;p__Firmicutes	Phylum	387	243	9561615	1882737	0.386688	0	0	24.5893	9.86716	2.33516	0.592013	5.6123e-48	1.23471e-46
k__Bacteria;p__Proteobacteria	Phylum	387	244	5445838	9524284	1	0	0	Inf	14.2655	-2.40327	0.264751	4.0985e-43	4.50835e-42
k__Bacteria;p__Actinobacteria	Phylum	378	226	1221401	324733	0.00383814	0.299535	0.116462	0.716238	4.77011	2.24685	0.698712	1.3307e-13	9.75845e-13
k__Bacteria;Other	Phylum	208	98	25850	9452	0.00105563	0.578144	0.411813	0.809562	2.60571	0.991158	-0.046636	0.000221687	0.00121928
k__Bacteria;p__Fusobacteria	Phylum	30	8	12145	149	0.0247239	0.403904	0.15721	0.92155	0.12182	0.583048	0.0114249	0.000384319	0.001691
k__Bacteria;p__Cyanobacteria	Phylum	28	30	353	988	0.0346106	1.79571	1.00633	3.21339	1.04906	-0.260662	-0.135505	0.0185264	0.0679303
k__Bacteria;p__Deferribacteres	Phylum	0	1	0	5	0.386688	Inf	0.0406681	Inf	0.00884264	-0.02556	0.00468465	0.0428019	0.13452
k__Bacteria;p__Verrucomicrobia	Phylum	14	5	5494	7	0.341474	0.557859	0.155209	1.66581	0.0330687	0.156701	0.00582237	0.0552775	0.152013
k__Bacteria;p__Chloroflexi	Phylum	1	2	67	6	0.562691	3.18409	0.164936	188.467	0.146357	0.0459603	-0.0451844	0.154233	0.377014
k__Bacteria;p__Tenericutes	Phylum	23	17	1666	443	0.617957	1.18488	0.580546	2.37463	0.990501	0.156207	-0.21963	0.175772	0.386699
k__Bacteria;p__Acidobacteria	Phylum	0	1	0	6	0.386688	Inf	0.0406681	Inf	0.0480333	-0.0136349	-0.00963936	0.318653	0.637305
k__Bacteria;p__TM6	Phylum	0	1	0	12	0.386688	Inf	0.0406681	Inf	0.0691935	-0.0157723	-0.01497	0.380908	0.698331
k__Bacteria;p__Bacteroidetes	Phylum	294	185	1041082	655965	1	0.991883	0.671619	1.47197	2.2661	0.322065	0.90439	0.446012	0.754789
k__Bacteria;p__[Thermi]	Phylum	19	13	611	120	0.853237	1.08985	0.484758	2.37711	0.573389	0.0494788	-0.107879	0.539486	0.847764
k__Bacteria;p__OD1	Phylum	2	2	10	47	0.642539	1.58964	0.114522	22.076	0.163608	-0.0180555	-0.0347124	0.607162	0.890504
k__Bacteria;p__TM7	Phylum	6	3	20	34	1	0.790753	0.12681	3.74396	0.139678	-0.00858305	-0.0216474	0.819655	1
