# Supplementary material for: Impact of prematurity and nutrition on the developing gut microbiome and preterm infant growth
Source: Microbiome. 2017 Dec 11;5:158. doi: 10.1186/s40168-017-0377-0 (PMC5725645; doi:10.1186/s40168-017-0377-0)
Supplement: Supplementary file 5 — A. Results of differential abundance tests (metagenomeSeq zero-inflated Gaussian) of all bacterial taxa between microbiome phases 1 and 2. B. Results of differential abundance tests (metagenomeSeq zero-inflated Gaussian) of all bacterial taxa between microbiome phases 2 and 3. C. Results of differential abundance tests (metagenomeSeq zero-inflated Gaussian) of all bacterial taxa between microbiome phases 1 and 3. (ZIP 536 kb) [file 40168_2017_377_MOESM5_ESM.zip › Supplemental Table S4A_11.01.17.xlsx]

## Sheet: Sheet1
Additional file 5: Table S4A. Results of differential abundance tests (metagenomeSeq zero-inflated Gaussian) of all bacterial taxa between microbiome Phases 1 and 2.
Taxon	Taxonomic Level	+samples in group 0	+samples in group 1	counts in group 0	counts in group 1	fisher.p	oddsRatio	lower	upper	(Intercept)	MGS_category2	scalingFactor	pValue	adjPvalue
k__Bacteria;p__Proteobacteria;c__Gammaproteobacteria;o__Enterobacteriales;f__Enterobacteriaceae;Other;Other	Species	75	243	9980	3737199	1.43107e-08	0.0208238	0.00049222	0.139595	4.26943	6.94785	0.545929	8.48489e-40	5.64245e-37
k__Bacteria;p__Firmicutes;c__Bacilli;o__Bacillales;f__Staphylococcaceae;g__Staphylococcus;s__epidermidis	Species	71	57	2703	483	2.42934e-20	12.1441	6.59938	23.2487	4.0759	-3.0176	-0.149938	7.01998e-39	2.17003e-36
k__Bacteria;p__Firmicutes;c__Bacilli;Other;Other;Other;Other	Species	87	110	14619	2558	1.43724e-20	35.0417	11.1065	177.907	5.86006	-3.79005	-0.334295	9.7896e-39	2.17003e-36
k__Bacteria;p__Firmicutes;c__Bacilli;o__Bacillales;f__Staphylococcaceae;g__Staphylococcus;Other	Species	90	217	2428293	443147	0.000182059	Inf	2.74801	Inf	13.6585	-6.71425	0.166239	5.34259e-37	8.88206e-35
k__Bacteria;p__Firmicutes;c__Bacilli;o__Bacillales;f__Staphylococcaceae;g__Staphylococcus;s__	Species	77	64	77795	2144	5.7053e-23	16.4838	8.40803	34.6612	4.89532	-3.69148	-0.560999	1.89591e-31	2.52155e-29
k__Bacteria;p__Proteobacteria;c__Gammaproteobacteria;o__Enterobacteriales;f__Enterobacteriaceae;g__Klebsiella;s__	Species	45	209	503	442674	9.83345e-11	0.168606	0.0934809	0.300311	1.08647	5.05071	1.30692	2.14706e-24	2.37965e-22
k__Bacteria;p__Proteobacteria;c__Gammaproteobacteria;o__Enterobacteriales;f__Enterobacteriaceae;g__;s__	Species	58	203	3534	3933558	0.000509394	0.367329	0.205046	0.659373	1.98588	6.17712	1.54819	6.91618e-17	6.57038e-15
k__Bacteria;p__Firmicutes;c__Bacilli;o__Bacillales;f__Staphylococcaceae;g__Staphylococcus;s__haemolyticus	Species	28	17	226	51	8.09788e-08	5.98905	2.95203	12.4833	1.25608	-0.992244	-0.119033	6.62006e-15	5.50292e-13
k__Bacteria;p__Proteobacteria;c__Gammaproteobacteria;o__Enterobacteriales;f__Enterobacteriaceae;g__Klebsiella;Other	Species	11	143	34	12779	5.49331e-15	0.099009	0.0451527	0.19886	0.322137	2.6978	0.115875	1.14995e-13	8.49683e-12
k__Bacteria;p__Actinobacteria;c__Actinobacteria;o__Actinomycetales;f__Corynebacteriaceae;g__Corynebacterium;s__	Species	70	143	313062	116939	0.00127948	2.4657	1.37866	4.56295	8.16183	-3.88947	-0.321296	2.55719e-13	1.70053e-11
k__Bacteria;p__Proteobacteria;c__Gammaproteobacteria;o__Pseudomonadales;f__Moraxellaceae;g__Enhydrobacter;s__	Species	24	28	538	191	0.0011488	2.79527	1.44482	5.38913	0.935807	-0.949462	0.971223	5.99136e-09	3.62205e-07
k__Bacteria;Other;Other;Other;Other;Other;Other	Species	9	98	61	9452	3.45721e-08	0.166303	0.0700576	0.352089	0.224584	2.09038	0.386382	7.24786e-09	4.01652e-07
k__Bacteria;p__Proteobacteria;c__Betaproteobacteria;o__Burkholderiales;f__Comamonadaceae;g__Variovorax;s__paradoxus	Species	39	55	562	310	0.000321403	2.61939	1.51661	4.52542	1.84129	-1.03481	-0.0104269	9.19513e-09	4.70366e-07
k__Bacteria;p__Proteobacteria;c__Betaproteobacteria;o__Burkholderiales;f__Comamonadaceae;g__Acidovorax;s__	Species	12	6	262	75	0.000336575	6.06192	2.02514	20.3707	0.477501	-0.675192	0.693474	2.69782e-08	1.28146e-06
k__Bacteria;p__Actinobacteria;c__Actinobacteria;o__Actinomycetales;f__Corynebacteriaceae;g__Corynebacterium;Other	Species	30	28	600	1215	1.32273e-05	3.83836	2.0447	7.24573	1.8193	-1.13988	-0.255072	3.76376e-08	1.6686e-06
k__Bacteria;p__Firmicutes;c__Bacilli;o__Lactobacillales;f__Lactobacillaceae;g__Lactobacillus;s__delbrueckii	Species	7	2	95	2	0.00188575	10.1204	1.87814	101.764	0.437759	-0.472593	0.11765	4.6017e-08	1.91258e-06
k__Bacteria;p__Firmicutes;c__Bacilli;o__Lactobacillales;f__Leuconostocaceae;g__Leuconostoc;s__	Species	38	83	7021	5052	0.199394	1.41595	0.835257	2.39056	2.63146	-1.64637	1.42978	1.29779e-07	5.07664e-06
k__Bacteria;p__Proteobacteria;c__Betaproteobacteria;o__Burkholderiales;f__Comamonadaceae;Other;Other	Species	43	72	610	479	0.00270684	2.18014	1.28723	3.69682	1.61206	-0.971127	0.790428	2.27945e-07	8.42129e-06
k__Bacteria;p__Firmicutes;c__Bacilli;o__Lactobacillales;f__Lactobacillaceae;g__Lactobacillus;s__	Species	22	30	17120	933	0.0101319	2.30132	1.18118	4.43903	1.49351	-1.3295	0.976703	4.05655e-07	1.41979e-05
k__Bacteria;p__Firmicutes;c__Bacilli;o__Lactobacillales;f__Enterococcaceae;Other;Other	Species	31	171	3144	18322	7.12126e-09	0.225451	0.129459	0.386396	2.13285	1.95265	0.28404	6.43884e-07	2.14092e-05
k__Bacteria;p__Actinobacteria;c__Actinobacteria;o__Actinomycetales;f__Propionibacteriaceae;g__Propionibacterium;s__acnes	Species	53	114	28295	11019	0.0639933	1.63104	0.973822	2.75244	3.19956	-1.6224	0.883703	1.20486e-06	3.81539e-05
k__Bacteria;p__Proteobacteria;c__Betaproteobacteria;o__Neisseriales;f__Neisseriaceae;g__Microvirgula;s__aerodenitrificans	Species	22	20	299	792	0.00027537	3.60637	1.76209	7.43327	0.762818	-0.769626	0.884051	2.57037e-06	7.76952e-05
k__Bacteria;p__Firmicutes;c__Bacilli;o__Lactobacillales;f__Aerococcaceae;g__;s__	Species	9	4	310	28	0.0014306	6.62058	1.78918	30.2296	0.619078	-0.530171	-0.0308665	3.20319e-06	9.2614e-05
k__Bacteria;p__Firmicutes;c__Bacilli;o__Bacillales;f__Bacillaceae;g__;s__	Species	6	3	15834	67	0.0135307	5.70183	1.1866	36.0071	1.08447	-0.917442	-0.201679	4.55981e-06	0.000125798
k__Bacteria;p__Firmicutes;c__Bacilli;o__Lactobacillales;f__Leuconostocaceae;Other;Other	Species	40	94	4816	3229	0.378631	1.27563	0.757842	2.14071	2.44064	-1.33656	1.41318	4.72925e-06	0.000125798
k__Bacteria;p__Proteobacteria;c__Gammaproteobacteria;o__Enterobacteriales;f__Enterobacteriaceae;g__Klebsiella;s__oxytoca	Species	18	96	169	201775	0.00106824	0.386443	0.203746	0.703742	0.109377	2.25443	1.81239	5.48411e-06	0.000140267
k__Bacteria;p__Firmicutes;c__Bacilli;o__Lactobacillales;f__Enterococcaceae;g__Enterococcus;s__	Species	62	212	420436	945018	0.000328513	0.335517	0.180015	0.626001	5.01114	2.58921	2.3218	1.29812e-05	0.000319722
k__Bacteria;p__Proteobacteria;c__Alphaproteobacteria;o__Sphingomonadales;f__Sphingomonadaceae;g__Novosphingobium;s__	Species	4	2	131	3	0.0472575	5.59293	0.785755	62.9087	0.329706	-0.390112	0.18721	1.66841e-05	0.000396247
k__Bacteria;p__Bacteroidetes;c__Flavobacteriia;o__Flavobacteriales;f__[Weeksellaceae];g__Chryseobacterium;s__	Species	21	30	771	1650	0.0164017	2.16538	1.10212	4.20182	0.680336	-0.835586	1.64036	1.98343e-05	0.000454822
k__Bacteria;p__Bacteroidetes;c__Bacteroidia;o__Bacteroidales;f__Porphyromonadaceae;g__Porphyromonas;s__	Species	11	14	255	19	0.0596337	2.28105	0.897152	5.66574	0.53376	-0.418193	0.036596	2.54035e-05	0.000559104
k__Bacteria;p__Proteobacteria;c__Gammaproteobacteria;o__Pasteurellales;f__Pasteurellaceae;g__Haemophilus;s__parainfluenzae	Species	9	65	105	90732	0.000976583	0.306907	0.127985	0.659033	-0.054037	1.79565	1.14443	2.60635e-05	0.000559104
k__Bacteria;p__Proteobacteria;c__Betaproteobacteria;o__Burkholderiales;f__Comamonadaceae;g__Schlegelella;s__	Species	4	0	12	0	0.00501739	Inf	1.8257	Inf	0.1542	-0.148352	-0.0134429	3.34552e-05	0.000695241
k__Bacteria;p__Firmicutes;c__Bacilli;o__Lactobacillales;f__Streptococcaceae;g__Streptococcus;s__luteciae	Species	33	61	3901	7198	0.0401585	1.73386	0.996013	2.99846	1.95409	-1.22089	1.38944	4.49598e-05	0.000906009
k__Bacteria;p__Firmicutes;c__Clostridia;o__Clostridiales;f__[Tissierellaceae];g__Finegoldia;s__	Species	39	133	1556	41304	0.084007	0.639091	0.380016	1.06855	0.905795	1.60905	1.19807	4.89067e-05	0.000956557
k__Bacteria;p__Acidobacteria;c__[Chloracidobacteria];o__RB41;f__Ellin6075;g__;s__	Species	3	0	63	0	0.0190891	Inf	1.13339	Inf	0.2069	-0.259719	0.121404	9.58255e-05	0.00178329
k__Bacteria;p__Proteobacteria;c__Betaproteobacteria;o__Burkholderiales;f__Burkholderiaceae;g__Salinispora;s__	Species	6	4	37	11	0.0264834	4.26304	0.983784	21.0529	0.290714	-0.26686	0.0671092	9.65388e-05	0.00178329
k__Bacteria;p__Proteobacteria;c__Alphaproteobacteria;o__Caulobacterales;f__Caulobacteraceae;g__Brevundimonas;s__diminuta	Species	29	72	809	1339	0.687415	1.13526	0.647517	1.96436	1.36715	-0.845812	1.12935	0.000101513	0.00182449
k__Bacteria;p__Proteobacteria;c__Alphaproteobacteria;o__Rhizobiales;f__Phyllobacteriaceae;g__Phyllobacterium;s__	Species	27	41	306	257	0.00952846	2.11669	1.15467	3.84775	1.2668	-0.643744	0.0174821	0.000140335	0.00245586
k__Bacteria;p__Proteobacteria;c__Betaproteobacteria;o__Burkholderiales;f__Comamonadaceae;g__Curvibacter;s__	Species	13	15	115	132	0.0241232	2.56902	1.07287	6.08162	0.625865	-0.472603	0.19938	0.00016589	0.00282864
k__Bacteria;p__Proteobacteria;c__Betaproteobacteria;o__Burkholderiales;f__Oxalobacteraceae;g__Polynucleobacter;s__	Species	4	2	9	2	0.0472575	5.59293	0.785755	62.9087	0.161728	-0.125408	-0.0463667	0.000196864	0.00327286
k__Bacteria;p__Firmicutes;c__Bacilli;o__Lactobacillales;f__Streptococcaceae;g__Lactococcus;s__	Species	53	123	12483	28264	0.176527	1.40768	0.84057	2.37439	3.43278	-1.36212	1.87136	0.0002704	0.00438576
k__Bacteria;p__Proteobacteria;c__Betaproteobacteria;o__Burkholderiales;f__Oxalobacteraceae;g__Cupriavidus;s__	Species	31	60	813	1093	0.0959187	1.6088	0.917035	2.79811	1.22681	-0.779085	1.10992	0.000291314	0.00461247
k__Bacteria;p__Proteobacteria;c__Betaproteobacteria;o__Neisseriales;f__Neisseriaceae;g__Vitreoscilla;s__	Species	6	3	26	9	0.0135307	5.70183	1.1866	36.0071	0.14738	-0.205883	0.22773	0.000317229	0.00490598
k__Bacteria;p__Proteobacteria;c__Alphaproteobacteria;o__Sphingomonadales;f__Sphingomonadaceae;g__Sphingomonas;s__	Species	10	13	286	128	0.0859484	2.21512	0.834313	5.71403	0.67854	-0.520508	0.226979	0.000365338	0.00548398
k__Bacteria;p__Actinobacteria;c__Actinobacteria;o__Actinomycetales;f__Actinomycetaceae;g__Actinomyces;s__	Species	19	32	43550	13920	0.0861515	1.76967	0.888803	3.45274	1.52354	-1.16872	0.777711	0.000371096	0.00548398
k__Bacteria;p__Firmicutes;c__Clostridia;o__Clostridiales;f__Veillonellaceae;g__Veillonella;s__	Species	20	40	1023	1815	0.260432	1.45541	0.752909	2.74995	1.08736	-0.78966	1.08668	0.000483876	0.00699517
k__Bacteria;p__Proteobacteria;c__Gammaproteobacteria;o__Pseudomonadales;f__Moraxellaceae;g__Alkanindiges;s__	Species	2	0	48	0	0.0720181	Inf	0.511591	Inf	0.0650196	-0.200446	0.311279	0.000516916	0.00731381
k__Bacteria;p__Bacteroidetes;c__Flavobacteriia;o__Flavobacteriales;f__[Weeksellaceae];g__Cloacibacterium;s__	Species	8	10	228	84	0.101995	2.27647	0.753173	6.65488	0.388635	-0.422215	0.460126	0.000533842	0.00739594
k__Bacteria;p__Proteobacteria;c__Betaproteobacteria;o__Burkholderiales;f__Alcaligenaceae;g__;s__	Species	54	142	3588	8206	0.803084	1.07719	0.640889	1.82405	2.78051	-0.99184	1.49841	0.000588711	0.00798965
k__Bacteria;p__Proteobacteria;c__Betaproteobacteria;o__Neisseriales;f__Neisseriaceae;g__Vogesella;s__	Species	6	3	87	46	0.0135307	5.70183	1.1866	36.0071	0.28251	-0.32435	0.281192	0.000654407	0.00870361
k__Bacteria;p__Firmicutes;c__Bacilli;o__Bacillales;f__Bacillaceae;g__Bacillus;Other	Species	3	0	11	0	0.0190891	Inf	1.13339	Inf	0.114699	-0.114423	-0.000634225	0.000693112	0.00898924
k__Bacteria;p__Verrucomicrobia;c__Verrucomicrobiae;o__Verrucomicrobiales;f__Verrucomicrobiaceae;g__Akkermansia;s__muciniphila	Species	5	5	271	7	0.140777	2.80153	0.628116	12.4962	0.341763	-0.308481	0.034728	0.000702918	0.00898924
k__Bacteria;p__Proteobacteria;c__Gammaproteobacteria;o__Enterobacteriales;f__Enterobacteriaceae;g__Proteus;s__	Species	13	60	195	331082	0.0525076	0.518684	0.24647	1.02463	0.599092	1.61865	0.117889	0.00101428	0.0125976
k__Bacteria;p__Firmicutes;c__Clostridia;o__Clostridiales;f__Clostridiaceae;g__SMB53;s__	Species	2	0	2	0	0.0720181	Inf	0.511591	Inf	0.0422739	-0.0436041	0.00305748	0.00102296	0.0125976
k__Bacteria;p__Actinobacteria;c__Actinobacteria;o__Actinomycetales;f__Propionibacteriaceae;g__Propionibacterium;s__	Species	10	65	5337	38262	0.00286379	0.345191	0.150253	0.721271	0.5963	1.48607	0.881968	0.00104705	0.0126598
k__Bacteria;p__Firmicutes;c__Clostridia;o__Clostridiales;f__Eubacteriaceae;g__Pseudoramibacter_Eubacterium;s__	Species	2	0	5	0	0.0720181	Inf	0.511591	Inf	0.0742083	-0.0783178	0.00944574	0.00108024	0.0128279
k__Bacteria;p__Proteobacteria;c__Gammaproteobacteria;o__Pseudomonadales;f__Moraxellaceae;g__Acinetobacter;s__	Species	35	70	1104	2907	0.0846724	1.57961	0.919063	2.69925	1.36852	-0.800267	1.56273	0.00112512	0.0131264
k__Bacteria;p__Proteobacteria;c__Alphaproteobacteria;o__Rhodobacterales;f__Rhodobacteraceae;g__Paracoccus;s__marcusii	Species	2	0	15	0	0.0720181	Inf	0.511591	Inf	0.144183	-0.131984	-0.0280398	0.00122164	0.0140067
k__Bacteria;p__Proteobacteria;c__Betaproteobacteria;o__Burkholderiales;f__Comamonadaceae;g__Diaphorobacter;s__	Species	9	12	1066	183	0.124191	2.14259	0.766876	5.77726	0.584411	-0.557404	0.569491	0.00133852	0.0150394
k__Bacteria;p__Proteobacteria;c__Gammaproteobacteria;o__Pseudomonadales;f__Pseudomonadaceae;Other;Other	Species	7	56	335	116235	0.00142794	0.284004	0.10475	0.66039	0.496234	1.34635	0.169533	0.00136291	0.0150394
k__Bacteria;p__Proteobacteria;c__Gammaproteobacteria;o__Xanthomonadales;f__Xanthomonadaceae;g__Stenotrophomonas;s__	Species	19	29	399	468	0.0516986	1.97951	0.9847	3.91131	0.463099	-0.472654	0.969816	0.00137955	0.0150394
k__Bacteria;p__Proteobacteria;c__Alphaproteobacteria;o__Sphingomonadales;f__Sphingomonadaceae;g__Sphingobium;s__yanoikuyae	Species	2	0	15	0	0.0720181	Inf	0.511591	Inf	0.105828	-0.125678	0.0456254	0.00145269	0.0155812
k__Bacteria;p__Proteobacteria;c__Betaproteobacteria;o__Burkholderiales;f__Comamonadaceae;g__Limnohabitans;s__	Species	2	0	3	0	0.0720181	Inf	0.511591	Inf	0.0582274	-0.0559628	-0.00520524	0.0014806	0.0156286
k__Bacteria;p__Proteobacteria;c__Gammaproteobacteria;o__Alteromonadales;f__[Chromatiaceae];g__Rheinheimera;s__	Species	2	0	24	0	0.0720181	Inf	0.511591	Inf	0.153942	-0.149729	-0.00968344	0.00155579	0.0161656
k__Bacteria;p__Firmicutes;c__Clostridia;o__Clostridiales;f__Lachnospiraceae;g__Roseburia;s__faecis	Species	2	0	3	0	0.0720181	Inf	0.511591	Inf	0.0644931	-0.0551759	-0.0214156	0.00169128	0.0173031
k__Bacteria;p__Proteobacteria;c__Betaproteobacteria;o__Burkholderiales;f__Comamonadaceae;g__Comamonas;s__	Species	66	179	40501	86691	1	0.998607	0.562352	1.81033	5.75929	-1.23902	1.22835	0.00205731	0.0207289
k__Bacteria;p__Proteobacteria;c__Betaproteobacteria;o__Burkholderiales;f__Comamonadaceae;g__Acidovorax;Other	Species	8	5	28	29	0.00800013	4.63698	1.29549	18.5555	0.22039	-0.223049	0.223323	0.0024868	0.0246824
k__Bacteria;p__Proteobacteria;c__Betaproteobacteria;o__Burkholderiales;f__Comamonadaceae;g__Delftia;s__	Species	52	123	2581	5709	0.266805	1.34496	0.803981	2.26385	2.24045	-0.825913	1.6958	0.00267907	0.0261997
k__Bacteria;p__Proteobacteria;c__Gammaproteobacteria;o__Alteromonadales;f__Alteromonadaceae;g__Cellvibrio;s__	Species	2	0	50	0	0.0720181	Inf	0.511591	Inf	0.166081	-0.164755	-0.00304675	0.00317781	0.0306267
k__Bacteria;p__Bacteroidetes;c__Bacteroidia;o__Bacteroidales;f__Prevotellaceae;g__Prevotella;s__copri	Species	2	6	24069	11	1	0.90179	0.0874526	5.16457	0.460005	-0.527159	0.313644	0.00351664	0.0330068
k__Bacteria;p__Actinobacteria;c__Actinobacteria;o__Actinomycetales;f__Micrococcaceae;g__;s__	Species	3	3	30	5	0.34917	2.76019	0.362846	20.9989	0.170216	-0.167102	0.0706045	0.00352404	0.0330068
k__Bacteria;p__Proteobacteria;c__Alphaproteobacteria;o__Sphingomonadales;f__Sphingomonadaceae;g__Sphingobium;s__	Species	3	2	63	4	0.123476	4.15093	0.467415	50.4609	0.221378	-0.191815	-0.011937	0.0036516	0.0337265
k__Bacteria;p__Proteobacteria;c__Betaproteobacteria;o__Burkholderiales;f__Oxalobacteraceae;g__Ralstonia;s__	Species	6	4	124	35	0.0264834	4.26304	0.983784	21.0529	0.27179	-0.27237	0.209321	0.00390802	0.0356004
k__Bacteria;p__Actinobacteria;c__Actinobacteria;o__Actinomycetales;f__Streptomycetaceae;g__Streptomyces;Other	Species	2	1	234	4	0.177876	5.48897	0.282517	326.428	0.276475	-0.249038	-0.0195469	0.00435263	0.0385124
k__Bacteria;p__Proteobacteria;c__Gammaproteobacteria;o__Enterobacteriales;f__Enterobacteriaceae;g__Serratia;s__marcescens	Species	13	45	173	205944	0.421388	0.74725	0.349807	1.50557	0.478937	1.177	0.0788531	0.00439449	0.0385124
k__Bacteria;p__Proteobacteria;c__Gammaproteobacteria;o__Pseudomonadales;f__Moraxellaceae;g__Acinetobacter;s__johnsonii	Species	18	36	448	1154	0.245954	1.44276	0.723812	2.79951	0.664615	-0.573588	1.38561	0.00440141	0.0385124
k__Bacteria;p__Firmicutes;c__Clostridia;o__Clostridiales;f__Veillonellaceae;g__Veillonella;s__parvula	Species	4	27	4	5771	0.087256	0.374706	0.0925135	1.12129	0.124584	0.533744	-0.0974613	0.00495657	0.0428068
k__Bacteria;p__Actinobacteria;c__Actinobacteria;o__Actinomycetales;f__Dermabacteraceae;g__Dermabacter;s__	Species	7	44	1057	7437	0.024875	0.384278	0.14023	0.907141	0.669728	0.939844	-0.0586602	0.00524533	0.0447198
k__Bacteria;p__Bacteroidetes;c__Sphingobacteriia;o__Sphingobacteriales;f__Sphingobacteriaceae;g__Sphingobacterium;s__multivorum	Species	2	1	17	1	0.177876	5.48897	0.282517	326.428	0.107643	-0.114581	0.0348107	0.00574626	0.0483704
k__Bacteria;p__Actinobacteria;c__Actinobacteria;o__Actinomycetales;f__Propionibacteriaceae;g__Propionibacterium;s__granulosum	Species	3	22	4	638	0.100839	0.348826	0.0651991	1.20551	0.0906467	0.448571	-0.0352482	0.00605708	0.0503495
k__Bacteria;p__Actinobacteria;c__Actinobacteria;o__Actinomycetales;f__Micrococcaceae;Other;Other	Species	2	1	15	2	0.177876	5.48897	0.282517	326.428	0.11467	-0.117093	0.0350195	0.00616065	0.0505782
k__Bacteria;p__Actinobacteria;c__Actinobacteria;o__Actinomycetales;f__Micrococcaceae;g__Micrococcus;Other	Species	4	5	89	21	0.258173	2.21719	0.429687	10.5658	0.300415	-0.233571	0.0316769	0.00795149	0.0644847
k__Bacteria;p__Firmicutes;c__Clostridia;o__Clostridiales;f__Lachnospiraceae;g__Roseburia;s__	Species	3	3	23	5	0.34917	2.76019	0.362846	20.9989	0.161367	-0.138147	0.0211689	0.0081542	0.0653318
k__Bacteria;p__Firmicutes;c__Clostridia;o__Clostridiales;f__Ruminococcaceae;g__Ruminococcus;s__flavefaciens	Species	1	0	562	0	0.269461	Inf	0.0695155	Inf	-0.0188928	-0.212742	0.532416	0.00951116	0.0735456
k__Bacteria;p__Actinobacteria;c__Actinobacteria;o__Actinomycetales;f__Thermomonosporaceae;g__;s__	Species	1	0	318	0	0.269461	Inf	0.0695155	Inf	-0.0171982	-0.193659	0.484659	0.00951116	0.0735456
k__Bacteria;p__Bacteroidetes;c__Bacteroidia;o__Bacteroidales;f__Prevotellaceae;g__Prevotella;s__stercorea	Species	1	0	62	0	0.269461	Inf	0.0695155	Inf	-0.0123594	-0.139173	0.348298	0.00951116	0.0735456
k__Bacteria;p__Proteobacteria;c__Betaproteobacteria;o__Neisseriales;f__Neisseriaceae;g__;s__	Species	4	6	41	21	0.467762	1.84109	0.372967	7.97814	0.28458	-0.194877	-0.0212301	0.0100324	0.0766842
k__Bacteria;p__Bacteroidetes;c__Bacteroidia;o__Bacteroidales;f__Bacteroidaceae;g__Bacteroides;s__ovatus	Species	9	5	78	399	0.0031088	5.27876	1.53626	20.656	0.454186	-0.309303	0.00233103	0.010251	0.0774652
k__Bacteria;p__Proteobacteria;c__Gammaproteobacteria;o__Pseudomonadales;f__Moraxellaceae;g__Acinetobacter;s__venetianus	Species	3	1	17	11	0.0613044	8.31603	0.657952	440.484	0.175441	-0.140207	-0.0137411	0.0105408	0.0787596
k__Bacteria;p__Proteobacteria;c__Betaproteobacteria;o__Burkholderiales;f__Oxalobacteraceae;g__Herbaspirillum;s__	Species	9	11	33	55	0.0709701	2.34661	0.827111	6.48796	0.2195	-0.214376	0.356653	0.0113913	0.0832951
k__Bacteria;p__Proteobacteria;c__Gammaproteobacteria;o__Pseudomonadales;f__Moraxellaceae;g__Acinetobacter;Other	Species	19	40	561	1343	0.333783	1.36348	0.697923	2.59557	0.887328	-0.532372	0.915353	0.0113983	0.0832951
k__Bacteria;p__TM7;c__TM7-3;o__I025;f__Rs-045;g__;s__	Species	2	1	18	4	0.177876	5.48897	0.282517	326.428	0.136845	-0.122958	0.0116803	0.0116601	0.0842822
k__Bacteria;p__Actinobacteria;c__Actinobacteria;o__Actinomycetales;f__Micrococcaceae;g__Rothia;s__mucilaginosa	Species	7	8	81	40	0.131044	2.48008	0.740928	8.09871	0.356878	-0.240579	0.0474137	0.0124105	0.088742
k__Bacteria;p__Proteobacteria;c__Alphaproteobacteria;o__Rhizobiales;f__Rhizobiaceae;g__Agrobacterium;s__	Species	8	7	75	354	0.0322121	3.28905	1.00745	11.0142	0.357311	-0.279705	0.171999	0.0141998	0.099624
k__Bacteria;p__Proteobacteria;c__Gammaproteobacteria;o__Enterobacteriales;f__Enterobacteriaceae;g__Citrobacter;s__	Species	35	117	1472	141445	0.173005	0.691522	0.407981	1.16156	1.16984	1.07421	2.03738	0.014232	0.099624
k__Bacteria;p__Bacteroidetes;c__[Saprospirae];o__[Saprospirales];f__Saprospiraceae;g__;s__	Species	1	0	47	0	0.269461	Inf	0.0695155	Inf	0.0618522	-0.1278	0.151582	0.0147958	0.100198
k__Bacteria;p__Proteobacteria;c__Alphaproteobacteria;o__Caulobacterales;f__Caulobacteraceae;g__Phenylobacterium;s__	Species	1	0	8	0	0.269461	Inf	0.0695155	Inf	0.0351062	-0.072537	0.0860352	0.0147958	0.100198
k__Bacteria;p__Bacteroidetes;c__Bacteroidia;o__Bacteroidales;f__Bacteroidaceae;g__Bacteroides;s__uniformis	Species	4	6	701	11	0.467762	1.84109	0.372967	7.97814	0.360935	-0.237227	-0.129351	0.0153831	0.100198
k__Bacteria;p__Firmicutes;c__Bacilli;o__Lactobacillales;f__Streptococcaceae;g__Lactococcus;s__garvieae	Species	1	0	77	0	0.269461	Inf	0.0695155	Inf	0.0796653	-0.143198	0.14603	0.0155475	0.100198
k__Bacteria;p__Bacteroidetes;c__Bacteroidia;o__Bacteroidales;f__Bacteroidaceae;g__Bacteroides;s__	Species	22	41	97289	40349	0.117671	1.59945	0.84424	2.97611	1.67034	-0.858113	0.464756	0.0166242	0.100198
k__Bacteria;p__Spirochaetes;c__[Leptospirae];o__[Leptospirales];f__Leptospiraceae;g__Turneriella;s__	Species	1	0	33	0	0.269461	Inf	0.0695155	Inf	0.0759338	-0.115093	0.0900067	0.016657	0.100198
k__Bacteria;p__Bacteroidetes;c__Cytophagia;o__Cytophagales;f__Cytophagaceae;g__Flectobacillus;s__	Species	1	0	32	0	0.269461	Inf	0.0695155	Inf	0.075291	-0.114118	0.0892447	0.016657	0.100198
k__Bacteria;p__Firmicutes;c__Bacilli;o__Bacillales;f__[Exiguobacteraceae];g__Exiguobacterium;s__	Species	1	0	25	0	0.269461	Inf	0.0695155	Inf	0.0701572	-0.106337	0.0831595	0.016657	0.100198
k__Bacteria;p__Verrucomicrobia;c__Verrucomicrobiae;o__Verrucomicrobiales;f__Verrucomicrobiaceae;g__Luteolibacter;s__	Species	1	0	13	0	0.269461	Inf	0.0695155	Inf	0.0568273	-0.0861329	0.0673592	0.016657	0.100198
k__Bacteria;p__Proteobacteria;c__Betaproteobacteria;Other;Other;Other;Other	Species	1	0	9	0	0.269461	Inf	0.0695155	Inf	0.049582	-0.0751512	0.0587711	0.016657	0.100198
k__Bacteria;p__Actinobacteria;c__Actinobacteria;o__Actinomycetales;f__Kineosporiaceae;g__Kineococcus;s__	Species	1	0	1	0	0.269461	Inf	0.0695155	Inf	0.0149257	-0.0226228	0.0176919	0.0166573	0.100198
k__Bacteria;p__Bacteroidetes;c__Cytophagia;o__Cytophagales;f__Cytophagaceae;g__Hymenobacter;s__	Species	1	0	18	0	0.269461	Inf	0.0695155	Inf	0.0660672	-0.0958941	0.0685574	0.0169777	0.100198
k__Bacteria;p__Proteobacteria;c__Alphaproteobacteria;o__Rhizobiales;f__Beijerinckiaceae;g__Chelatococcus;s__	Species	1	0	9	0	0.269461	Inf	0.0695155	Inf	0.0516653	-0.0749903	0.0536127	0.0169777	0.100198
k__Bacteria;p__Cyanobacteria;c__Oscillatoriophycideae;o__Chroococcales;f__Xenococcaceae;g__;s__	Species	1	0	15	0	0.269461	Inf	0.0695155	Inf	0.0697714	-0.0896718	0.0457414	0.0179774	0.100198
k__Bacteria;p__Actinobacteria;c__Actinobacteria;o__Bifidobacteriales;f__Bifidobacteriaceae;g__Gardnerella;s__	Species	5	4	235	120	0.0630559	3.51347	0.737458	18.1321	0.290337	-0.266874	0.208866	0.0189754	0.100198
k__Bacteria;p__Firmicutes;c__Erysipelotrichi;o__Erysipelotrichales;f__Erysipelotrichaceae;g__Bulleidia;s__moorei	Species	1	0	1	0	0.269461	Inf	0.0695155	Inf	0.0193183	-0.0222472	0.00673221	0.0190223	0.100198
k__Bacteria;p__Firmicutes;c__Bacilli;o__Lactobacillales;f__Streptococcaceae;g__Streptococcus;s__	Species	28	104	9564	55113	0.0595508	0.608832	0.349404	1.04278	1.20772	1.00401	1.64201	0.0191588	0.100198
k__Bacteria;p__Actinobacteria;c__Actinobacteria;o__Actinomycetales;f__Geodermatophilaceae;g__Blastococcus;s__aggregatus	Species	1	0	125	0	0.269461	Inf	0.0695155	Inf	0.13763	-0.154952	0.0398149	0.0192562	0.100198
k__Bacteria;p__Proteobacteria;c__Alphaproteobacteria;o__Rhizobiales;f__Methylobacteriaceae;g__Methylobacterium;s__komagatae	Species	1	0	10	0	0.269461	Inf	0.0695155	Inf	0.0694887	-0.0767051	0.0165869	0.0194663	0.100198
k__Bacteria;p__Proteobacteria;c__Gammaproteobacteria;o__Pasteurellales;f__Pasteurellaceae;g__;s__	Species	1	0	5	0	0.269461	Inf	0.0695155	Inf	0.0528384	-0.0572247	0.010082	0.0196743	0.100198
k__Bacteria;p__Tenericutes;c__Mollicutes;o__RF39;f__;g__;s__	Species	1	0	4	0	0.269461	Inf	0.0695155	Inf	0.0474618	-0.0514018	0.00905608	0.0196743	0.100198
k__Bacteria;p__Bacteroidetes;c__Cytophagia;o__Cytophagales;f__Cytophagaceae;g__Dyadobacter;s__	Species	1	0	75	0	0.269461	Inf	0.0695155	Inf	0.130136	-0.138069	0.0182325	0.0199048	0.100198
k__Bacteria;p__Proteobacteria;c__Betaproteobacteria;o__Burkholderiales;Other;Other;Other	Species	1	0	35	0	0.269461	Inf	0.0695155	Inf	0.107683	-0.114246	0.0150867	0.0199048	0.100198
k__Bacteria;p__Proteobacteria;c__Alphaproteobacteria;o__Sphingomonadales;f__Sphingomonadaceae;g__Sphingomonas;Other	Species	1	0	18	0	0.269461	Inf	0.0695155	Inf	0.0884788	-0.0938719	0.0123962	0.0199048	0.100198
k__Bacteria;p__Proteobacteria;c__Alphaproteobacteria;o__Caulobacterales;f__Caulobacteraceae;g__Caulobacter;Other	Species	1	0	15	0	0.269461	Inf	0.0695155	Inf	0.0833148	-0.0883932	0.0116727	0.0199048	0.100198
k__Bacteria;p__Actinobacteria;c__Actinobacteria;o__Actinomycetales;f__Geodermatophilaceae;Other;Other	Species	1	0	8	0	0.269461	Inf	0.0695155	Inf	0.0660254	-0.0700499	0.00925039	0.0199048	0.100198
k__Bacteria;p__Firmicutes;c__Bacilli;o__Bacillales;f__Paenibacillaceae;g__Paenibacillus;s__	Species	1	0	6	0	0.269461	Inf	0.0695155	Inf	0.0584735	-0.0620377	0.00819235	0.0199048	0.100198
k__Bacteria;p__Proteobacteria;c__Alphaproteobacteria;o__Rhodospirillales;f__Acetobacteraceae;g__Roseomonas;s__	Species	1	0	4	0	0.269461	Inf	0.0695155	Inf	0.0483627	-0.0513106	0.00677579	0.0199048	0.100198
k__Bacteria;p__Proteobacteria;c__Alphaproteobacteria;o__Sphingomonadales;f__;g__;s__	Species	1	0	212	0	0.269461	Inf	0.0695155	Inf	0.165824	-0.170436	0.0105998	0.0202727	0.100198
k__Bacteria;p__Proteobacteria;c__Gammaproteobacteria;o__Xanthomonadales;f__Xanthomonadaceae;g__Dokdonella;s__	Species	1	0	63	0	0.269461	Inf	0.0695155	Inf	0.128634	-0.132211	0.00822251	0.0202727	0.100198
k__Bacteria;p__Bacteroidetes;c__Sphingobacteriia;o__Sphingobacteriales;f__;g__;s__	Species	1	0	30	0	0.269461	Inf	0.0695155	Inf	0.106213	-0.109167	0.00678932	0.0202727	0.100198
k__Bacteria;p__Proteobacteria;c__Gammaproteobacteria;o__Oceanospirillales;f__Halomonadaceae;g__Halomonas;Other	Species	1	0	1	0	0.269461	Inf	0.0695155	Inf	0.021439	-0.0220352	0.00137042	0.020273	0.100198
k__Bacteria;p__Proteobacteria;c__Deltaproteobacteria;o__Desulfovibrionales;f__Desulfovibrionaceae;g__Desulfovibrio;s__	Species	1	0	9	0	0.269461	Inf	0.0695155	Inf	0.0744495	-0.0728535	-0.00366838	0.020873	0.100198
k__Bacteria;p__Firmicutes;c__Bacilli;o__Bacillales;f__Bacillaceae;g__Bacillus;s__	Species	1	0	3	0	0.269461	Inf	0.0695155	Inf	0.044823	-0.0438622	-0.00220858	0.020873	0.100198
k__Bacteria;p__Actinobacteria;c__Actinobacteria;o__Actinomycetales;f__Microbacteriaceae;g__Leucobacter;s__	Species	1	0	1	0	0.269461	Inf	0.0695155	Inf	0.0224115	-0.0219311	-0.00110429	0.0208733	0.100198
k__Bacteria;p__Tenericutes;c__Mollicutes;o__Mycoplasmatales;f__Mycoplasmataceae;g__Mycoplasma;s__	Species	1	0	228	0	0.269461	Inf	0.0695155	Inf	0.177352	-0.17174	-0.0128997	0.0210063	0.100198
k__Bacteria;p__Firmicutes;c__Bacilli;o__Lactobacillales;f__Lactobacillaceae;Other;Other	Species	1	0	5	0	0.269461	Inf	0.0695155	Inf	0.0586787	-0.056609	-0.00475703	0.0210545	0.100198
k__Bacteria;p__Firmicutes;c__Clostridia;o__Clostridiales;f__Clostridiaceae;g__Clostridium;s__acetobutylicum	Species	1	0	5	0	0.269461	Inf	0.0695155	Inf	0.0586787	-0.056609	-0.00475703	0.0210545	0.100198
k__Bacteria;p__Bacteroidetes;c__Flavobacteriia;o__Flavobacteriales;f__Flavobacteriaceae;g__Flavobacterium;Other	Species	10	22	240	127	0.536893	1.26048	0.509672	2.92023	0.668472	-0.330661	0.00253158	0.0211263	0.100198
k__Bacteria;p__Firmicutes;c__Bacilli;o__Lactobacillales;f__Lactobacillaceae;g__Lactobacillus;s__reuteri	Species	1	0	12	0	0.269461	Inf	0.0695155	Inf	0.0862377	-0.0807866	-0.0125294	0.02144	0.100198
k__Bacteria;p__Actinobacteria;c__Actinobacteria;o__Actinomycetales;f__Micrococcaceae;g__Kocuria;s__palustris	Species	1	0	5	0	0.269461	Inf	0.0695155	Inf	0.0608962	-0.0563593	-0.010428	0.0216036	0.100198
k__Bacteria;p__Firmicutes;c__Clostridia;o__Clostridiales;f__Veillonellaceae;g__Anaeromusa;s__	Species	1	0	12	0	0.269461	Inf	0.0695155	Inf	0.0872333	-0.080673	-0.0150789	0.0216139	0.100198
k__Bacteria;p__Proteobacteria;c__Alphaproteobacteria;o__Rhizobiales;f__Beijerinckiaceae;g__;s__	Species	1	0	1	0	0.269461	Inf	0.0695155	Inf	0.024435	-0.0217004	-0.00628551	0.0221808	0.100198
k__Bacteria;p__Proteobacteria;c__Gammaproteobacteria;o__Enterobacteriales;f__Enterobacteriaceae;g__Morganella;s__morganii	Species	1	0	1	0	0.269461	Inf	0.0695155	Inf	0.024435	-0.0217004	-0.00628551	0.0221808	0.100198
k__Bacteria;p__Proteobacteria;c__Gammaproteobacteria;o__Oceanospirillales;f__Halomonadaceae;g__Halomonas;s__nitritophilus	Species	1	0	1	0	0.269461	Inf	0.0695155	Inf	0.024435	-0.0217004	-0.00628551	0.0221808	0.100198
k__Bacteria;p__Actinobacteria;c__Thermoleophilia;o__Solirubrobacterales;f__;g__;s__	Species	1	0	10	0	0.269461	Inf	0.0695155	Inf	0.0848761	-0.07503	-0.0226315	0.022247	0.100198
k__Bacteria;p__Proteobacteria;c__Alphaproteobacteria;o__Caulobacterales;f__Caulobacteraceae;g__Asticcacaulis;s__biprosthecium	Species	1	0	6	0	0.269461	Inf	0.0695155	Inf	0.0689244	-0.0608818	-0.018486	0.0222582	0.100198
k__Bacteria;p__Firmicutes;c__Clostridia;o__Clostridiales;f__Lachnospiraceae;g__Blautia;s__obeum	Species	1	0	1	0	0.269461	Inf	0.0695155	Inf	0.0245514	-0.0216865	-0.00658484	0.0222585	0.100198
k__Bacteria;p__Proteobacteria;c__Alphaproteobacteria;o__Rhodospirillales;f__Acetobacteraceae;g__Roseomonas;s__mucosa	Species	1	0	38	0	0.269461	Inf	0.0695155	Inf	0.13056	-0.114527	-0.0368515	0.0223591	0.100198
k__Bacteria;p__Firmicutes;c__Bacilli;o__Bacillales;Other;Other;Other	Species	1	0	8	0	0.269461	Inf	0.0695155	Inf	0.0783032	-0.0686876	-0.0221017	0.0223592	0.100198
k__Bacteria;p__Actinobacteria;c__Actinobacteria;o__Actinomycetales;f__Corynebacteriaceae;g__Corynebacterium;s__simulans	Species	1	0	2	0	0.269461	Inf	0.0695155	Inf	0.0393384	-0.0343213	-0.0115318	0.0224386	0.100198
k__Bacteria;p__Firmicutes;c__Bacilli;o__Lactobacillales;f__Aerococcaceae;g__Alloiococcus;s__	Species	1	0	1	0	0.269461	Inf	0.0695155	Inf	0.0248197	-0.0216543	-0.00727573	0.0224388	0.100198
k__Bacteria;p__Firmicutes;c__Clostridia;o__Clostridiales;f__Ruminococcaceae;g__Ruminococcus;s__bromii	Species	1	0	1	0	0.269461	Inf	0.0695155	Inf	0.0250574	-0.0216255	-0.00788806	0.0225998	0.100198
k__Bacteria;p__Firmicutes;c__Clostridia;o__Clostridiales;f__Ruminococcaceae;g__Ruminococcus;s__callidus	Species	1	0	1	0	0.269461	Inf	0.0695155	Inf	0.0250574	-0.0216255	-0.00788806	0.0225998	0.100198
k__Bacteria;p__Proteobacteria;c__Alphaproteobacteria;o__Caulobacterales;f__Caulobacteraceae;g__Brevundimonas;s__	Species	1	0	5	0	0.269461	Inf	0.0695155	Inf	0.0651263	-0.055858	-0.0213034	0.0226928	0.100198
k__Bacteria;p__Proteobacteria;c__Alphaproteobacteria;o__Sphingomonadales;f__Sphingomonadaceae;Other;Other	Species	1	0	15	0	0.269461	Inf	0.0695155	Inf	0.101121	-0.0863931	-0.0338533	0.0227516	0.100198
k__Bacteria;p__Proteobacteria;Other;Other;Other;Other;Other	Species	1	0	18	0	0.269461	Inf	0.0695155	Inf	0.111815	-0.091193	-0.0474004	0.0234772	0.102713
k__Bacteria;p__Proteobacteria;c__Alphaproteobacteria;o__Rhizobiales;f__Brucellaceae;g__Ochrobactrum;s__	Species	16	42	316	1156	0.872288	1.03977	0.513331	2.02588	0.741838	-0.421762	0.78323	0.0242439	0.105374
k__Bacteria;p__Firmicutes;c__Bacilli;o__Lactobacillales;f__Streptococcaceae;g__Streptococcus;s__infantis	Species	13	55	132	1329	0.125603	0.581041	0.275017	1.15395	0.644794	0.488245	-0.045119	0.0267966	0.115712
k__Bacteria;p__Firmicutes;c__Clostridia;o__Clostridiales;f__[Mogibacteriaceae];g__;s__	Species	4	5	11	7	0.258173	2.21719	0.429687	10.5658	0.153156	-0.0942173	-0.0214374	0.0282037	0.121003
k__Bacteria;p__Firmicutes;c__Clostridia;o__Clostridiales;f__Veillonellaceae;g__Veillonella;Other	Species	27	97	935	11762	0.125417	0.650308	0.370756	1.11986	1.03241	0.759644	0.993337	0.0294825	0.125679
k__Bacteria;p__Firmicutes;c__Clostridia;o__Clostridiales;f__Clostridiaceae;g__Clostridium;Other	Species	4	12	5	407	1	0.899506	0.205847	3.07257	0.171609	0.320462	-0.190509	0.0299459	0.126841
k__Bacteria;p__Proteobacteria;c__Alphaproteobacteria;o__Rhizobiales;f__Bradyrhizobiaceae;g__Afipia;s__	Species	10	17	45	76	0.257455	1.66631	0.653195	4.04231	0.414439	-0.20979	0.0504796	0.0315655	0.132855
k__Bacteria;p__Firmicutes;c__Bacilli;o__Bacillales;f__Bacillaceae;g__Geobacillus;s__	Species	0	7	0	19	0.196152	0	0	1.86964	0.0105631	0.0985074	-0.0268841	0.0332363	0.139007
k__Bacteria;p__Firmicutes;c__Bacilli;o__Gemellales;f__;g__;s__	Species	33	123	656	4743	0.0267364	0.5705	0.334582	0.961576	2.06759	0.635737	-0.783176	0.0342219	0.142235
k__Bacteria;p__Bacteroidetes;c__Bacteroidia;o__Bacteroidales;f__Bacteroidaceae;g__Bacteroides;s__caccae	Species	4	23	331	137791	0.176343	0.44782	0.109377	1.3649	0.0124702	0.787662	0.779397	0.0367616	0.151841
k__Bacteria;p__Proteobacteria;c__Gammaproteobacteria;o__Enterobacteriales;f__Enterobacteriaceae;g__Salmonella;s__	Species	0	7	0	11	0.196152	0	0	1.86964	0.00975189	0.0694366	-0.0248194	0.0372807	0.152198
k__Bacteria;p__Proteobacteria;c__Gammaproteobacteria;o__Pseudomonadales;f__Pseudomonadaceae;g__Pseudomonas;s__	Species	9	19	300	202	0.51	1.31467	0.502536	3.19921	0.321984	-0.31221	0.763408	0.0373058	0.152198
k__Bacteria;p__Firmicutes;c__Clostridia;o__Clostridiales;f__[Tissierellaceae];g__1-68;s__	Species	2	3	20	3	0.614193	1.82201	0.149857	16.1767	0.107916	-0.0924163	0.0199301	0.038817	0.157398
k__Bacteria;p__Actinobacteria;c__Actinobacteria;o__Actinomycetales;f__Propionibacteriaceae;g__;s__	Species	2	3	2261	71	0.614193	1.82201	0.149857	16.1767	0.318236	-0.257157	0.0109135	0.0397456	0.160187
k__Bacteria;p__Proteobacteria;c__Gammaproteobacteria;o__Enterobacteriales;f__Enterobacteriaceae;g__Serratia;Other	Species	0	6	0	10	0.196733	0	0	2.29538	0.0101753	0.0664348	-0.0258969	0.0409716	0.163076
k__Bacteria;p__Bacteroidetes;c__Sphingobacteriia;o__Sphingobacteriales;f__Sphingobacteriaceae;g__Pedobacter;s__	Species	2	1	31	16	0.177876	5.48897	0.282517	326.428	0.149697	-0.131164	0.034146	0.0411642	0.163076
k__Bacteria;p__Proteobacteria;c__Gammaproteobacteria;o__Pasteurellales;f__Pasteurellaceae;Other;Other	Species	1	13	5	68797	0.123667	0.200277	0.00465056	1.37066	0.0598111	0.542639	-0.00767319	0.0411981	0.163076
k__Bacteria;p__Firmicutes;c__Clostridia;o__Clostridiales;f__Lachnospiraceae;g__Blautia;s__	Species	12	20	53	61	0.20699	1.71995	0.730838	3.89508	0.580032	-0.198991	-0.264939	0.0416606	0.163931
k__Bacteria;p__Proteobacteria;c__Gammaproteobacteria;o__Xanthomonadales;f__Xanthomonadaceae;g__Stenotrophomonas;Other	Species	9	15	55	736	0.237058	1.69333	0.627661	4.31966	0.418046	-0.240793	0.0781251	0.0422281	0.165186
k__Bacteria;p__Firmicutes;c__Bacilli;o__Lactobacillales;f__Streptococcaceae;g__Streptococcus;s__anginosus	Species	6	28	48	40002	0.226821	0.551893	0.180284	1.42367	0.324274	0.585269	-0.110267	0.046081	0.179204
k__Bacteria;p__Firmicutes;c__Clostridia;o__Clostridiales;f__Veillonellaceae;g__Veillonella;s__dispar	Species	41	140	5367	45233	0.0634799	0.622488	0.370793	1.0405	1.73026	0.842666	1.67	0.0470933	0.182076
k__Bacteria;p__Proteobacteria;c__Gammaproteobacteria;o__Enterobacteriales;f__Enterobacteriaceae;g__Erwinia;Other	Species	0	9	0	977	0.119963	0	0	1.35617	0.0214047	0.265985	-0.0544769	0.05052	0.194195
k__Bacteria;p__Proteobacteria;c__Betaproteobacteria;o__Neisseriales;f__Neisseriaceae;g__Neisseria;s__subflava	Species	3	3	78	9	0.34917	2.76019	0.362846	20.9989	0.180487	-0.132272	-0.00689262	0.0516478	0.19739
k__Bacteria;p__Proteobacteria;c__Epsilonproteobacteria;o__Campylobacterales;f__Campylobacteraceae;g__Sulfurospirillum;s__	Species	3	5	56	158	0.448622	1.64556	0.250325	8.66194	0.100174	-0.186024	0.415711	0.0520606	0.19783
k__Bacteria;p__Actinobacteria;c__Actinobacteria;o__Bifidobacteriales;f__Bifidobacteriaceae;g__Bifidobacterium;s__	Species	14	32	1619	631	0.592775	1.2196	0.569119	2.50356	0.846386	-0.34831	-0.00166973	0.0535537	0.202348
k__Bacteria;p__Actinobacteria;c__Actinobacteria;o__Actinomycetales;f__Pseudonocardiaceae;g__Pseudonocardia;s__	Species	1	1	45	3	0.466904	2.72071	0.0343995	214.812	0.113834	-0.105829	0.0191595	0.0574006	0.215658
k__Bacteria;p__Proteobacteria;c__Gammaproteobacteria;o__Pseudomonadales;f__Pseudomonadaceae;g__Pseudomonas;s__veronii	Species	23	50	669	1421	0.37061	1.33079	0.718009	2.41909	0.93891	-0.413471	0.875521	0.0578765	0.216224
k__Bacteria;p__Proteobacteria;c__Gammaproteobacteria;o__Enterobacteriales;f__Enterobacteriaceae;g__Morganella;Other	Species	3	2	3	3	0.123476	4.15093	0.467415	50.4609	0.0539447	-0.0445238	0.0266067	0.0606565	0.225344
k__Bacteria;p__Proteobacteria;c__Gammaproteobacteria;o__Xanthomonadales;f__Xanthomonadaceae;g__;s__	Species	1	1	107	6	0.466904	2.72071	0.0343995	214.812	0.104934	-0.129246	0.108899	0.0615145	0.227262
k__Bacteria;p__Proteobacteria;c__Betaproteobacteria;o__Burkholderiales;f__Oxalobacteraceae;g__Janthinobacterium;s__lividum	Species	14	24	304	358	0.17333	1.68567	0.764756	3.59701	0.69655	-0.307014	0.195665	0.0628463	0.2309
k__Bacteria;p__Proteobacteria;c__Epsilonproteobacteria;o__Campylobacterales;f__Campylobacteraceae;g__Campylobacter;s__ureolyticus	Species	4	7	14	9	0.495578	1.57242	0.329246	6.36671	0.189228	-0.0874309	-0.0855256	0.0647422	0.236558
k__Bacteria;p__Proteobacteria;c__Gammaproteobacteria;o__Xanthomonadales;f__Xanthomonadaceae;g__Stenotrophomonas;s__geniculata	Species	27	79	1691	3274	0.791139	0.895439	0.507448	1.55332	1.43089	-0.506931	1.43735	0.0683643	0.248428
k__Bacteria;p__Proteobacteria;c__Gammaproteobacteria;o__Pseudomonadales;f__Pseudomonadaceae;g__Pseudomonas;Other	Species	11	42	59	1121	0.313624	0.670433	0.29594	1.40876	0.225348	0.347522	0.562698	0.0692711	0.250355
k__Bacteria;p__Firmicutes;Other;Other;Other;Other;Other	Species	1	8	1	23	0.453491	0.332314	0.00739207	2.53828	0.0178664	0.0910076	0.0105244	0.075692	0.269559
k__Bacteria;p__Firmicutes;c__Clostridia;o__Clostridiales;f__Ruminococcaceae;g__Ruminococcus;s__	Species	5	18	8	371	0.635619	0.739221	0.207929	2.15135	0.122118	0.21952	0.0423689	0.0757475	0.269559
k__Bacteria;p__Firmicutes;c__Clostridia;o__Clostridiales;Other;Other;Other	Species	15	39	829	2357	0.868184	1.05112	0.507675	2.08609	0.699965	-0.359217	0.727986	0.0758008	0.269559
k__Bacteria;p__Firmicutes;c__Clostridia;o__Clostridiales;f__Lachnospiraceae;g__Dorea;s__	Species	8	16	43	46	0.477607	1.38879	0.495185	3.59515	0.416417	-0.152709	-0.171182	0.0765692	0.270843
k__Bacteria;p__Proteobacteria;c__Epsilonproteobacteria;o__Campylobacterales;f__Campylobacteraceae;g__Arcobacter;Other	Species	10	15	170	577	0.158127	1.9043	0.733433	4.74504	0.278394	-0.269412	0.762601	0.0779544	0.274284
k__Bacteria;p__Proteobacteria;c__Betaproteobacteria;o__Burkholderiales;f__Oxalobacteraceae;g__Janthinobacterium;s__	Species	1	1	75	6	0.466904	2.72071	0.0343995	214.812	0.141616	-0.113963	-0.0109156	0.0792923	0.277523
k__Bacteria;p__Proteobacteria;c__Gammaproteobacteria;o__Enterobacteriales;f__Enterobacteriaceae;g__Erwinia;s__	Species	0	8	0	39044	0.114151	0	0	1.57356	0.0228635	0.344409	-0.0581895	0.0803434	0.27973
k__Bacteria;p__Firmicutes;c__Bacilli;o__Lactobacillales;f__Lactobacillaceae;g__Lactobacillus;s__zeae	Species	13	32	18765	7776	0.721743	1.11812	0.510773	2.32845	1.40601	-0.638016	0.853031	0.0809347	0.280321
k__Bacteria;p__Actinobacteria;c__Actinobacteria;o__Bifidobacteriales;f__Bifidobacteriaceae;g__Bifidobacterium;Other	Species	7	30	169	2816	0.325981	0.602436	0.214832	1.47102	0.283156	0.416002	0.415354	0.0882204	0.303972
k__Bacteria;p__Proteobacteria;c__Betaproteobacteria;o__Burkholderiales;f__Oxalobacteraceae;Other;Other	Species	1	2	121	6	1	1.35822	0.0227911	26.3849	0.153073	-0.120485	-0.00190289	0.0888616	0.304603
k__Bacteria;p__Firmicutes;c__Clostridia;o__Clostridiales;f__Clostridiaceae;g__Clostridium;s__	Species	0	7	0	773	0.196152	0	0	1.86964	-0.170178	0.204711	0.433119	0.0939072	0.320248
k__Bacteria;p__Firmicutes;c__Bacilli;o__Gemellales;f__Gemellaceae;g__;s__	Species	0	5	0	34	0.32924	0	0	2.95699	-0.0293945	0.0932038	0.0748115	0.104066	0.353081
k__Bacteria;p__Actinobacteria;c__Actinobacteria;o__Actinomycetales;f__Corynebacteriaceae;g__Corynebacterium;s__kroppenstedtii	Species	4	6	381	246	0.467762	1.84109	0.372967	7.97814	0.451359	-0.227503	-0.0986497	0.105623	0.356545
k__Bacteria;p__Actinobacteria;c__Actinobacteria;o__Actinomycetales;f__Nocardiaceae;g__Rhodococcus;s__	Species	6	15	227	149	0.804655	1.09018	0.335173	3.09606	0.533233	-0.234274	0.065747	0.115966	0.389483
k__Bacteria;p__Firmicutes;c__Bacilli;o__Lactobacillales;f__Lactobacillaceae;g__Lactobacillus;s__helveticus	Species	3	4	11563	250	0.392158	2.06391	0.29642	12.4658	0.317703	-0.235887	0.0729296	0.119545	0.399485
k__Bacteria;p__Bacteroidetes;c__Bacteroidia;o__Bacteroidales;f__Bacteroidaceae;g__Bacteroides;Other	Species	13	48	9966	106963	0.338614	0.69012	0.324312	1.38357	1.10577	0.711718	0.266287	0.121127	0.402747
k__Bacteria;p__Proteobacteria;c__Gammaproteobacteria;o__Alteromonadales;f__OM60;g__;s__	Species	1	1	6	2	0.466904	2.72071	0.0343995	214.812	0.0761569	-0.0471389	-0.0370463	0.122381	0.404891
k__Bacteria;p__Actinobacteria;c__Actinobacteria;o__Actinomycetales;f__Dietziaceae;g__Dietzia;s__	Species	2	7	176	46	1	0.770063	0.0766577	4.14801	0.11993	-0.163273	0.40742	0.124075	0.408464
k__Bacteria;p__Actinobacteria;c__Actinobacteria;o__Bifidobacteriales;f__Bifidobacteriaceae;g__Bifidobacterium;s__adolescentis	Species	0	5	0	35	0.32924	0	0	2.95699	-0.0319177	0.0825374	0.0812334	0.127554	0.417851
k__Bacteria;p__Firmicutes;c__Clostridia;o__Clostridiales;f__Peptostreptococcaceae;g__Peptostreptococcus;s__	Species	0	3	0	4	0.566458	0	0	6.57883	0.0138793	0.0303957	-0.035324	0.129879	0.423379
k__Bacteria;p__Actinobacteria;c__Actinobacteria;o__Actinomycetales;f__Actinomycetaceae;g__Actinomyces;s__europaeus	Species	2	3	12	5	0.614193	1.82201	0.149857	16.1767	0.127653	-0.0627161	-0.0721743	0.132139	0.427436
k__Bacteria;p__Firmicutes;c__Clostridia;o__Clostridiales;f__Clostridiaceae;g__;s__	Species	11	23	559	421	0.540516	1.3367	0.561379	3.01118	0.343384	-0.243346	0.654449	0.132409	0.427436
k__Bacteria;p__Proteobacteria;c__Gammaproteobacteria;o__Pseudomonadales;f__Moraxellaceae;g__Acinetobacter;s__guillouiae	Species	22	70	1515	3710	0.491615	0.804715	0.438428	1.43926	1.16183	-0.404598	1.59013	0.137737	0.441263
k__Bacteria;p__Bacteroidetes;c__Bacteroidia;o__Bacteroidales;f__Bacteroidaceae;g__Bacteroides;s__fragilis	Species	4	22	38	99849	0.24847	0.470245	0.114474	1.44134	-0.433965	0.437199	1.80972	0.138019	0.441263
k__Bacteria;p__OD1;c__ABY1;o__;f__;g__;s__	Species	2	1	17	33	0.177876	5.48897	0.282517	326.428	0.105729	-0.0941551	0.0687653	0.139047	0.442421
k__Bacteria;p__Proteobacteria;c__Alphaproteobacteria;o__Rhodobacterales;f__Rhodobacteraceae;g__Paracoccus;Other	Species	4	8	106	110	0.740537	1.37071	0.294468	5.27403	0.254096	-0.17371	0.240505	0.140565	0.445123
k__Bacteria;p__Firmicutes;c__Clostridia;o__Clostridiales;f__Ruminococcaceae;g__Oscillospira;s__	Species	7	12	324	95	0.30055	1.62791	0.524453	4.66439	0.27064	-0.162571	0.184638	0.149817	0.472172
k__Bacteria;p__Firmicutes;c__Clostridia;o__Clostridiales;f__[Tissierellaceae];g__Peptoniphilus;s__	Species	27	73	155	4549	1	1.0039	0.567213	1.74816	0.495708	0.334921	0.906418	0.15329	0.480839
k__Bacteria;p__Firmicutes;c__Clostridia;o__Clostridiales;f__Clostridiaceae;g__Clostridium;s__neonatale	Species	3	6	14	11	0.706611	1.36645	0.216467	6.56532	0.153797	-0.0730973	-0.0277417	0.154288	0.481035
k__Bacteria;p__Actinobacteria;c__Actinobacteria;o__Bifidobacteriales;f__Bifidobacteriaceae;g__Alloscardovia;s__	Species	0	4	0	15	0.577373	0	0	4.11254	0.0103699	0.0551174	-0.0263922	0.154799	0.481035
k__Bacteria;p__Firmicutes;c__Clostridia;o__Clostridiales;f__Lachnospiraceae;g__[Ruminococcus];s__	Species	5	9	17	22	0.538095	1.53381	0.392412	5.26806	0.24026	-0.0888034	-0.0894687	0.158897	0.491471
k__Bacteria;p__Proteobacteria;c__Betaproteobacteria;o__Burkholderiales;f__Burkholderiaceae;g__Burkholderia;s__	Species	17	24	59	311	0.0372445	2.12928	1.01317	4.39829	0.480597	-0.182438	0.263291	0.16036	0.493702
k__Bacteria;p__Proteobacteria;c__Betaproteobacteria;o__Neisseriales;f__Neisseriaceae;g__Eikenella;s__	Species	0	3	0	212	0.566458	0	0	6.57883	-0.0080131	0.129484	0.020394	0.161522	0.494986
k__Bacteria;p__Bacteroidetes;c__Bacteroidia;o__Bacteroidales;f__S24-7;g__;s__	Species	0	4	0	283	0.577373	0	0	4.11254	0.0190566	0.118662	-0.0485008	0.164469	0.499467
k__Bacteria;p__Firmicutes;c__Clostridia;o__Clostridiales;f__Lachnospiraceae;g__Roseburia;Other	Species	1	2	4	2	1	1.35822	0.0227911	26.3849	0.0428098	-0.0357483	0.0209785	0.164486	0.499467
k__Bacteria;p__Firmicutes;c__Clostridia;o__Clostridiales;f__Lachnospiraceae;g__;s__	Species	22	43	368	919	0.164577	1.51033	0.800088	2.79742	0.745616	-0.222357	0.128641	0.168793	0.50934
k__Bacteria;p__Firmicutes;c__Bacilli;o__Lactobacillales;f__Lactobacillaceae;g__Lactobacillus;s__iners	Species	0	4	0	230	0.577373	0	0	4.11254	-0.036707	0.117788	0.0934225	0.169269	0.50934
k__Bacteria;p__Proteobacteria;c__Gammaproteobacteria;o__Pseudomonadales;f__Moraxellaceae;g__Acinetobacter;s__lwoffii	Species	1	5	1	75	1	0.537926	0.011235	4.90271	-0.150959	0.104936	0.434388	0.171174	0.512752
k__Bacteria;p__Proteobacteria;c__Gammaproteobacteria;o__Pseudomonadales;f__Pseudomonadaceae;g__Pseudomonas;s__nitroreducens	Species	0	3	0	16482	0.566458	0	0	6.57883	0.0976863	0.234295	-0.24862	0.173854	0.518443
k__Bacteria;p__Actinobacteria;c__Actinobacteria;o__Actinomycetales;f__Micrococcaceae;g__Micrococcus;s__	Species	4	5	50	58	0.258173	2.21719	0.429687	10.5658	0.173556	-0.11344	0.0842902	0.176793	0.524854
k__Bacteria;p__Proteobacteria;c__Gammaproteobacteria;o__Pseudomonadales;f__Moraxellaceae;g__Enhydrobacter;Other	Species	7	9	17	33	0.147847	2.19622	0.672273	6.86653	0.212828	-0.0954274	0.06604	0.178771	0.526791
k__Bacteria;p__Proteobacteria;c__Gammaproteobacteria;o__Enterobacteriales;f__Enterobacteriaceae;g__Gluconacetobacter;s__	Species	1	4	1	376	1	0.674908	0.0135433	6.94094	-0.0592335	0.152342	0.204449	0.17903	0.526791
k__Bacteria;p__Actinobacteria;c__Actinobacteria;o__Actinomycetales;f__Microbacteriaceae;Other;Other	Species	2	2	22	37	0.294448	2.74023	0.195891	38.3367	0.0590581	-0.0973559	0.243297	0.180921	0.530012
k__Bacteria;p__Proteobacteria;c__Alphaproteobacteria;o__Rhizobiales;f__Bradyrhizobiaceae;Other;Other	Species	2	6	96	19	1	0.90179	0.0874526	5.16457	0.197046	-0.105708	-0.0112615	0.181775	0.530177
k__Bacteria;p__Firmicutes;c__Clostridia;o__Clostridiales;f__Lachnospiraceae;g__Coprococcus;s__eutactus	Species	0	3	0	24	0.566458	0	0	6.57883	-0.0219543	0.0650391	0.0558757	0.183215	0.532044
k__Bacteria;p__Firmicutes;c__Clostridia;o__Clostridiales;f__Lachnospiraceae;g__Blautia;s__producta	Species	6	22	11	3424	0.656912	0.721421	0.231082	1.91826	0.0521711	0.214026	0.305877	0.186523	0.539296
k__Bacteria;p__Firmicutes;c__Clostridia;o__Clostridiales;f__Clostridiaceae;g__Clostridium;s__perfringens	Species	24	69	1310	28811	0.890643	0.922472	0.510239	1.63273	1.0347	0.461564	0.403747	0.190335	0.547934
k__Bacteria;p__Proteobacteria;c__Alphaproteobacteria;o__Rhizobiales;f__Rhizobiaceae;Other;Other	Species	9	38	296	860	0.218514	0.603175	0.245137	1.34255	0.487022	0.283022	0.373698	0.196168	0.562292
k__Bacteria;p__Proteobacteria;c__Gammaproteobacteria;o__Aeromonadales;f__Aeromonadaceae;g__;s__	Species	14	26	187	29435	0.254452	1.54238	0.705707	3.25231	0.378871	-0.276408	1.18186	0.198942	0.567721
k__Bacteria;p__Actinobacteria;c__Actinobacteria;o__Actinomycetales;f__Brevibacteriaceae;g__Brevibacterium;Other	Species	5	27	64	985	0.146982	0.473674	0.137874	1.30427	-0.058202	0.226767	0.954676	0.199769	0.567721
k__Bacteria;p__Firmicutes;c__Bacilli;o__Lactobacillales;f__Lactobacillaceae;g__;s__	Species	0	2	0	2	1	0	0	14.4708	0.00870807	0.0171359	-0.0221628	0.20148	0.569647
k__Bacteria;p__[Thermi];c__Deinococci;o__Deinococcales;f__Deinococcaceae;g__Deinococcus;s__	Species	1	1	18	11	0.466904	2.72071	0.0343995	214.812	0.0620058	-0.0670327	0.078759	0.202311	0.569647
k__Bacteria;p__Actinobacteria;c__Thermoleophilia;o__Solirubrobacterales;f__Solirubrobacteraceae;g__;s__	Species	1	1	37	18	0.466904	2.72071	0.0343995	214.812	0.107771	-0.081548	0.0193638	0.203017	0.569647
k__Bacteria;p__Actinobacteria;c__Actinobacteria;o__Actinomycetales;f__Nocardiaceae;g__Rhodococcus;s__fascians	Species	4	4	44	52	0.218449	2.78062	0.506293	15.2723	0.130292	-0.104026	0.154597	0.204015	0.570042
k__Bacteria;p__Proteobacteria;c__Deltaproteobacteria;o__Bdellovibrionales;f__Bdellovibrionaceae;g__Bdellovibrio;s__	Species	1	1	7	4	0.466904	2.72071	0.0343995	214.812	0.0785635	-0.0455705	-0.0323158	0.204933	0.570211
k__Bacteria;p__Firmicutes;c__Clostridia;o__Clostridiales;f__Veillonellaceae;g__Megamonas;s__	Species	0	2	0	2	1	0	0	14.4708	0.00704886	0.0169781	-0.01794	0.206232	0.571435
k__Bacteria;p__Firmicutes;c__Bacilli;o__Bacillales;f__Bacillaceae;g__Bacillus;s__flexus	Species	0	3	0	71	0.566458	0	0	6.57883	0.00145362	0.0811239	-0.00369958	0.20845	0.575184
k__Bacteria;p__Firmicutes;c__Bacilli;o__Lactobacillales;f__Streptococcaceae;g__Streptococcus;Other	Species	26	64	33872	22567	0.6771	1.14211	0.637791	2.0114	1.45101	-0.399547	0.468494	0.212874	0.584964
k__Bacteria;p__Firmicutes;c__Clostridia;o__Clostridiales;f__Veillonellaceae;g__Dialister;s__	Species	13	38	37	1160	0.865304	0.915475	0.423835	1.87223	0.480391	0.209224	-0.104814	0.216348	0.592062
k__Bacteria;p__Actinobacteria;c__Actinobacteria;o__Actinomycetales;f__Intrasporangiaceae;Other;Other	Species	0	2	0	7	1	0	0	14.4708	0.0156445	0.0354835	-0.0398167	0.21801	0.594167
k__Bacteria;p__Actinobacteria;c__Actinobacteria;o__Actinomycetales;f__Actinomycetaceae;g__Arcanobacterium;s__	Species	0	2	0	2	1	0	0	14.4708	0.000810433	0.0163466	-0.00206262	0.224697	0.609892
k__Bacteria;p__Firmicutes;c__Clostridia;o__Clostridiales;f__Lachnospiraceae;g__[Ruminococcus];s__gnavus	Species	15	27	86	315	0.193419	1.60494	0.750732	3.32486	0.49607	-0.156433	0.138536	0.234922	0.635053
k__Bacteria;p__Actinobacteria;c__Actinobacteria;o__Actinomycetales;f__Microbacteriaceae;g__Microbacterium;s__	Species	1	2	202	27	1	1.35822	0.0227911	26.3849	0.179702	-0.104767	-0.0287939	0.238811	0.64246
k__Bacteria;p__Firmicutes;c__Clostridia;o__Clostridiales;f__Ruminococcaceae;g__Anaerotruncus;s__	Species	0	2	0	2	1	0	0	14.4708	-0.00397328	0.0158218	0.0101123	0.239594	0.64246
k__Bacteria;p__Firmicutes;c__Clostridia;o__Clostridiales;f__Lachnospiraceae;g__Coprococcus;s__	Species	6	15	13	1518	0.804655	1.09018	0.335173	3.09606	0.0664493	0.18758	0.320872	0.241916	0.64608
k__Bacteria;p__Proteobacteria;c__Alphaproteobacteria;o__Rhizobiales;f__Methylobacteriaceae;g__Methylobacterium;s__adhaesivum	Species	0	2	0	10	1	0	0	14.4708	0.00313	0.0389903	-0.00796612	0.248162	0.657857
k__Bacteria;p__Actinobacteria;c__Coriobacteriia;o__Coriobacteriales;f__Coriobacteriaceae;g__;s__	Species	0	4	0	107	0.577373	0	0	4.11254	-0.0217273	0.0760655	0.0552978	0.248304	0.657857
k__Bacteria;p__Proteobacteria;c__Gammaproteobacteria;o__Pseudomonadales;f__Pseudomonadaceae;g__Pseudomonas;s__viridiflava	Species	3	6	140	377	0.706611	1.36645	0.216467	6.56532	-0.00691508	-0.135582	0.680516	0.25005	0.659855
k__Bacteria;p__Actinobacteria;c__Actinobacteria;o__Actinomycetales;f__Sporichthyaceae;g__;s__	Species	1	1	28	24	0.466904	2.72071	0.0343995	214.812	0.0597631	-0.0727161	0.11701	0.251918	0.661501
k__Bacteria;p__Proteobacteria;c__Betaproteobacteria;o__Burkholderiales;f__Alcaligenaceae;g__Achromobacter;s__	Species	24	59	299	1295	0.669532	1.13975	0.62563	2.03637	0.750692	-0.242455	1.18624	0.253102	0.661501
k__Bacteria;p__Actinobacteria;c__Actinobacteria;o__Actinomycetales;f__Sanguibacteraceae;g__;s__	Species	0	2	0	6	1	0	0	14.4708	0.00896653	0.0300655	-0.0228206	0.254609	0.661501
k__Bacteria;p__Bacteroidetes;c__Flavobacteriia;o__Flavobacteriales;f__[Weeksellaceae];g__Elizabethkingia;s__meningoseptica	Species	0	2	0	15	1	0	0	14.4708	-0.0215974	0.0467281	0.0549674	0.254653	0.661501
k__Bacteria;p__Firmicutes;c__Bacilli;o__Lactobacillales;f__Lactobacillaceae;g__Lactobacillus;s__salivarius	Species	0	2	0	106	1	0	0	14.4708	-0.0681737	0.0855783	0.173508	0.265899	0.688028
k__Bacteria;p__Actinobacteria;c__Actinobacteria;o__Actinomycetales;f__Actinomycetaceae;g__Actinobaculum;s__	Species	0	2	0	13	1	0	0	14.4708	-0.0053928	0.0414371	0.0137251	0.267202	0.688719
k__Bacteria;p__Chloroflexi;c__Thermomicrobia;o__JG30-KF-CM45;f__;g__;s__	Species	0	2	0	6	1	0	0	14.4708	-0.00113559	0.0290242	0.00289017	0.271914	0.698157
k__Bacteria;p__Actinobacteria;c__Coriobacteriia;o__Coriobacteriales;f__Coriobacteriaceae;g__Collinsella;s__aerofaciens	Species	2	13	8	28	0.371007	0.404726	0.0434897	1.84355	0.104506	0.0664017	-0.0446457	0.273403	0.699281
k__Bacteria;p__Firmicutes;c__Clostridia;o__Clostridiales;f__Ruminococcaceae;g__Ruminococcus;Other	Species	0	2	0	9	1	0	0	14.4708	0.00182367	0.0340927	-0.00464139	0.282027	0.714553
k__Bacteria;p__Actinobacteria;c__Acidimicrobiia;o__Acidimicrobiales;f__C111;g__;s__	Species	1	1	13	11	0.466904	2.72071	0.0343995	214.812	0.096054	-0.053158	-0.0314299	0.283751	0.714553
k__Bacteria;p__Proteobacteria;c__Gammaproteobacteria;o__Xanthomonadales;f__Xanthomonadaceae;g__Luteimonas;s__	Species	6	19	50	830	0.818878	0.846282	0.267269	2.301	0.0883428	0.191859	0.64977	0.284144	0.714553
k__Bacteria;p__Actinobacteria;c__Actinobacteria;o__Bifidobacteriales;f__Bifidobacteriaceae;g__Bifidobacterium;s__breve	Species	19	54	13637	102452	0.882537	0.941738	0.491701	1.74803	1.17959	0.469129	0.553774	0.284436	0.714553
k__Bacteria;p__Firmicutes;c__Bacilli;o__Bacillales;f__Bacillaceae;Other;Other	Species	0	3	0	197	0.566458	0	0	6.57883	-0.191765	0.081926	0.48806	0.284747	0.714553
k__Bacteria;p__Proteobacteria;c__Gammaproteobacteria;o__Enterobacteriales;f__Enterobacteriaceae;g__Serratia;s__	Species	1	7	8	5634	0.687435	0.381297	0.00835228	3.03581	0.0584433	0.164173	0.0285704	0.285937	0.714843
k__Bacteria;p__Proteobacteria;c__Gammaproteobacteria;o__Pasteurellales;f__Pasteurellaceae;g__Haemophilus;Other	Species	1	5	2	2295	1	0.537926	0.011235	4.90271	-0.162942	0.142603	0.496151	0.287501	0.716061
k__Bacteria;p__Proteobacteria;c__Betaproteobacteria;o__Burkholderiales;f__Comamonadaceae;g__Leptothrix;s__	Species	1	8	7	41	0.453491	0.332314	0.00739207	2.53828	0.0924993	0.0730407	-0.0661279	0.292985	0.724704
k__Bacteria;p__Proteobacteria;c__Betaproteobacteria;o__Burkholderiales;f__Comamonadaceae;g__Pelomonas;s__	Species	1	1	1	1	0.466904	2.72071	0.0343995	214.812	0.0192426	-0.0141041	0.00694483	0.293151	0.724704
k__Bacteria;p__Bacteroidetes;c__Flavobacteriia;o__Flavobacteriales;f__Flavobacteriaceae;g__Flavobacterium;s__succinicans	Species	2	2	13	26	0.294448	2.74023	0.195891	38.3367	0.113848	-0.0658486	0.0283005	0.29491	0.725684
k__Bacteria;p__Proteobacteria;c__Betaproteobacteria;o__Burkholderiales;f__Comamonadaceae;g__Paucibacter;s__	Species	0	2	0	19	1	0	0	14.4708	0.00814088	0.0435095	-0.0207193	0.295777	0.725684
k__Bacteria;p__Proteobacteria;c__Alphaproteobacteria;o__Rhizobiales;f__Rhizobiaceae;g__Shinella;s__granuli	Species	0	3	0	598	0.566458	0	0	6.57883	-0.0423461	0.0940891	0.107774	0.296821	0.725684
k__Bacteria;p__Firmicutes;c__Bacilli;o__Bacillales;f__Staphylococcaceae;g__Jeotgalicoccus;s__psychrophilus	Species	0	2	0	352	1	0	0	14.4708	-0.0411497	0.0884457	0.104729	0.299039	0.728428
k__Bacteria;p__Firmicutes;c__Bacilli;o__Bacillales;f__Bacillaceae;g__Bacillus;s__badius	Species	0	2	0	10	1	0	0	14.4708	-0.00965576	0.0341015	0.0245748	0.302232	0.73352
k__Bacteria;p__Actinobacteria;c__Coriobacteriia;o__Coriobacteriales;f__Coriobacteriaceae;g__Adlercreutzia;s__	Species	1	1	1	1	0.466904	2.72071	0.0343995	214.812	0.0232558	-0.013681	-0.00324842	0.307967	0.744721
k__Bacteria;p__Proteobacteria;c__Alphaproteobacteria;o__Rhizobiales;f__Hyphomicrobiaceae;g__Devosia;s__	Species	1	3	67	24	1	0.902893	0.0170096	11.413	0.0530846	-0.0757677	0.201926	0.310586	0.748332
k__Bacteria;p__Actinobacteria;c__Actinobacteria;o__Bifidobacteriales;f__Bifidobacteriaceae;g__Bifidobacterium;s__bifidum	Species	1	1	1	1	0.466904	2.72071	0.0343995	214.812	0.0249575	-0.0135181	-0.00755508	0.313547	0.752061
k__Bacteria;p__Actinobacteria;c__Actinobacteria;o__Actinomycetales;f__Microbacteriaceae;g__;s__	Species	1	9	20	66	0.298367	0.294142	0.00662416	2.17625	0.0997083	0.0903654	-0.00809856	0.314538	0.752061
k__Bacteria;p__Firmicutes;c__Bacilli;o__Lactobacillales;f__Leuconostocaceae;g__Leuconostoc;s__mesenteroides	Species	1	1	1	1	0.466904	2.72071	0.0343995	214.812	0.0251654	-0.0134551	-0.00815646	0.315884	0.752061
k__Bacteria;p__Firmicutes;c__Clostridia;o__Clostridiales;f__[Tissierellaceae];g__Parvimonas;s__	Species	1	1	1	1	0.466904	2.72071	0.0343995	214.812	0.0256657	-0.0134294	-0.00938584	0.316657	0.752061
k__Bacteria;p__Proteobacteria;c__Gammaproteobacteria;o__Pasteurellales;f__Pasteurellaceae;g__Haemophilus;s__	Species	1	5	4	738	1	0.537926	0.011235	4.90271	-0.126901	0.11908	0.44292	0.319545	0.756218
k__Bacteria;p__Firmicutes;c__Clostridia;o__Clostridiales;f__Lachnospiraceae;g__Lachnospira;s__	Species	2	8	3	250	1	0.671158	0.0681711	3.45388	0.048504	0.0831071	0.0195619	0.324068	0.764202
k__Bacteria;p__Actinobacteria;c__Actinobacteria;o__Actinomycetales;f__Streptomycetaceae;Other;Other	Species	1	2	73	68	1	1.35822	0.0227911	26.3849	0.115672	-0.0811153	0.0528083	0.32795	0.770625
k__Bacteria;p__Firmicutes;c__Erysipelotrichi;o__Erysipelotrichales;f__Erysipelotrichaceae;g__;s__	Species	2	7	4	419	1	0.770063	0.0766577	4.14801	0.0359081	0.0962852	0.0747448	0.329621	0.771823
k__Bacteria;p__Actinobacteria;c__Coriobacteriia;o__Coriobacteriales;f__Coriobacteriaceae;g__Atopobium;s__	Species	1	3	1	110	1	0.902893	0.0170096	11.413	0.0507975	0.0661709	-0.0737687	0.344434	0.793814
k__Bacteria;p__Proteobacteria;c__Gammaproteobacteria;o__Pasteurellales;f__Pasteurellaceae;g__Haemophilus;s__influenzae	Species	0	2	0	1783	1	0	0	14.4708	-0.0342268	0.0969673	0.0871103	0.351513	0.793814
k__Bacteria;p__Actinobacteria;c__Actinobacteria;o__Actinomycetales;f__Microbacteriaceae;g__Rathayibacter;s__caricis	Species	0	1	0	18	1	0	0	105.561	0.0210847	0.0368584	-0.0536625	0.362939	0.793814
k__Bacteria;p__Firmicutes;c__Bacilli;o__Bacillales;f__Bacillaceae;g__Bacillus;s__foraminis	Species	0	1	0	5	1	0	0	105.561	0.0125442	0.0224006	-0.0319262	0.3636	0.793814
k__Bacteria;p__Firmicutes;c__Bacilli;o__Gemellales;f__Gemellaceae;g__Gemella;s__	Species	0	1	0	1	1	0	0	105.561	0.00485277	0.00866575	-0.0123507	0.363601	0.793814
k__Bacteria;p__Proteobacteria;c__Gammaproteobacteria;o__Alteromonadales;f__Shewanellaceae;g__Shewanella;s__algae	Species	0	1	0	1	1	0	0	105.561	0.00461482	0.00864196	-0.0117451	0.365022	0.793814
k__Bacteria;p__Acidobacteria;c__Acidobacteria-6;o__iii1-15;f__mb2424;g__;s__	Species	0	1	0	6	1	0	0	105.561	0.0127515	0.0242406	-0.0324536	0.365456	0.793814
k__Bacteria;p__Proteobacteria;c__Alphaproteobacteria;o__Sphingomonadales;f__Sphingomonadaceae;g__Kaistobacter;s__	Species	0	1	0	5	1	0	0	105.561	0.0117413	0.0223203	-0.0298827	0.365456	0.793814
k__Bacteria;p__Actinobacteria;c__Actinobacteria;o__Actinomycetales;f__Intrasporangiaceae;g__Phycicoccus;s__	Species	0	1	0	4	1	0	0	105.561	0.0105466	0.0200491	-0.0268419	0.365456	0.793814
k__Bacteria;p__Actinobacteria;c__Thermoleophilia;o__Gaiellales;f__Gaiellaceae;g__;s__	Species	0	1	0	4	1	0	0	105.561	0.0105466	0.0200491	-0.0268419	0.365456	0.793814
k__Bacteria;p__Proteobacteria;c__Alphaproteobacteria;o__Rhizobiales;f__Phyllobacteriaceae;g__Aminobacter;s__	Species	0	1	0	38	1	0	0	105.561	0.0238156	0.0456185	-0.0606128	0.365672	0.793814
k__Bacteria;p__Proteobacteria;c__Alphaproteobacteria;o__Rhizobiales;f__Bradyrhizobiaceae;g__Balneimonas;s__	Species	0	1	0	11	1	0	0	105.561	0.0161536	0.030942	-0.0411122	0.365672	0.793814
k__Bacteria;p__Firmicutes;c__Clostridia;o__Clostridiales;f__[Tissierellaceae];g__;s__	Species	0	1	0	1	1	0	0	105.561	0.00445169	0.0086256	-0.0113299	0.365998	0.793814
k__Bacteria;p__Firmicutes;c__Bacilli;o__Bacillales;f__Thermoactinomycetaceae;Other;Other	Species	0	1	0	4	1	0	0	105.561	0.0094643	0.0199402	-0.0240875	0.368249	0.793814
k__Bacteria;p__Firmicutes;c__Bacilli;o__Lactobacillales;f__Aerococcaceae;g__Aerococcus;s__	Species	0	1	0	1	1	0	0	105.561	0.00402295	0.0085824	-0.0102388	0.368569	0.793814
k__Bacteria;p__Bacteroidetes;c__Bacteroidia;o__Bacteroidales;f__Prevotellaceae;g__Prevotella;s__nanceiensis	Species	0	1	0	1	1	0	0	105.561	0.00396998	0.00857704	-0.010104	0.368887	0.793814
k__Bacteria;p__Firmicutes;c__Erysipelotrichi;o__Erysipelotrichales;f__Erysipelotrichaceae;g__Coprobacillus;s__cateniformis	Species	0	1	0	1	1	0	0	105.561	0.00389958	0.00856992	-0.00992477	0.36931	0.793814
k__Bacteria;p__Actinobacteria;c__Actinobacteria;o__Actinomycetales;f__Brevibacteriaceae;g__Brevibacterium;s__	Species	0	1	0	6	1	0	0	105.561	0.0100179	0.0239644	-0.0254964	0.371302	0.793814
k__Bacteria;p__Firmicutes;c__Bacilli;o__Lactobacillales;f__Lactobacillaceae;g__Lactobacillus;Other	Species	1	3	8	2725	1	0.902893	0.0170096	11.413	0.0725176	0.127874	-0.00729942	0.372411	0.793814
k__Bacteria;p__Proteobacteria;c__Alphaproteobacteria;o__Rhizobiales;f__Methylocystaceae;g__Pleomorphomonas;s__oryzae	Species	0	1	0	5	1	0	0	105.561	0.00833816	0.0219756	-0.0212213	0.373371	0.793814
k__Bacteria;p__Actinobacteria;c__Coriobacteriia;o__Coriobacteriales;f__Coriobacteriaceae;g__Collinsella;s__stercoris	Species	0	1	0	5	1	0	0	105.561	0.00690815	0.0218286	-0.0175818	0.376722	0.793814
k__Bacteria;p__Proteobacteria;c__Alphaproteobacteria;o__Rhizobiales;f__Hyphomicrobiaceae;g__Hyphomicrobium;s__	Species	0	1	0	5	1	0	0	105.561	0.00631316	0.0217672	-0.0160676	0.378121	0.793814
k__Bacteria;p__Actinobacteria;c__Actinobacteria;o__Actinomycetales;f__Intrasporangiaceae;g__Knoellia;s__subterranea	Species	0	1	0	1	1	0	0	105.561	0.00244226	0.00842068	-0.00621578	0.378122	0.793814
k__Bacteria;p__Proteobacteria;c__Betaproteobacteria;o__Neisseriales;f__Neisseriaceae;g__Kingella;s__	Species	0	1	0	3	1	0	0	105.561	0.00459136	0.016811	-0.0116854	0.379013	0.793814
k__Bacteria;p__Bacteroidetes;c__Flavobacteriia;o__Flavobacteriales;f__Flavobacteriaceae;g__Capnocytophaga;s__	Species	0	1	0	6	1	0	0	105.561	0.00590076	0.0235407	-0.0150179	0.380194	0.793814
k__Bacteria;p__Proteobacteria;c__Alphaproteobacteria;Other;Other;Other;Other	Species	0	1	0	6	1	0	0	105.561	0.00590076	0.0235407	-0.0150179	0.380194	0.793814
k__Bacteria;p__Proteobacteria;c__Alphaproteobacteria;o__Rhizobiales;f__Rhizobiaceae;g__Rhizobium;s__	Species	3	7	33	30	0.732565	1.1669	0.190518	5.25281	0.164369	-0.0654845	0.0411536	0.384717	0.793814
k__Bacteria;p__Actinobacteria;c__Actinobacteria;o__Actinomycetales;f__Micrococcaceae;g__Renibacterium;s__	Species	1	3	1	18	1	0.902893	0.0170096	11.413	0.04127	0.0386443	-0.0484903	0.386537	0.793814
k__Bacteria;p__Proteobacteria;c__Alphaproteobacteria;o__Rhodospirillales;f__Rhodospirillaceae;g__Skermanella;s__	Species	0	1	0	27	1	0	0	105.561	0.00491688	0.0397673	-0.0125139	0.386809	0.793814
k__Bacteria;p__TM7;Other;Other;Other;Other;Other	Species	0	1	0	17	1	0	0	105.561	0.00426492	0.0344944	-0.0108546	0.386809	0.793814
k__Bacteria;p__Firmicutes;c__Bacilli;o__Bacillales;f__Bacillaceae;g__Bacillus;s__selenatarsenatis	Species	0	1	0	44	1	0	0	105.561	0.00486723	0.0453503	-0.0123875	0.38765	0.793814
k__Bacteria;p__Bacteroidetes;c__Bacteroidia;o__Bacteroidales;f__Porphyromonadaceae;g__Parabacteroides;Other	Species	5	13	428	78950	1	1.04511	0.283068	3.2424	0.173377	0.266804	0.636754	0.387917	0.793814
k__Bacteria;p__Firmicutes;c__Bacilli;o__Bacillales;f__Bacillaceae;g__Bacillus;s__cohnii	Species	0	1	0	112	1	0	0	105.561	0.00471086	0.0561778	-0.0119896	0.388857	0.793814
k__Bacteria;p__Bacteroidetes;c__Sphingobacteriia;o__Sphingobacteriales;f__Sphingobacteriaceae;g__;s__	Species	0	1	0	27	1	0	0	105.561	0.00332056	0.0395982	-0.00845111	0.388857	0.793814
k__Bacteria;p__Firmicutes;c__Bacilli;o__Bacillales;f__Paenibacillaceae;g__Brevibacillus;Other	Species	0	1	0	6	1	0	0	105.561	0.00193911	0.0231242	-0.0049352	0.388857	0.793814
k__Bacteria;p__Firmicutes;c__Bacilli;o__Bacillales;f__Bacillaceae;g__Bacillus;s__longiquaesitum	Species	0	1	0	4	1	0	0	105.561	0.00160381	0.0191257	-0.00408184	0.388857	0.793814
k__Bacteria;p__Actinobacteria;c__Actinobacteria;o__Actinomycetales;f__Microbacteriaceae;g__Mycetocola;s__	Species	0	1	0	4	1	0	0	105.561	0.00146501	0.019111	-0.00372859	0.389227	0.793814
k__Bacteria;p__Proteobacteria;c__Alphaproteobacteria;o__Rhodospirillales;f__Rhodospirillaceae;g__;s__	Species	0	1	0	52	1	0	0	105.561	0.0034432	0.0471263	-0.00876326	0.389411	0.793814
k__Bacteria;p__Proteobacteria;c__Betaproteobacteria;o__Methylophilales;f__Methylophilaceae;g__;s__	Species	0	1	0	16	1	0	0	105.561	0.00245708	0.0336295	-0.00625349	0.389411	0.793814
k__Bacteria;p__Actinobacteria;c__Actinobacteria;o__Actinomycetales;f__Nocardioidaceae;Other;Other	Species	0	1	0	7	1	0	0	105.561	0.00100427	0.0245973	-0.00255596	0.39106	0.793814
k__Bacteria;p__Actinobacteria;c__Actinobacteria;o__Actinomycetales;f__Williamsiaceae;g__Williamsia;s__	Species	0	1	0	252	1	0	0	105.561	0.00150338	0.0653284	-0.00382625	0.391968	0.793814
k__Bacteria;p__Firmicutes;c__Bacilli;o__Bacillales;f__Bacillaceae;g__Anoxybacillus;s__kestanbolensis	Species	0	1	0	179	1	0	0	105.561	0.00141089	0.0613091	-0.00359084	0.391968	0.793814
k__Bacteria;p__Firmicutes;c__Clostridia;o__Clostridiales;f__Lachnospiraceae;g__[Ruminococcus];s__torques	Species	0	1	0	1	1	0	0	105.561	0.000188323	0.00818344	-0.0004793	0.39197	0.793814
k__Bacteria;p__Cyanobacteria;c__Chloroplast;o__Stramenopiles;f__;g__;s__	Species	0	1	0	5	1	0	0	105.561	0.000148539	0.0211177	-0.000378044	0.392781	0.793814
k__Bacteria;p__Proteobacteria;c__Alphaproteobacteria;o__Rhizobiales;f__Brucellaceae;g__Pseudochrobactrum;s__	Species	1	3	1	579	1	0.902893	0.0170096	11.413	-0.147351	0.0784061	0.429003	0.394949	0.793814
k__Bacteria;p__Actinobacteria;c__Rubrobacteria;o__Rubrobacterales;f__Rubrobacteraceae;g__Rubrobacter;s__	Species	0	1	0	3	1	0	0	105.561	-0.000688282	0.0162525	0.00175174	0.395282	0.793814
k__Bacteria;p__Proteobacteria;c__Alphaproteobacteria;o__Rhizobiales;f__Methylobacteriaceae;g__;s__	Species	0	1	0	4	1	0	0	105.561	-0.00138853	0.0188049	0.00353393	0.396868	0.793814
k__Bacteria;p__Deferribacteres;c__Deferribacteres;o__Deferribacterales;f__Deferribacteraceae;g__Mucispirillum;s__schaedleri	Species	0	1	0	5	1	0	0	105.561	-0.00179873	0.0209078	0.00457793	0.39748	0.793814
k__Bacteria;p__Actinobacteria;c__Actinobacteria;o__Actinomycetales;f__Actinomycetaceae;g__Varibaculum;s__	Species	8	17	22	1285	0.639345	1.30166	0.467698	3.32914	0.12767	0.13006	0.276669	0.397504	0.793814
k__Bacteria;p__TM6;c__SJA-4;o__;f__;g__;s__	Species	0	1	0	12	1	0	0	105.561	-0.00575336	0.0295836	0.0146428	0.40288	0.798282
k__Bacteria;p__Proteobacteria;c__Betaproteobacteria;o__Burkholderiales;f__Burkholderiaceae;g__Lautropia;s__	Species	0	1	0	4	1	0	0	105.561	-0.00361008	0.0185629	0.00918796	0.40288	0.798282
k__Bacteria;p__Actinobacteria;c__Actinobacteria;o__Bifidobacteriales;f__Bifidobacteriaceae;g__;s__	Species	0	2	0	35	1	0	0	14.4708	-0.0770305	0.0407799	0.196049	0.403343	0.798282
k__Bacteria;p__Firmicutes;c__Clostridia;o__Clostridiales;f__Peptostreptococcaceae;g__Peptostreptococcus;s__anaerobius	Species	7	25	37	7664	0.67532	0.739405	0.259949	1.84465	0.343936	0.165168	-0.0279875	0.407097	0.803321
k__Bacteria;p__Proteobacteria;c__Epsilonproteobacteria;o__Campylobacterales;f__Campylobacteraceae;g__Arcobacter;s__cryaerophilus	Species	2	3	7	12	0.614193	1.82201	0.149857	16.1767	0.0623986	-0.0386413	0.071497	0.408631	0.803804
k__Bacteria;p__Bacteroidetes;c__Flavobacteriia;o__Flavobacteriales;f__Flavobacteriaceae;g__Capnocytophaga;s__ochracea	Species	0	1	0	4	1	0	0	105.561	-0.00657392	0.018235	0.0167312	0.410994	0.803804
k__Bacteria;p__Fusobacteria;c__Fusobacteriia;o__Fusobacteriales;f__Leptotrichiaceae;g__;s__	Species	0	1	0	4	1	0	0	105.561	-0.00686252	0.0182028	0.0174657	0.41179	0.803804
k__Bacteria;p__Firmicutes;c__Clostridia;o__Clostridiales;f__Lachnospiraceae;g__[Ruminococcus];Other	Species	1	4	1	6	1	0.674908	0.0135433	6.94094	0.0432204	0.0217159	-0.0540505	0.412176	0.803804
k__Bacteria;p__Proteobacteria;c__Alphaproteobacteria;o__Sphingomonadales;f__Erythrobacteraceae;Other;Other	Species	0	1	0	76	1	0	0	105.561	-0.0205994	0.0488956	0.0524272	0.413918	0.80484
k__Bacteria;p__Bacteroidetes;c__Flavobacteriia;o__Flavobacteriales;f__Flavobacteriaceae;g__Flavobacterium;s__	Species	3	5	28	69	0.448622	1.64556	0.250325	8.66194	0.0922238	-0.0709107	0.234023	0.415888	0.806313
k__Bacteria;p__Bacteroidetes;c__[Saprospirae];o__[Saprospirales];f__Chitinophagaceae;g__Flavisolibacter;s__	Species	1	1	8	12	0.466904	2.72071	0.0343995	214.812	0.0889767	-0.0372766	-0.0494831	0.419618	0.81118
k__Bacteria;p__Bacteroidetes;c__Bacteroidia;o__Bacteroidales;f__[Paraprevotellaceae];g__[Prevotella];s__	Species	0	1	0	335	1	0	0	105.561	-0.0397671	0.0640978	0.101211	0.423328	0.81128
k__Bacteria;p__Proteobacteria;c__Gammaproteobacteria;o__Oceanospirillales;f__Halomonadaceae;g__Halomonas;s__	Species	0	1	0	8	1	0	0	105.561	-0.0150207	0.0242108	0.038229	0.423329	0.81128
k__Bacteria;p__Firmicutes;c__Erysipelotrichi;o__Erysipelotrichales;f__Erysipelotrichaceae;Other;Other	Species	0	1	0	1	1	0	0	105.561	-0.00473851	0.00763767	0.0120599	0.42333	0.81128
k__Bacteria;p__Proteobacteria;c__Betaproteobacteria;o__Rhodocyclales;f__Rhodocyclaceae;g__Dechloromonas;s__	Species	0	1	0	22	1	0	0	105.561	-0.0224474	0.0344333	0.0571306	0.424794	0.811746
k__Bacteria;p__Cyanobacteria;c__Chloroplast;o__Cryptophyta;f__;g__;s__	Species	0	1	0	5	1	0	0	105.561	-0.0135975	0.019588	0.0346068	0.42675	0.813148
k__Bacteria;p__Firmicutes;c__Bacilli;o__Lactobacillales;f__Lactobacillaceae;g__Pediococcus;s__	Species	0	1	0	36	1	0	0	105.561	-0.0299345	0.0391825	0.076186	0.429955	0.81641
k__Bacteria;p__Bacteroidetes;c__Cytophagia;o__Cytophagales;f__Cytophagaceae;g__;s__	Species	1	3	1	102	1	0.902893	0.0170096	11.413	-0.08992	0.0560458	0.285047	0.430917	0.81641
k__Bacteria;p__Actinobacteria;c__Actinobacteria;o__Actinomycetales;f__Micrococcaceae;g__Rothia;s__aeria	Species	0	1	0	72	1	0	0	105.561	-0.0417905	0.0458286	0.10636	0.436647	0.824915
k__Bacteria;p__Proteobacteria;c__Betaproteobacteria;o__Burkholderiales;f__Burkholderiaceae;g__Burkholderia;s__bryophila	Species	2	3	13	58	0.614193	1.82201	0.149857	16.1767	0.0859321	-0.0522056	0.0681908	0.438504	0.826076
k__Bacteria;p__Cyanobacteria;c__Chloroplast;o__Streptophyta;f__;g__;s__	Species	15	28	277	978	0.26838	1.54071	0.723321	3.17615	0.579132	-0.150003	0.549905	0.44092	0.826295
k__Bacteria;p__Proteobacteria;c__Deltaproteobacteria;o__Myxococcales;f__Polyangiaceae;g__Chondromyces;s__	Species	0	1	0	40	1	0	0	105.561	-0.0407067	0.0391297	0.103602	0.442347	0.826295
k__Bacteria;p__Actinobacteria;c__Actinobacteria;o__Actinomycetales;f__Cellulomonadaceae;g__Cellulomonas;s__	Species	0	1	0	6	1	0	0	105.561	-0.0213303	0.0205039	0.0542874	0.442348	0.826295
k__Bacteria;p__TM7;c__TM7-3;Other;Other;Other;Other	Species	0	1	0	13	1	0	0	105.561	-0.0325614	0.0273722	0.0828716	0.448848	0.82925
k__Bacteria;p__Firmicutes;c__Bacilli;o__Bacillales;f__Alicyclobacillaceae;g__;s__	Species	0	1	0	12	1	0	0	105.561	-0.031647	0.0266036	0.0805444	0.448848	0.82925
k__Bacteria;p__Proteobacteria;c__Alphaproteobacteria;o__Rhizobiales;f__Brucellaceae;Other;Other	Species	0	1	0	4	1	0	0	105.561	-0.0198577	0.0166931	0.0505395	0.448848	0.82925
k__Bacteria;p__Proteobacteria;c__Alphaproteobacteria;o__Rhodospirillales;f__Acetobacteraceae;g__Gluconobacter;s__	Species	0	1	0	18	1	0	0	105.561	-0.0365995	0.0305071	0.093149	0.449285	0.82925
k__Bacteria;p__Firmicutes;c__Clostridia;o__Clostridiales;f__Lachnospiraceae;g__Epulopiscium;s__	Species	4	9	14	98	0.753832	1.21369	0.266153	4.48857	0.13458	0.0733393	0.0142022	0.450164	0.82925
k__Bacteria;p__Fusobacteria;c__Fusobacteriia;o__Fusobacteriales;f__Fusobacteriaceae;g__Fusobacterium;s__	Species	3	7	4	145	0.732565	1.1669	0.190518	5.25281	0.0998139	0.0590138	-0.0574885	0.452954	0.83205
k__Bacteria;p__Actinobacteria;c__Acidimicrobiia;o__Acidimicrobiales;f__Microthrixaceae;g__;s__	Species	0	1	0	20	1	0	0	105.561	-0.0409668	0.0311653	0.104264	0.454187	0.83205
k__Bacteria;p__Firmicutes;c__Clostridia;o__Clostridiales;f__Lachnospiraceae;g__Catonella;s__	Species	0	1	0	19	1	0	0	105.561	-0.0426445	0.0303805	0.108534	0.457942	0.834746
k__Bacteria;p__Actinobacteria;c__Actinobacteria;o__Actinomycetales;f__;g__;s__	Species	3	6	16	23	0.706611	1.36645	0.216467	6.56532	0.181279	-0.0471827	-0.0860741	0.458169	0.834746
k__Bacteria;p__Proteobacteria;c__Betaproteobacteria;o__Neisseriales;f__Neisseriaceae;g__Neisseria;Other	Species	1	5	3	145	1	0.537926	0.011235	4.90271	-0.00941164	0.0557874	0.135479	0.459467	0.834824
k__Bacteria;p__Actinobacteria;c__Actinobacteria;o__Actinomycetales;f__Microbacteriaceae;g__Clavibacter;s__	Species	1	2	1	174	1	1.35822	0.0227911	26.3849	-0.0828952	0.0585601	0.268852	0.460755	0.834882
k__Bacteria;p__Actinobacteria;c__Actinobacteria;o__Actinomycetales;f__Corynebacteriaceae;g__Corynebacterium;s__variabile	Species	0	1	0	2	1	0	0	105.561	-0.0185635	0.010778	0.0472458	0.470993	0.849296
k__Bacteria;p__Actinobacteria;c__Actinobacteria;o__Actinomycetales;f__Nocardioidaceae;g__;s__	Species	1	4	11	622	1	0.674908	0.0135433	6.94094	0.0469134	0.079445	0.0815661	0.471263	0.849296
k__Bacteria;p__Actinobacteria;c__Actinobacteria;o__Actinomycetales;f__Microbacteriaceae;g__Salinibacterium;s__	Species	0	1	0	112	1	0	0	105.561	-0.09195	0.044843	0.234021	0.483849	0.86962
k__Bacteria;p__Proteobacteria;c__Gammaproteobacteria;o__Pseudomonadales;f__Pseudomonadaceae;g__Pseudomonas;s__fragi	Species	1	3	1	254	1	0.902893	0.0170096	11.413	-0.0638486	0.0544457	0.220519	0.486214	0.871515
k__Bacteria;p__Actinobacteria;c__Actinobacteria;o__Actinomycetales;f__Micrococcaceae;g__Kocuria;Other	Species	2	4	59	83	0.662272	1.36229	0.121209	9.69623	0.0718718	-0.0597984	0.196879	0.493844	0.882813
k__Bacteria;p__Proteobacteria;c__Alphaproteobacteria;o__Rhizobiales;f__Phyllobacteriaceae;g__Defluvibacter;s__	Species	0	1	0	322	1	0	0	105.561	-0.129203	0.0526107	0.328833	0.498958	0.887186
k__Bacteria;p__Bacteroidetes;c__Flavobacteriia;o__Flavobacteriales;f__[Weeksellaceae];g__Wautersiella;s__	Species	0	1	0	21	1	0	0	105.561	-0.0691236	0.0281467	0.175926	0.498959	0.887186
k__Bacteria;p__Proteobacteria;c__Gammaproteobacteria;o__Pasteurellales;f__Pasteurellaceae;g__Actinobacillus;s__	Species	0	1	0	1	1	0	0	105.561	-0.0159016	0.00625856	0.040471	0.502023	0.890254
k__Bacteria;p__Firmicutes;c__Clostridia;o__Clostridiales;f__;g__;s__	Species	1	5	17	265	1	0.537926	0.011235	4.90271	0.0633003	0.0732097	0.0718785	0.503931	0.891261
k__Bacteria;p__Proteobacteria;c__Gammaproteobacteria;o__Pseudomonadales;f__Pseudomonadaceae;g__Pseudomonas;s__stutzeri	Species	2	10	20	2832	0.525325	0.532683	0.0556905	2.5721	-0.270558	0.0934352	1.04492	0.51072	0.900872
k__Bacteria;p__Firmicutes;c__Clostridia;o__Clostridiales;f__Veillonellaceae;g__Phascolarctobacterium;s__	Species	1	3	4	5	1	0.902893	0.0170096	11.413	0.0352384	-0.0205628	0.0401959	0.517971	0.911245
k__Bacteria;p__Proteobacteria;c__Alphaproteobacteria;o__Rhizobiales;Other;Other;Other	Species	5	14	21	158	1	0.966458	0.264272	2.94989	0.17311	0.0723955	0.093892	0.522041	0.915981
k__Bacteria;p__Actinobacteria;c__Actinobacteria;o__Actinomycetales;f__Actinomycetaceae;g__Actinomyces;Other	Species	1	2	1	41	1	1.35822	0.0227911	26.3849	0.0132156	0.0332764	0.0222228	0.534201	0.934852
k__Bacteria;p__Proteobacteria;c__Gammaproteobacteria;o__Oceanospirillales;f__Halomonadaceae;Other;Other	Species	1	2	3	4	1	1.35822	0.0227911	26.3849	0.0644223	-0.0173659	-0.0524458	0.539034	0.940766
k__Bacteria;p__Proteobacteria;c__Gammaproteobacteria;Other;Other;Other;Other	Species	1	2	1	35	1	1.35822	0.0227911	26.3849	0.0148033	0.0314572	0.018261	0.540905	0.940766
k__Bacteria;p__Proteobacteria;c__Alphaproteobacteria;o__Rhizobiales;f__Bradyrhizobiaceae;g__Bradyrhizobium;s__	Species	5	19	69	671	0.634751	0.697277	0.19719	2.01184	-0.0606563	0.0897357	0.879437	0.541825	0.940766
k__Bacteria;p__Proteobacteria;c__Epsilonproteobacteria;o__Campylobacterales;f__Campylobacteraceae;g__Campylobacter;s__	Species	5	13	88	1050	1	1.04511	0.283068	3.2424	0.321786	-0.0744023	-0.0666194	0.553402	0.958366
k__Bacteria;p__Firmicutes;c__Clostridia;o__Clostridiales;f__[Tissierellaceae];g__ph2;s__	Species	2	9	6	18	0.733665	0.594244	0.0613211	2.95155	0.0999563	0.0283246	-0.0561007	0.573077	0.98986
k__Bacteria;p__Firmicutes;c__Clostridia;o__Clostridiales;f__[Tissierellaceae];g__Anaerococcus;s__	Species	37	91	2387	9292	0.528704	1.17318	0.69263	1.97591	1.58209	0.169388	0.219806	0.586288	1
k__Bacteria;p__Firmicutes;c__Bacilli;o__Bacillales;f__Bacillaceae;g__Bacillus;s__muralis	Species	0	1	0	62	1	0	0	105.561	-0.157443	0.0284826	0.400706	0.59074	1
k__Bacteria;p__Bacteroidetes;c__Flavobacteriia;o__Flavobacteriales;f__[Weeksellaceae];g__;s__	Species	0	1	0	11	1	0	0	105.561	-0.0944288	0.0170829	0.240329	0.59074	1
k__Bacteria;p__Firmicutes;c__Bacilli;o__Lactobacillales;f__Streptococcaceae;g__Streptococcus;s__alactolyticus	Species	3	4	4	15	0.392158	2.06391	0.29642	12.4658	-0.060293	-0.0214083	0.331652	0.604344	1
k__Bacteria;p__Proteobacteria;c__Betaproteobacteria;o__Burkholderiales;f__Comamonadaceae;g__Rhodoferax;s__	Species	2	2	4	10	0.294448	2.74023	0.195891	38.3367	0.0913336	-0.0205995	-0.0670979	0.607143	1
k__Bacteria;p__Actinobacteria;c__Actinobacteria;o__Actinomycetales;Other;Other;Other	Species	6	19	31	194	0.818878	0.846282	0.267269	2.301	0.3557	0.061556	-0.18944	0.608396	1
k__Bacteria;p__Firmicutes;c__Clostridia;o__Clostridiales;f__Peptococcaceae;g__Peptococcus;s__	Species	1	4	1	4	1	0.674908	0.0135433	6.94094	0.026329	0.0107323	-0.0110739	0.609321	1
k__Bacteria;p__Firmicutes;c__Bacilli;o__Lactobacillales;f__Leuconostocaceae;g__;s__	Species	1	3	741	617	1	0.902893	0.0170096	11.413	-0.130179	-0.069307	0.82331	0.614833	1
k__Bacteria;p__Firmicutes;c__Clostridia;o__Clostridiales;f__Clostridiaceae;Other;Other	Species	20	53	171	1103	1	1.02959	0.54286	1.89895	0.635255	-0.0882636	0.605935	0.638229	1
k__Bacteria;p__Firmicutes;c__Bacilli;o__Lactobacillales;f__Carnobacteriaceae;g__Granulicatella;s__	Species	2	5	10	267	1	1.0861	0.101655	6.78187	0.0161246	0.0471138	0.237415	0.654264	1
k__Bacteria;p__Firmicutes;c__Clostridia;o__Clostridiales;f__[Tissierellaceae];g__Gallicola;s__	Species	1	3	2	3	1	0.902893	0.0170096	11.413	0.0432047	-0.00969835	-0.0213039	0.661066	1
k__Bacteria;p__Actinobacteria;c__Coriobacteriia;o__Coriobacteriales;f__Coriobacteriaceae;g__Eggerthella;s__lenta	Species	5	10	6	103	0.559278	1.37507	0.358212	4.56968	0.0901481	0.0342773	0.0698807	0.665811	1
k__Bacteria;p__Actinobacteria;c__Actinobacteria;o__Actinomycetales;f__Nocardioidaceae;g__Propionicimonas;s__	Species	1	2	2	21	1	1.35822	0.0227911	26.3849	0.0238389	0.0206756	0.0280097	0.674603	1
k__Bacteria;p__Firmicutes;c__Clostridia;o__Clostridiales;f__[Tissierellaceae];g__WAL_1855D;s__	Species	3	11	16	34	0.766486	0.731072	0.127971	2.85675	0.184064	0.0286004	-0.147253	0.679915	1
k__Bacteria;p__Firmicutes;c__Clostridia;o__Clostridiales;f__Peptostreptococcaceae;g__;s__	Species	5	16	325	10595	1	0.83867	0.233012	2.49218	-0.0703414	0.0756975	0.884044	0.686092	1
k__Bacteria;p__Actinobacteria;c__Actinobacteria;o__Actinomycetales;f__Microbacteriaceae;g__Candidatus Rhodoluna;s__	Species	3	6	16	90	0.706611	1.36645	0.216467	6.56532	0.0782165	-0.0312767	0.151903	0.689916	1
k__Bacteria;p__Actinobacteria;c__Actinobacteria;o__Bifidobacteriales;f__Bifidobacteriaceae;g__Bifidobacterium;s__longum	Species	12	27	92	23565	0.567968	1.2357	0.542502	2.67094	0.663719	0.0845712	-0.244341	0.693527	1
k__Bacteria;p__Firmicutes;c__Clostridia;o__Clostridiales;f__Ruminococcaceae;g__;s__	Species	4	7	4	69	0.495578	1.57242	0.329246	6.36671	0.0534879	0.0261051	0.0797913	0.702676	1
k__Bacteria;p__Bacteroidetes;c__Bacteroidia;o__Bacteroidales;f__Prevotellaceae;g__Prevotella;s__	Species	29	81	3301	149569	0.896344	0.956808	0.548267	1.64641	1.42247	0.139914	0.601297	0.712788	1
k__Bacteria;p__Proteobacteria;c__Alphaproteobacteria;o__Rhizobiales;f__Phyllobacteriaceae;Other;Other	Species	1	4	20	761	1	0.674908	0.0135433	6.94094	0.0162929	0.0420648	0.205277	0.716928	1
k__Bacteria;p__Firmicutes;c__Clostridia;o__Clostridiales;f__Lachnospiraceae;Other;Other	Species	5	19	35	78	0.634751	0.697277	0.19719	2.01184	0.218195	0.0320289	-0.0421107	0.719205	1
k__Bacteria;p__Proteobacteria;c__Gammaproteobacteria;o__Xanthomonadales;f__Sinobacteraceae;g__;s__	Species	1	3	4	7	1	0.902893	0.0170096	11.413	0.0647447	-0.0124668	-0.0349597	0.724655	1
k__Bacteria;p__Firmicutes;c__Bacilli;o__Lactobacillales;f__Enterococcaceae;g__Enterococcus;s__casseliflavus	Species	13	26	2876	23091	0.341501	1.41402	0.63365	3.02355	0.397968	0.0987312	0.914096	0.733114	1
k__Bacteria;p__Proteobacteria;c__Gammaproteobacteria;o__Xanthomonadales;f__Xanthomonadaceae;g__Stenotrophomonas;s__acidaminiphila	Species	1	1	8	78	0.466904	2.72071	0.0343995	214.812	0.0322456	-0.0225563	0.0955601	0.735935	1
k__Bacteria;p__[Thermi];c__Deinococci;o__Deinococcales;f__Deinococcaceae;g__Deinococcus;s__geothermalis	Species	3	12	206	109	0.767149	0.667385	0.118066	2.55498	0.290636	-0.0418564	0.0501906	0.741783	1
k__Bacteria;p__Actinobacteria;c__Actinobacteria;o__Bifidobacteriales;f__Bifidobacteriaceae;g__Bifidobacterium;s__animalis	Species	1	2	1	2	1	1.35822	0.0227911	26.3849	0.0269723	-0.00524145	-0.0126412	0.748896	1
k__Bacteria;p__Firmicutes;c__Bacilli;o__Lactobacillales;f__Enterococcaceae;g__Enterococcus;Other	Species	14	39	942	8636	1	0.968378	0.458963	1.94686	0.524889	-0.0798578	1.13755	0.757819	1
k__Bacteria;p__Bacteroidetes;c__Bacteroidia;o__Bacteroidales;f__Prevotellaceae;g__Prevotella;s__melaninogenica	Species	2	6	4	15	1	0.90179	0.0874526	5.16457	0.0673978	0.0127453	-0.00557045	0.778725	1
k__Bacteria;p__Bacteroidetes;c__Bacteroidia;o__Bacteroidales;f__Porphyromonadaceae;g__Parabacteroides;s__distasonis	Species	10	25	50	39157	0.841286	1.09469	0.44846	2.48847	0.526312	0.0541534	-0.23851	0.787554	1
k__Bacteria;p__Proteobacteria;c__Betaproteobacteria;o__Burkholderiales;f__Comamonadaceae;g__Tepidimonas;s__	Species	1	3	17	90	1	0.902893	0.0170096	11.413	-0.134842	-0.019675	0.548853	0.789034	1
k__Bacteria;p__Tenericutes;c__Mollicutes;o__Mycoplasmatales;f__Mycoplasmataceae;g__Ureaplasma;s__	Species	3	17	1210	443	0.300425	0.461341	0.0845409	1.65278	0.396221	0.0463899	-0.0347893	0.793038	1
k__Bacteria;p__Proteobacteria;c__Gammaproteobacteria;o__Legionellales;f__Coxiellaceae;g__Rickettsiella;s__	Species	1	1	1	3	0.466904	2.72071	0.0343995	214.812	0.0238838	-0.00544513	-0.00485697	0.79775	1
k__Bacteria;p__Firmicutes;c__Clostridia;o__Clostridiales;f__Veillonellaceae;g__Megasphaera;s__	Species	8	19	59	492	0.821225	1.15479	0.420481	2.8938	0.299609	0.0334184	0.0960358	0.812275	1
k__Bacteria;p__Actinobacteria;c__Actinobacteria;o__Actinomycetales;f__Geodermatophilaceae;g__Modestobacter;s__	Species	1	3	16	52	1	0.902893	0.0170096	11.413	0.0379122	-0.0165106	0.131832	0.818946	1
k__Bacteria;p__Firmicutes;c__Clostridia;o__Clostridiales;f__Clostridiaceae;g__Clostridium;s__butyricum	Species	5	17	45	327	0.805487	0.786025	0.219798	2.31009	0.204062	0.0276325	0.100904	0.819739	1
k__Bacteria;p__Proteobacteria;c__Alphaproteobacteria;o__Caulobacterales;f__Caulobacteraceae;g__;s__	Species	11	33	703	1146	0.856315	0.89059	0.386616	1.91483	0.238394	-0.045275	1.30048	0.830774	1
k__Bacteria;p__Proteobacteria;c__Betaproteobacteria;o__Burkholderiales;f__Alcaligenaceae;g__Sutterella;s__	Species	4	11	35	120	1	0.98524	0.222811	3.43904	0.122255	0.0168866	0.124778	0.862197	1
k__Bacteria;p__Firmicutes;c__Bacilli;o__Lactobacillales;f__Enterococcaceae;g__Vagococcus;s__	Species	1	2	1	4	1	1.35822	0.0227911	26.3849	0.0354976	0.00384404	-0.0345539	0.868046	1
k__Bacteria;p__Proteobacteria;c__Gammaproteobacteria;o__Xanthomonadales;f__Xanthomonadaceae;Other;Other	Species	1	2	3	11	1	1.35822	0.0227911	26.3849	0.0563228	-0.00647237	-0.0313997	0.868218	1
k__Bacteria;p__Firmicutes;c__Clostridia;o__Clostridiales;f__Ruminococcaceae;Other;Other	Species	2	3	2	11	0.614193	1.82201	0.149857	16.1767	0.053315	0.00610823	-0.0250302	0.870776	1
k__Bacteria;p__Actinobacteria;c__Actinobacteria;o__Actinomycetales;f__Micrococcaceae;g__Rothia;s__dentocariosa	Species	1	7	42	25	0.687435	0.381297	0.00835228	3.03581	0.157462	-0.0104075	-0.0977543	0.885573	1
k__Bacteria;p__Firmicutes;c__Erysipelotrichi;o__Erysipelotrichales;f__Erysipelotrichaceae;g__[Eubacterium];s__dolichum	Species	3	5	4	22	0.448622	1.64556	0.250325	8.66194	0.0769029	-0.00679373	0.000486808	0.889056	1
k__Bacteria;p__Firmicutes;c__Bacilli;o__Lactobacillales;f__Streptococcaceae;g__Streptococcus;s__agalactiae	Species	12	28	57022	74342	0.704366	1.18616	0.522572	2.55189	1.18853	0.0556431	0.0163157	0.889676	1
k__Bacteria;p__Bacteroidetes;c__[Saprospirae];o__[Saprospirales];f__Chitinophagaceae;g__;s__	Species	1	3	10	19	1	0.902893	0.0170096	11.413	0.067336	-0.00763412	0.0221059	0.893522	1
k__Bacteria;p__Proteobacteria;c__Gammaproteobacteria;o__Pseudomonadales;f__Moraxellaceae;g__Acinetobacter;s__rhizosphaerae	Species	4	9	40	6871	0.753832	1.21369	0.266153	4.48857	0.280905	0.0193932	-0.1383	0.893757	1
k__Bacteria;p__Actinobacteria;c__Actinobacteria;o__Actinomycetales;f__Nocardioidaceae;g__Friedmanniella;s__	Species	2	1	2	24	0.177876	5.48897	0.282517	326.428	0.0502836	-0.00482257	-0.0173722	0.916386	1
k__Bacteria;p__Actinobacteria;c__Actinobacteria;o__Actinomycetales;f__Microbacteriaceae;g__Microbacterium;Other	Species	7	7	18	141	0.0630392	2.8449	0.824645	9.81845	0.268756	-0.010716	-0.0778056	0.922046	1
k__Bacteria;p__Firmicutes;c__Bacilli;o__Lactobacillales;f__Enterococcaceae;g__Enterococcus;s__cecorum	Species	1	1	2	26	0.466904	2.72071	0.0343995	214.812	0.0361723	0.00412011	-0.0033965	0.931108	1
k__Bacteria;p__Firmicutes;c__Clostridia;o__Clostridiales;f__Ruminococcaceae;g__Faecalibacterium;s__prausnitzii	Species	5	17	29	78	0.805487	0.786025	0.219798	2.31009	0.361087	0.00792622	-0.253487	0.93562	1
k__Bacteria;p__Bacteroidetes;c__Bacteroidia;o__Bacteroidales;f__Porphyromonadaceae;g__Parabacteroides;s__	Species	1	1	1	7	0.466904	2.72071	0.0343995	214.812	0.0195672	0.00225365	0.00613166	0.940256	1
k__Bacteria;p__Actinobacteria;c__Actinobacteria;o__Actinomycetales;f__Nocardioidaceae;g__Aeromicrobium;s__	Species	1	1	1	7	0.466904	2.72071	0.0343995	214.812	0.011943	0.00143897	0.0254792	0.961797	1
k__Bacteria;p__OD1;c__SM2F11;o__;f__;g__;s__	Species	1	1	2	14	0.466904	2.72071	0.0343995	214.812	0.0484827	-0.00140602	-0.0349555	0.971991	1
k__Bacteria;p__Bacteroidetes;c__Bacteroidia;o__Bacteroidales;f__Rikenellaceae;g__;s__	Species	2	4	5	66	0.662272	1.36229	0.121209	9.69623	0.0504495	-0.00155047	0.0544711	0.980458	1
k__Bacteria;p__Firmicutes;c__Bacilli;o__Lactobacillales;Other;Other;Other	Species	6	27	2559	1167	0.302563	0.574927	0.187304	1.48919	0.383083	0.00376089	0.974709	0.987918	1
k__Bacteria;p__Proteobacteria;c__Gammaproteobacteria;o__Enterobacteriales;f__Enterobacteriaceae;Other	Genus	75	243	9980	3737199	1.43107e-08	0.0208238	0.00049222	0.139595	4.34573	6.94121	0.345867	1.4618e-39	6.92894e-37
k__Bacteria;p__Firmicutes;c__Bacilli;Other;Other;Other	Genus	87	110	14619	2558	1.43724e-20	35.0417	11.1065	177.907	5.84371	-3.78029	-0.288078	1.93772e-38	4.59239e-36
k__Bacteria;p__Firmicutes;c__Bacilli;o__Bacillales;f__Staphylococcaceae;g__Staphylococcus	Genus	90	217	2509017	445825	0.000182059	Inf	2.74801	Inf	13.7898	-6.72142	-0.0792325	6.45964e-37	1.02062e-34
k__Bacteria;p__Proteobacteria;c__Gammaproteobacteria;o__Enterobacteriales;f__Enterobacteriaceae;g__Klebsiella	Genus	53	215	706	657228	1.73998e-08	0.194407	0.104817	0.356501	1.50618	5.33162	1.02576	9.93715e-25	1.17755e-22
k__Bacteria;p__Proteobacteria;c__Gammaproteobacteria;o__Enterobacteriales;f__Enterobacteriaceae;g__	Genus	58	203	3534	3933558	0.000509394	0.367329	0.205046	0.659373	1.9573	6.08395	1.63747	1.67548e-16	1.58836e-14
k__Bacteria;p__Actinobacteria;c__Actinobacteria;o__Actinomycetales;f__Corynebacteriaceae;g__Corynebacterium	Genus	70	149	314045	118402	0.00431028	2.22649	1.24299	4.12537	8.14789	-3.8758	-0.192343	3.0268e-13	2.39117e-11
k__Bacteria;p__Proteobacteria;c__Betaproteobacteria;o__Burkholderiales;f__Comamonadaceae;g__Acidovorax	Genus	17	11	290	104	8.80411e-05	4.90365	2.06005	12.1519	0.680899	-0.79743	0.638785	2.81002e-09	1.90278e-07
k__Bacteria;Other;Other;Other;Other;Other	Genus	9	98	61	9452	3.45721e-08	0.166303	0.0700576	0.352089	0.312326	2.09604	0.158455	7.34534e-09	4.19862e-07
k__Bacteria;p__Proteobacteria;c__Gammaproteobacteria;o__Pseudomonadales;f__Moraxellaceae;g__Enhydrobacter	Genus	25	31	555	224	0.00165764	2.63386	1.38494	4.98408	1.073	-0.988461	0.799881	7.97206e-09	4.19862e-07
k__Bacteria;p__Proteobacteria;c__Betaproteobacteria;o__Burkholderiales;f__Comamonadaceae;g__Variovorax	Genus	39	55	562	310	0.000321403	2.61939	1.51661	4.52542	1.85641	-1.03091	-0.0505009	1.09472e-08	5.18898e-07
k__Bacteria;p__Firmicutes;c__Bacilli;o__Lactobacillales;f__Leuconostocaceae;g__Leuconostoc	Genus	38	83	7022	5053	0.199394	1.41595	0.835257	2.39056	2.78651	-1.69474	1.05434	7.25208e-08	3.12499e-06
k__Bacteria;p__Proteobacteria;c__Betaproteobacteria;o__Burkholderiales;f__Comamonadaceae;Other	Genus	43	72	610	479	0.00270684	2.18014	1.28723	3.69682	1.73983	-0.97521	0.469581	2.92038e-07	1.15355e-05
k__Bacteria;p__Firmicutes;c__Bacilli;o__Lactobacillales;f__Enterococcaceae;Other	Genus	31	171	3144	18322	7.12126e-09	0.225451	0.129459	0.386396	2.0767	1.93432	0.403089	8.0116e-07	2.92115e-05
k__Bacteria;p__Proteobacteria;c__Betaproteobacteria;o__Neisseriales;f__Neisseriaceae;g__Microvirgula	Genus	22	20	299	792	0.00027537	3.60637	1.76209	7.43327	0.841628	-0.791555	0.678861	1.70306e-06	5.76606e-05
k__Bacteria;p__Firmicutes;c__Bacilli;o__Lactobacillales;f__Leuconostocaceae;Other	Genus	40	94	4816	3229	0.378631	1.27563	0.757842	2.14071	2.58382	-1.38865	1.06622	2.44021e-06	7.71107e-05
k__Bacteria;p__Firmicutes;c__Bacilli;o__Lactobacillales;f__Aerococcaceae;g__	Genus	9	4	310	28	0.0014306	6.62058	1.78918	30.2296	0.621487	-0.528057	-0.0369319	3.70122e-06	0.000109649
k__Bacteria;p__Firmicutes;c__Bacilli;o__Bacillales;f__Bacillaceae;g__	Genus	6	3	15834	67	0.0135307	5.70183	1.1866	36.0071	1.07828	-0.909421	-0.184314	5.74043e-06	0.000160057
k__Bacteria;p__Bacteroidetes;c__Flavobacteriia;o__Flavobacteriales;f__[Weeksellaceae];g__Chryseobacterium	Genus	21	30	771	1650	0.0164017	2.16538	1.10212	4.20182	0.842898	-0.887911	1.25343	9.68924e-06	0.00025515
k__Bacteria;p__Proteobacteria;c__Alphaproteobacteria;o__Sphingomonadales;f__Sphingomonadaceae;g__Novosphingobium	Genus	4	2	131	3	0.0472575	5.59293	0.785755	62.9087	0.35789	-0.39338	0.116582	1.55352e-05	0.000387561
k__Bacteria;p__Bacteroidetes;c__Bacteroidia;o__Bacteroidales;f__Porphyromonadaceae;g__Porphyromonas	Genus	11	14	255	19	0.0596337	2.28105	0.897152	5.66574	0.540581	-0.418576	0.0192651	2.59413e-05	0.000614809
k__Bacteria;p__Proteobacteria;c__Alphaproteobacteria;o__Caulobacterales;f__Caulobacteraceae;g__Brevundimonas	Genus	30	72	814	1339	0.505848	1.19378	0.683888	2.05941	1.48601	-0.907673	0.899116	3.34454e-05	0.000752169
k__Bacteria;p__Proteobacteria;c__Gammaproteobacteria;o__Pasteurellales;f__Pasteurellaceae;g__Haemophilus	Genus	11	68	111	95548	0.0023036	0.361357	0.16323	0.736149	0.045892	1.80518	1.02746	3.57501e-05	0.000752169
k__Bacteria;p__Proteobacteria;c__Betaproteobacteria;o__Burkholderiales;f__Comamonadaceae;g__Schlegelella	Genus	4	0	12	0	0.00501739	Inf	1.8257	Inf	0.15332	-0.147951	-0.0110548	3.64976e-05	0.000752169
k__Bacteria;p__Firmicutes;c__Bacilli;o__Lactobacillales;f__Enterococcaceae;g__Enterococcus	Genus	64	215	424256	976771	0.000405426	0.33331	0.175199	0.634718	5.16439	2.4375	2.0483	3.85836e-05	0.000762026
k__Bacteria;p__Proteobacteria;c__Alphaproteobacteria;o__Sphingomonadales;f__Sphingomonadaceae;g__Sphingobium	Genus	5	2	78	4	0.0169328	7.06888	1.13168	75.3985	0.325638	-0.309137	0.0163188	4.17541e-05	0.000791658
k__Bacteria;p__Acidobacteria;c__[Chloracidobacteria];o__RB41;f__Ellin6075;g__	Genus	3	0	63	0	0.0190891	Inf	1.13339	Inf	0.204241	-0.26471	0.124518	6.97738e-05	0.00127203
k__Bacteria;p__Firmicutes;c__Clostridia;o__Clostridiales;f__[Tissierellaceae];g__Finegoldia	Genus	39	133	1556	41304	0.084007	0.639091	0.380016	1.06855	0.882423	1.55268	1.23624	8.28115e-05	0.00142468
k__Bacteria;p__Proteobacteria;c__Betaproteobacteria;o__Burkholderiales;f__Burkholderiaceae;g__Salinispora	Genus	6	4	37	11	0.0264834	4.26304	0.983784	21.0529	0.291529	-0.269653	0.0641486	8.41584e-05	0.00142468
k__Bacteria;p__Firmicutes;c__Clostridia;o__Clostridiales;f__Lachnospiraceae;g__Roseburia	Genus	6	4	30	7	0.0264834	4.26304	0.983784	21.0529	0.262746	-0.224729	0.0100306	0.000154849	0.00253099
k__Bacteria;p__Firmicutes;c__Bacilli;o__Lactobacillales;f__Streptococcaceae;g__Lactococcus	Genus	53	123	12560	28264	0.176527	1.40768	0.84057	2.37439	3.61682	-1.42291	1.41743	0.000165631	0.00261697
k__Bacteria;p__Proteobacteria;c__Alphaproteobacteria;o__Rhizobiales;f__Phyllobacteriaceae;g__Phyllobacterium	Genus	27	41	306	257	0.00952846	2.11669	1.15467	3.84775	1.31029	-0.635643	-0.0942066	0.000171934	0.00262892
k__Bacteria;p__Proteobacteria;c__Betaproteobacteria;o__Burkholderiales;f__Oxalobacteraceae;g__Cupriavidus	Genus	31	60	813	1093	0.0959187	1.6088	0.917035	2.79811	1.31474	-0.809314	0.883191	0.00018809	0.00278608
k__Bacteria;p__Actinobacteria;c__Actinobacteria;o__Actinomycetales;f__Actinomycetaceae;g__Actinomyces	Genus	22	35	43563	13966	0.0338598	1.9278	1.00419	3.64785	1.48779	-1.20918	0.96762	0.000203028	0.00291622
k__Bacteria;p__Proteobacteria;c__Betaproteobacteria;o__Burkholderiales;f__Oxalobacteraceae;g__Polynucleobacter	Genus	4	2	9	2	0.0472575	5.59293	0.785755	62.9087	0.156784	-0.124504	-0.0331785	0.000227689	0.00315087
k__Bacteria;p__Proteobacteria;c__Betaproteobacteria;o__Burkholderiales;f__Comamonadaceae;g__Curvibacter	Genus	13	15	115	132	0.0241232	2.56902	1.07287	6.08162	0.694101	-0.464061	0.0201409	0.000234572	0.00315087
k__Bacteria;p__Proteobacteria;c__Betaproteobacteria;o__Neisseriales;f__Neisseriaceae;g__Vitreoscilla	Genus	6	3	26	9	0.0135307	5.70183	1.1866	36.0071	0.175484	-0.211989	0.158891	0.000239306	0.00315087
k__Bacteria;p__Proteobacteria;c__Gammaproteobacteria;o__Pseudomonadales;f__Moraxellaceae;g__Alkanindiges	Genus	2	0	48	0	0.0720181	Inf	0.511591	Inf	0.0961987	-0.209344	0.232984	0.000338145	0.00433191
k__Bacteria;p__Bacteroidetes;c__Flavobacteriia;o__Flavobacteriales;f__[Weeksellaceae];g__Cloacibacterium	Genus	8	10	228	84	0.101995	2.27647	0.753173	6.65488	0.428726	-0.436809	0.357999	0.00036142	0.00450096
k__Bacteria;p__Proteobacteria;c__Alphaproteobacteria;o__Sphingomonadales;f__Sphingomonadaceae;g__Sphingomonas	Genus	10	13	304	128	0.0859484	2.21512	0.834313	5.71403	0.740938	-0.528344	0.0938957	0.000370332	0.00450096
k__Bacteria;p__Proteobacteria;c__Betaproteobacteria;o__Burkholderiales;f__Alcaligenaceae;g__	Genus	54	142	3588	8206	0.803084	1.07719	0.640889	1.82405	2.93691	-1.03067	1.10301	0.000417	0.00494145
k__Bacteria;p__Proteobacteria;c__Betaproteobacteria;o__Neisseriales;f__Neisseriaceae;g__Vogesella	Genus	6	3	87	46	0.0135307	5.70183	1.1866	36.0071	0.3106	-0.332275	0.210537	0.000512641	0.00592663
k__Bacteria;p__Verrucomicrobia;c__Verrucomicrobiae;o__Verrucomicrobiales;f__Verrucomicrobiaceae;g__Akkermansia	Genus	5	5	271	7	0.140777	2.80153	0.628116	12.4962	0.354666	-0.308104	0.00340531	0.000727771	0.00821342
k__Bacteria;p__Proteobacteria;c__Betaproteobacteria;o__Burkholderiales;f__Comamonadaceae;g__Diaphorobacter	Genus	9	12	1066	183	0.124191	2.14259	0.766876	5.77726	0.658999	-0.573194	0.386851	0.00105538	0.0114409
k__Bacteria;p__Firmicutes;c__Clostridia;o__Clostridiales;f__Clostridiaceae;g__SMB53	Genus	2	0	2	0	0.0720181	Inf	0.511591	Inf	0.0431049	-0.0435606	0.000938268	0.00106202	0.0114409
k__Bacteria;p__Firmicutes;c__Clostridia;o__Clostridiales;f__Eubacteriaceae;g__Pseudoramibacter_Eubacterium	Genus	2	0	5	0	0.0720181	Inf	0.511591	Inf	0.0758821	-0.0783821	0.00514788	0.00109873	0.0115049
k__Bacteria;p__Proteobacteria;c__Gammaproteobacteria;o__Enterobacteriales;f__Enterobacteriaceae;g__Proteus	Genus	13	60	195	331082	0.0525076	0.518684	0.24647	1.02463	0.579734	1.60855	0.163982	0.00111651	0.0115049
k__Bacteria;p__Firmicutes;c__Bacilli;o__Lactobacillales;f__Lactobacillaceae;g__Lactobacillus	Genus	36	57	47563	12022	0.00372259	2.18157	1.25858	3.77111	2.49476	-1.27639	1.15271	0.00137657	0.0138829
k__Bacteria;p__Proteobacteria;c__Betaproteobacteria;o__Burkholderiales;f__Comamonadaceae;g__Limnohabitans	Genus	2	0	3	0	0.0720181	Inf	0.511591	Inf	0.0572766	-0.0559477	-0.00273657	0.00152232	0.0150196
k__Bacteria;p__Proteobacteria;c__Gammaproteobacteria;o__Alteromonadales;f__[Chromatiaceae];g__Rheinheimera	Genus	2	0	24	0	0.0720181	Inf	0.511591	Inf	0.150526	-0.150066	-0.000948336	0.00155581	0.0150196
k__Bacteria;p__Proteobacteria;c__Betaproteobacteria;o__Burkholderiales;f__Comamonadaceae;g__Delftia	Genus	52	123	2581	5709	0.266805	1.34496	0.803981	2.26385	2.36547	-0.875823	1.36127	0.00158435	0.0150196
k__Bacteria;p__Proteobacteria;c__Gammaproteobacteria;o__Pseudomonadales;f__Pseudomonadaceae;Other	Genus	7	56	335	116235	0.00142794	0.284004	0.10475	0.66039	0.43185	1.32262	0.331779	0.00167485	0.0155663
k__Bacteria;p__Proteobacteria;c__Betaproteobacteria;o__Burkholderiales;f__Comamonadaceae;g__Comamonas	Genus	66	179	40501	86691	1	0.998607	0.562352	1.81033	5.91059	-1.26947	0.846651	0.00170954	0.0155831
k__Bacteria;p__Proteobacteria;c__Gammaproteobacteria;o__Xanthomonadales;f__Xanthomonadaceae;g__Stenotrophomonas	Genus	43	99	2153	4556	0.262413	1.33879	0.799046	2.24165	1.96209	-0.840288	1.23161	0.00257419	0.023022
k__Bacteria;p__Proteobacteria;c__Alphaproteobacteria;o__Rhodospirillales;f__Acetobacteraceae;g__Roseomonas	Genus	2	0	42	0	0.0720181	Inf	0.511591	Inf	0.175322	-0.163124	-0.0251173	0.00271091	0.0237958
k__Bacteria;p__Actinobacteria;c__Actinobacteria;o__Actinomycetales;f__Micrococcaceae;g__	Genus	3	3	30	5	0.34917	2.76019	0.362846	20.9989	0.175344	-0.169195	0.0570065	0.00320017	0.0275796
k__Bacteria;p__Proteobacteria;c__Gammaproteobacteria;o__Alteromonadales;f__Alteromonadaceae;g__Cellvibrio	Genus	2	0	50	0	0.0720181	Inf	0.511591	Inf	0.166453	-0.164532	-0.0039553	0.00328793	0.02783
k__Bacteria;p__Proteobacteria;c__Gammaproteobacteria;o__Enterobacteriales;f__Enterobacteriaceae;g__Serratia	Genus	13	50	181	211588	0.269668	0.655844	0.308924	1.31092	0.443139	1.25316	0.28142	0.00354499	0.0294794
k__Bacteria;p__Proteobacteria;c__Betaproteobacteria;o__Burkholderiales;f__Oxalobacteraceae;g__Ralstonia	Genus	6	4	124	35	0.0264834	4.26304	0.983784	21.0529	0.301175	-0.275624	0.134008	0.0036675	0.0299724
k__Bacteria;p__Actinobacteria;c__Actinobacteria;o__Actinomycetales;f__Streptomycetaceae;g__Streptomyces	Genus	2	1	234	4	0.177876	5.48897	0.282517	326.428	0.27695	-0.248052	-0.020533	0.00459362	0.0369047
k__Bacteria;p__Bacteroidetes;c__Sphingobacteriia;o__Sphingobacteriales;f__Sphingobacteriaceae;g__Sphingobacterium	Genus	2	1	17	1	0.177876	5.48897	0.282517	326.428	0.114421	-0.114742	0.0175178	0.00581264	0.0459199
k__Bacteria;p__Actinobacteria;c__Actinobacteria;o__Actinomycetales;f__Micrococcaceae;Other	Genus	2	1	15	2	0.177876	5.48897	0.282517	326.428	0.119466	-0.117563	0.0225573	0.00609449	0.046333
k__Bacteria;p__Proteobacteria;c__Gammaproteobacteria;o__Pseudomonadales;f__Moraxellaceae;g__Acinetobacter	Genus	48	135	3686	16071	0.804553	0.922974	0.552335	1.5454	2.65649	-0.879255	1.52177	0.00616013	0.046333
k__Bacteria;p__Actinobacteria;c__Actinobacteria;o__Actinomycetales;f__Dermabacteraceae;g__Dermabacter	Genus	7	44	1057	7437	0.024875	0.384278	0.14023	0.907141	0.590328	0.923318	0.144176	0.00617934	0.046333
k__Bacteria;p__Actinobacteria;c__Actinobacteria;o__Actinomycetales;f__Thermomonosporaceae;g__	Genus	1	0	318	0	0.269461	Inf	0.0695155	Inf	0.0313037	-0.207429	0.362671	0.00625594	0.046333
k__Bacteria;p__Proteobacteria;c__Betaproteobacteria;o__Neisseriales;f__Neisseriaceae;g__	Genus	4	6	41	21	0.467762	1.84109	0.372967	7.97814	0.279513	-0.194891	-0.00838885	0.0101582	0.0740768
k__Bacteria;p__Proteobacteria;c__Gammaproteobacteria;o__Enterobacteriales;f__Enterobacteriaceae;g__Morganella	Genus	4	2	4	3	0.0472575	5.59293	0.785755	62.9087	0.0813476	-0.0649073	0.00941675	0.0104595	0.0751185
k__Bacteria;p__TM7;c__TM7-3;o__I025;f__Rs-045;g__	Genus	2	1	18	4	0.177876	5.48897	0.282517	326.428	0.142443	-0.122315	-0.00242323	0.0122887	0.085292
k__Bacteria;p__Bacteroidetes;c__[Saprospirae];o__[Saprospirales];f__Saprospiraceae;g__	Genus	1	0	47	0	0.269461	Inf	0.0695155	Inf	0.0790822	-0.131293	0.107511	0.0127725	0.085292
k__Bacteria;p__Proteobacteria;c__Alphaproteobacteria;o__Caulobacterales;f__Caulobacteraceae;g__Phenylobacterium	Genus	1	0	8	0	0.269461	Inf	0.0695155	Inf	0.0448856	-0.0745198	0.0610216	0.0127725	0.085292
k__Bacteria;p__Actinobacteria;c__Actinobacteria;o__Actinomycetales;f__Micrococcaceae;g__Micrococcus	Genus	7	9	139	79	0.147847	2.19622	0.672273	6.86653	0.435043	-0.292066	0.05853	0.0127958	0.085292
k__Bacteria;p__Proteobacteria;c__Alphaproteobacteria;o__Rhizobiales;f__Rhizobiaceae;g__Agrobacterium	Genus	8	7	75	354	0.0322121	3.28905	1.00745	11.0142	0.374712	-0.283967	0.126857	0.0130795	0.085292
k__Bacteria;p__Spirochaetes;c__[Leptospirae];o__[Leptospirales];f__Leptospiraceae;g__Turneriella	Genus	1	0	33	0	0.269461	Inf	0.0695155	Inf	0.0784925	-0.118472	0.0823235	0.0138552	0.085292
k__Bacteria;p__Bacteroidetes;c__Cytophagia;o__Cytophagales;f__Cytophagaceae;g__Flectobacillus	Genus	1	0	32	0	0.269461	Inf	0.0695155	Inf	0.077828	-0.117469	0.0816266	0.0138552	0.085292
k__Bacteria;p__Firmicutes;c__Bacilli;o__Bacillales;f__[Exiguobacteraceae];g__Exiguobacterium	Genus	1	0	25	0	0.269461	Inf	0.0695155	Inf	0.0725213	-0.109459	0.0760609	0.0138552	0.085292
k__Bacteria;p__Verrucomicrobia;c__Verrucomicrobiae;o__Verrucomicrobiales;f__Verrucomicrobiaceae;g__Luteolibacter	Genus	1	0	13	0	0.269461	Inf	0.0695155	Inf	0.0587422	-0.0886617	0.0616093	0.0138552	0.085292
k__Bacteria;p__Proteobacteria;c__Betaproteobacteria;Other;Other;Other	Genus	1	0	9	0	0.269461	Inf	0.0695155	Inf	0.0512527	-0.0773576	0.0537543	0.0138552	0.085292
k__Bacteria;p__Actinobacteria;c__Actinobacteria;o__Actinomycetales;f__Kineosporiaceae;g__Kineococcus	Genus	1	0	1	0	0.269461	Inf	0.0695155	Inf	0.0154286	-0.023287	0.0161817	0.0138555	0.085292
k__Bacteria;p__Bacteroidetes;c__Cytophagia;o__Cytophagales;f__Cytophagaceae;g__Hymenobacter	Genus	1	0	18	0	0.269461	Inf	0.0695155	Inf	0.0713794	-0.097853	0.0545135	0.015119	0.0907139
k__Bacteria;p__Proteobacteria;c__Alphaproteobacteria;o__Rhizobiales;f__Beijerinckiaceae;g__Chelatococcus	Genus	1	0	9	0	0.269461	Inf	0.0695155	Inf	0.0558195	-0.0765222	0.0426302	0.015119	0.0907139
k__Bacteria;p__Proteobacteria;c__Alphaproteobacteria;o__Rhodobacterales;f__Rhodobacteraceae;g__Paracoccus	Genus	6	8	121	110	0.216004	2.10184	0.583003	7.13828	0.412131	-0.298035	0.146445	0.0154	0.0912452
k__Bacteria;p__Cyanobacteria;c__Oscillatoriophycideae;o__Chroococcales;f__Xenococcaceae;g__	Genus	1	0	15	0	0.269461	Inf	0.0695155	Inf	0.0753744	-0.0905588	0.0312671	0.0171865	0.100573
k__Bacteria;p__Actinobacteria;c__Actinobacteria;o__Bifidobacteriales;f__Bifidobacteriaceae;g__Gardnerella	Genus	5	4	235	120	0.0630559	3.51347	0.737458	18.1321	0.318597	-0.27051	0.13685	0.0179027	0.101129
k__Bacteria;p__Proteobacteria;c__Betaproteobacteria;o__Burkholderiales;f__Oxalobacteraceae;g__Herbaspirillum	Genus	9	11	33	55	0.0709701	2.34661	0.827111	6.48796	0.29377	-0.204469	0.155889	0.0180161	0.101129
k__Bacteria;p__Actinobacteria;c__Actinobacteria;o__Actinomycetales;f__Geodermatophilaceae;g__Blastococcus	Genus	1	0	125	0	0.269461	Inf	0.0695155	Inf	0.137698	-0.156697	0.0391217	0.018169	0.101129
k__Bacteria;p__Proteobacteria;c__Gammaproteobacteria;o__Pasteurellales;f__Pasteurellaceae;g__	Genus	1	0	5	0	0.269461	Inf	0.0695155	Inf	0.0530576	-0.0576262	0.0094075	0.0190835	0.101129
k__Bacteria;p__Tenericutes;c__Mollicutes;o__RF39;f__;g__	Genus	1	0	4	0	0.269461	Inf	0.0695155	Inf	0.0476587	-0.0517624	0.00845024	0.0190835	0.101129
k__Bacteria;p__Proteobacteria;c__Alphaproteobacteria;o__Rhizobiales;f__Brucellaceae;g__Ochrobactrum	Genus	16	42	316	1156	0.872288	1.03977	0.513331	2.02588	0.817801	-0.441753	0.588346	0.019188	0.101129
k__Bacteria;p__Bacteroidetes;c__Cytophagia;o__Cytophagales;f__Cytophagaceae;g__Dyadobacter	Genus	1	0	75	0	0.269461	Inf	0.0695155	Inf	0.131914	-0.138499	0.0135587	0.0197915	0.101129
k__Bacteria;p__Proteobacteria;c__Betaproteobacteria;o__Burkholderiales;Other;Other	Genus	1	0	35	0	0.269461	Inf	0.0695155	Inf	0.109154	-0.114603	0.0112193	0.0197915	0.101129
k__Bacteria;p__Proteobacteria;c__Alphaproteobacteria;o__Caulobacterales;f__Caulobacteraceae;g__Caulobacter	Genus	1	0	15	0	0.269461	Inf	0.0695155	Inf	0.0844532	-0.0886687	0.00868047	0.0197915	0.101129
k__Bacteria;p__Actinobacteria;c__Actinobacteria;o__Actinomycetales;f__Geodermatophilaceae;Other	Genus	1	0	8	0	0.269461	Inf	0.0695155	Inf	0.0669276	-0.0702683	0.00687911	0.0197916	0.101129
k__Bacteria;p__Firmicutes;c__Bacilli;o__Bacillales;f__Paenibacillaceae;g__Paenibacillus	Genus	1	0	6	0	0.269461	Inf	0.0695155	Inf	0.0592725	-0.0622312	0.00609229	0.0197916	0.101129
k__Bacteria;p__Firmicutes;c__Erysipelotrichi;o__Erysipelotrichales;f__Erysipelotrichaceae;g__Bulleidia	Genus	1	0	1	0	0.269461	Inf	0.0695155	Inf	0.021154	-0.0221584	0.00206826	0.0198418	0.101129
k__Bacteria;p__Proteobacteria;c__Alphaproteobacteria;o__Sphingomonadales;f__;g__	Genus	1	0	212	0	0.269461	Inf	0.0695155	Inf	0.173556	-0.169198	-0.00897352	0.0214809	0.103304
k__Bacteria;p__Proteobacteria;c__Gammaproteobacteria;o__Xanthomonadales;f__Xanthomonadaceae;g__Dokdonella	Genus	1	0	63	0	0.269461	Inf	0.0695155	Inf	0.134632	-0.131251	-0.00696097	0.0214809	0.103304
k__Bacteria;p__Bacteroidetes;c__Sphingobacteriia;o__Sphingobacteriales;f__;g__	Genus	1	0	30	0	0.269461	Inf	0.0695155	Inf	0.111165	-0.108374	-0.00574767	0.0214809	0.103304
k__Bacteria;p__Tenericutes;c__Mollicutes;o__Mycoplasmatales;f__Mycoplasmataceae;g__Mycoplasma	Genus	1	0	228	0	0.269461	Inf	0.0695155	Inf	0.177297	-0.171169	-0.0126197	0.0217184	0.103304
k__Bacteria;p__Proteobacteria;c__Deltaproteobacteria;o__Desulfovibrionales;f__Desulfovibrionaceae;g__Desulfovibrio	Genus	1	0	9	0	0.269461	Inf	0.0695155	Inf	0.0753177	-0.0724921	-0.00581834	0.0217937	0.103304
k__Bacteria;p__Firmicutes;c__Bacilli;o__Lactobacillales;f__Lactobacillaceae;Other	Genus	1	0	5	0	0.269461	Inf	0.0695155	Inf	0.0586085	-0.0564098	-0.00452755	0.0217937	0.103304
k__Bacteria;p__Actinobacteria;c__Actinobacteria;o__Actinomycetales;f__Microbacteriaceae;g__Leucobacter	Genus	1	0	1	0	0.269461	Inf	0.0695155	Inf	0.0226729	-0.0218223	-0.0017515	0.021794	0.103304
k__Bacteria;p__Proteobacteria;c__Gammaproteobacteria;o__Enterobacteriales;f__Enterobacteriaceae;g__Citrobacter	Genus	35	117	1472	141445	0.173005	0.691522	0.407981	1.16156	1.42057	1.0101	1.43312	0.0223794	0.105028
k__Bacteria;p__Firmicutes;c__Clostridia;o__Clostridiales;f__Veillonellaceae;g__Anaeromusa	Genus	1	0	12	0	0.269461	Inf	0.0695155	Inf	0.0866258	-0.0801275	-0.0133812	0.0228061	0.105981
k__Bacteria;p__Proteobacteria;c__Alphaproteobacteria;o__Caulobacterales;f__Caulobacteraceae;g__Asticcacaulis	Genus	1	0	6	0	0.269461	Inf	0.0695155	Inf	0.067166	-0.0604512	-0.0138269	0.0235415	0.107184
k__Bacteria;p__Actinobacteria;c__Thermoleophilia;o__Solirubrobacterales;f__;g__	Genus	1	0	10	0	0.269461	Inf	0.0695155	Inf	0.0832752	-0.0743725	-0.0183321	0.0237554	0.107184
k__Bacteria;p__Firmicutes;c__Bacilli;o__Bacillales;Other;Other	Genus	1	0	8	0	0.269461	Inf	0.0695155	Inf	0.0768158	-0.0680278	-0.018096	0.0239916	0.107184
k__Bacteria;p__Firmicutes;c__Bacilli;o__Lactobacillales;f__Aerococcaceae;g__Alloiococcus	Genus	1	0	1	0	0.269461	Inf	0.0695155	Inf	0.0244959	-0.0213976	-0.00637997	0.0243837	0.107184
k__Bacteria;p__Proteobacteria;c__Alphaproteobacteria;o__Sphingomonadales;f__Sphingomonadaceae;Other	Genus	1	0	15	0	0.269461	Inf	0.0695155	Inf	0.0980849	-0.0855661	-0.0257782	0.0244213	0.107184
k__Bacteria;p__Proteobacteria;c__Alphaproteobacteria;o__Rhizobiales;f__Beijerinckiaceae;g__	Genus	1	0	1	0	0.269461	Inf	0.0695155	Inf	0.0245212	-0.0213915	-0.00644456	0.0244217	0.107184
k__Bacteria;p__Proteobacteria;Other;Other;Other;Other	Genus	1	0	18	0	0.269461	Inf	0.0695155	Inf	0.107022	-0.0901779	-0.0346845	0.0254531	0.110686
k__Bacteria;p__Firmicutes;c__Bacilli;o__Gemellales;f__;g__	Genus	33	123	656	4743	0.0267364	0.5705	0.334582	0.961576	2.04134	0.663446	-0.704189	0.0273439	0.117827
k__Bacteria;p__Proteobacteria;c__Betaproteobacteria;o__Burkholderiales;f__Oxalobacteraceae;g__Janthinobacterium	Genus	14	25	379	364	0.18349	1.61118	0.734169	3.41664	0.804382	-0.382813	0.149181	0.0277018	0.118294
k__Bacteria;p__Bacteroidetes;c__Flavobacteriia;o__Flavobacteriales;f__Flavobacteriaceae;g__Flavobacterium	Genus	13	25	281	222	0.331242	1.47711	0.659255	3.17627	0.765531	-0.363707	0.126793	0.0284067	0.120221
k__Bacteria;p__Firmicutes;c__Bacilli;o__Bacillales;f__Bacillaceae;g__Geobacillus	Genus	0	7	0	19	0.196152	0	0	1.86964	0.013776	0.100354	-0.0346567	0.0303259	0.127208
k__Bacteria;p__Proteobacteria;c__Alphaproteobacteria;o__Rhizobiales;f__Bradyrhizobiaceae;g__Afipia	Genus	10	17	45	76	0.257455	1.66631	0.653195	4.04231	0.420753	-0.210684	0.0340388	0.0312199	0.129809
k__Bacteria;p__Firmicutes;c__Clostridia;o__Clostridiales;f__[Mogibacteriaceae];g__	Genus	4	5	11	7	0.258173	2.21719	0.429687	10.5658	0.158498	-0.0920068	-0.0348651	0.0323252	0.133236
k__Bacteria;p__Proteobacteria;c__Gammaproteobacteria;o__Enterobacteriales;f__Enterobacteriaceae;g__Salmonella	Genus	0	7	0	11	0.196152	0	0	1.86964	0.0121047	0.0710189	-0.030452	0.0334029	0.136491
k__Bacteria;p__Proteobacteria;c__Epsilonproteobacteria;o__Campylobacterales;f__Campylobacteraceae;g__Sulfurospirillum	Genus	3	5	56	158	0.448622	1.64556	0.250325	8.66194	0.128291	-0.199962	0.342532	0.0375039	0.151929
k__Bacteria;p__Proteobacteria;c__Gammaproteobacteria;o__Enterobacteriales;f__Enterobacteriaceae;g__Erwinia	Genus	0	12	0	40021	0.0410791	0	0	0.952783	0.0716551	0.434042	-0.180264	0.0378219	0.151929
k__Bacteria;p__Firmicutes;c__Clostridia;o__Clostridiales;f__[Tissierellaceae];g__1-68	Genus	2	3	20	3	0.614193	1.82201	0.149857	16.1767	0.113237	-0.0919982	0.00622497	0.0402044	0.160142
k__Bacteria;p__Bacteroidetes;c__Sphingobacteriia;o__Sphingobacteriales;f__Sphingobacteriaceae;g__Pedobacter	Genus	2	1	31	16	0.177876	5.48897	0.282517	326.428	0.154241	-0.131734	0.0224028	0.0407426	0.160933
k__Bacteria;p__Proteobacteria;c__Gammaproteobacteria;o__Pasteurellales;f__Pasteurellaceae;Other	Genus	1	13	5	68797	0.123667	0.200277	0.00465056	1.37066	0.0579706	0.54256	-0.00293125	0.0416917	0.162634
k__Bacteria;p__Actinobacteria;c__Actinobacteria;o__Actinomycetales;f__Propionibacteriaceae;g__	Genus	2	3	2261	71	0.614193	1.82201	0.149857	16.1767	0.329908	-0.255034	-0.0186627	0.0418594	0.162634
k__Bacteria;p__Actinobacteria;c__Actinobacteria;o__Actinomycetales;f__Pseudonocardiaceae;g__Pseudonocardia	Genus	1	1	45	3	0.466904	2.72071	0.0343995	214.812	0.111945	-0.10708	0.0236297	0.0549921	0.211921
k__Bacteria;p__Actinobacteria;c__Actinobacteria;o__Actinomycetales;f__Nocardiaceae;g__Rhodococcus	Genus	10	19	271	201	0.381458	1.4784	0.587814	3.51127	0.682686	-0.312344	0.0838798	0.0558152	0.213358
k__Bacteria;p__Proteobacteria;c__Gammaproteobacteria;o__Xanthomonadales;f__Xanthomonadaceae;g__	Genus	1	1	107	6	0.466904	2.72071	0.0343995	214.812	0.115168	-0.132051	0.0822343	0.0567545	0.215213
k__Bacteria;p__Firmicutes;c__Clostridia;o__Clostridiales;Other;Other	Genus	15	39	829	2357	0.868184	1.05112	0.507675	2.08609	0.813418	-0.373212	0.449234	0.06776	0.254907
k__Bacteria;p__Proteobacteria;c__Epsilonproteobacteria;o__Campylobacterales;f__Campylobacteraceae;g__Arcobacter	Genus	11	17	177	589	0.179605	1.85553	0.751079	4.41096	0.372661	-0.286177	0.606379	0.0690409	0.25768
k__Bacteria;p__Firmicutes;Other;Other;Other;Other	Genus	1	8	1	23	0.453491	0.332314	0.00739207	2.53828	0.0101993	0.0886313	0.0298228	0.0842019	0.31181
k__Bacteria;p__Firmicutes;c__Clostridia;o__Clostridiales;f__Lachnospiraceae;g__Dorea	Genus	8	16	43	46	0.477607	1.38879	0.495185	3.59515	0.408239	-0.147047	-0.148549	0.0885814	0.325485
k__Bacteria;p__Proteobacteria;c__Betaproteobacteria;o__Burkholderiales;f__Oxalobacteraceae;Other	Genus	1	2	121	6	1	1.35822	0.0227911	26.3849	0.154083	-0.120183	-0.00441457	0.0903316	0.329363
k__Bacteria;p__Firmicutes;c__Clostridia;o__Clostridiales;f__Clostridiaceae;g__	Genus	11	23	559	421	0.540516	1.3367	0.561379	3.01118	0.412221	-0.260764	0.483209	0.109672	0.396825
k__Bacteria;p__Actinobacteria;c__Actinobacteria;o__Actinomycetales;f__Dietziaceae;g__Dietzia	Genus	2	7	176	46	1	0.770063	0.0766577	4.14801	0.162979	-0.170841	0.294957	0.110508	0.396825
k__Bacteria;p__Actinobacteria;c__Actinobacteria;o__Actinomycetales;f__Micrococcaceae;g__Rothia	Genus	8	16	123	137	0.477607	1.38879	0.495185	3.59515	0.472189	-0.202973	0.0259699	0.113931	0.406039
k__Bacteria;p__Proteobacteria;c__Betaproteobacteria;o__Burkholderiales;f__Burkholderiaceae;g__Burkholderia	Genus	19	26	72	369	0.0182516	2.23765	1.1002	4.49102	0.592639	-0.220309	0.185317	0.117581	0.415922
k__Bacteria;p__Firmicutes;c__Bacilli;o__Gemellales;f__Gemellaceae;g__	Genus	0	5	0	34	0.32924	0	0	2.95699	-0.0361589	0.0882234	0.0909657	0.123746	0.434487
k__Bacteria;p__OD1;c__ABY1;o__;f__;g__	Genus	2	1	17	33	0.177876	5.48897	0.282517	326.428	0.111283	-0.0960477	0.0541046	0.132131	0.460292
k__Bacteria;p__Proteobacteria;c__Gammaproteobacteria;o__Alteromonadales;f__OM60;g__	Genus	1	1	6	2	0.466904	2.72071	0.0343995	214.812	0.0740878	-0.0459364	-0.031407	0.133038	0.460292
k__Bacteria;p__Firmicutes;c__Clostridia;o__Clostridiales;f__Ruminococcaceae;g__Oscillospira	Genus	7	12	324	95	0.30055	1.62791	0.524453	4.66439	0.288037	-0.16703	0.138971	0.140276	0.481819
k__Bacteria;p__Proteobacteria;c__Gammaproteobacteria;o__Aeromonadales;f__Aeromonadaceae;g__	Genus	14	26	187	29435	0.254452	1.54238	0.705707	3.25231	0.481725	-0.314919	0.92936	0.14717	0.501861
k__Bacteria;p__Actinobacteria;c__Actinobacteria;o__Bifidobacteriales;f__Bifidobacteriaceae;g__Alloscardovia	Genus	0	4	0	15	0.577373	0	0	4.11254	0.00788453	0.0557512	-0.0198353	0.151037	0.511367
k__Bacteria;p__Firmicutes;c__Clostridia;o__Clostridiales;f__Lachnospiraceae;g__Coprococcus	Genus	6	18	13	1542	1	0.897114	0.281739	2.46146	0.080804	0.234803	0.28185	0.156562	0.526313
k__Bacteria;p__Actinobacteria;c__Actinobacteria;o__Actinomycetales;f__Microbacteriaceae;Other	Genus	2	2	22	37	0.294448	2.74023	0.195891	38.3367	0.0830169	-0.102982	0.180848	0.15956	0.532616
k__Bacteria;p__Bacteroidetes;c__Bacteroidia;o__Bacteroidales;f__S24-7;g__	Genus	0	4	0	283	0.577373	0	0	4.11254	0.0141271	0.119775	-0.0355398	0.161462	0.535195
k__Bacteria;p__Proteobacteria;c__Betaproteobacteria;o__Neisseriales;f__Neisseriaceae;g__Eikenella	Genus	0	3	0	212	0.566458	0	0	6.57883	-0.0142889	0.127139	0.0359469	0.170086	0.55696
k__Bacteria;p__Actinobacteria;c__Coriobacteriia;o__Coriobacteriales;f__Coriobacteriaceae;g__Collinsella	Genus	2	14	8	33	0.252509	0.374247	0.0404822	1.68131	0.109024	0.0887414	-0.0555464	0.171435	0.55696
k__Bacteria;p__Firmicutes;c__Clostridia;o__Clostridiales;f__Lachnospiraceae;g__	Genus	22	43	368	919	0.164577	1.51033	0.800088	2.79742	0.780684	-0.221505	0.0392302	0.171553	0.55696
k__Bacteria;p__Proteobacteria;c__Alphaproteobacteria;o__Rhizobiales;f__Bradyrhizobiaceae;Other	Genus	2	6	96	19	1	0.90179	0.0874526	5.16457	0.192904	-0.106115	-0.000683431	0.181024	0.583404
k__Bacteria;p__Firmicutes;c__Bacilli;o__Lactobacillales;f__Lactobacillaceae;g__	Genus	0	2	0	2	1	0	0	14.4708	0.00775285	0.0179164	-0.019504	0.182534	0.583404
k__Bacteria;p__Firmicutes;c__Clostridia;o__Clostridiales;f__[Tissierellaceae];g__Peptoniphilus	Genus	27	73	155	4549	1	1.0039	0.567213	1.74816	0.590954	0.313947	0.660234	0.183391	0.583404
k__Bacteria;p__Proteobacteria;c__Gammaproteobacteria;o__Enterobacteriales;f__Enterobacteriaceae;g__Gluconacetobacter	Genus	1	4	1	376	1	0.674908	0.0135433	6.94094	-0.028899	0.149886	0.126838	0.18796	0.593953
k__Bacteria;p__Firmicutes;c__Clostridia;o__Clostridiales;f__Veillonellaceae;g__Megamonas	Genus	0	2	0	2	1	0	0	14.4708	0.006029	0.017559	-0.0151673	0.192102	0.603022
k__Bacteria;p__Firmicutes;c__Clostridia;o__Clostridiales;f__Veillonellaceae;g__Dialister	Genus	13	38	37	1160	0.865304	0.915475	0.423835	1.87223	0.517409	0.218105	-0.19429	0.197183	0.612783
k__Bacteria;p__Actinobacteria;c__Actinobacteria;o__Actinomycetales;f__Brevibacteriaceae;g__Brevibacterium	Genus	5	28	64	991	0.146895	0.454693	0.132678	1.2471	0.0546843	0.232962	0.661446	0.197797	0.612783
k__Bacteria;p__Actinobacteria;c__Actinobacteria;o__Actinomycetales;f__Micrococcaceae;g__Kocuria	Genus	3	4	64	83	0.392158	2.06391	0.29642	12.4658	0.158228	-0.115631	0.114231	0.201752	0.618547
k__Bacteria;p__Actinobacteria;c__Thermoleophilia;o__Solirubrobacterales;f__Solirubrobacteraceae;g__	Genus	1	1	37	18	0.466904	2.72071	0.0343995	214.812	0.110135	-0.0818748	0.01317	0.202267	0.618547
k__Bacteria;p__Proteobacteria;c__Alphaproteobacteria;o__Rhizobiales;f__Rhizobiaceae;Other	Genus	9	38	296	860	0.218514	0.603175	0.245137	1.34255	0.536199	0.278453	0.245227	0.20519	0.623462
k__Bacteria;p__Actinobacteria;c__Actinobacteria;o__Actinomycetales;f__Intrasporangiaceae;Other	Genus	0	2	0	7	1	0	0	14.4708	0.0119461	0.0364717	-0.0300531	0.20668	0.62399
k__Bacteria;p__Bacteroidetes;c__Bacteroidia;o__Bacteroidales;f__Bacteroidaceae;g__Bacteroides	Genus	33	100	108403	385362	0.52947	0.834136	0.488336	1.41011	1.92202	0.724451	1.50908	0.208165	0.624496
k__Bacteria;p__Firmicutes;c__Clostridia;o__Clostridiales;f__Veillonellaceae;g__Veillonella	Genus	50	170	7329	64581	0.0191859	0.545148	0.32171	0.925268	2.52118	0.532067	1.62154	0.217034	0.644441
k__Bacteria;p__Firmicutes;c__Clostridia;o__Clostridiales;f__Clostridiaceae;g__Clostridium	Genus	30	84	1379	30329	0.897014	0.95251	0.548908	1.63158	1.13564	0.439942	0.678685	0.217533	0.644441
k__Bacteria;p__Proteobacteria;c__Deltaproteobacteria;o__Bdellovibrionales;f__Bdellovibrionaceae;g__Bdellovibrio	Genus	1	1	7	4	0.466904	2.72071	0.0343995	214.812	0.0782098	-0.0441769	-0.0311035	0.219988	0.644833
k__Bacteria;p__Actinobacteria;c__Actinobacteria;o__Actinomycetales;f__Propionibacteriaceae;g__Propionibacterium	Genus	56	150	33636	49919	1	1.03206	0.610653	1.76	3.27954	-0.522946	1.61862	0.221165	0.644833
k__Bacteria;p__Actinobacteria;c__Actinobacteria;o__Actinomycetales;f__Actinomycetaceae;g__Arcanobacterium	Genus	0	2	0	2	1	0	0	14.4708	0.0010243	0.0164862	-0.00257684	0.221746	0.644833
k__Bacteria;p__Proteobacteria;c__Betaproteobacteria;o__Burkholderiales;f__Alcaligenaceae;g__Achromobacter	Genus	24	59	299	1295	0.669532	1.13975	0.62563	2.03637	0.854957	-0.26041	0.909286	0.224767	0.649631
k__Bacteria;p__Firmicutes;c__Clostridia;o__Clostridiales;f__Ruminococcaceae;g__Anaerotruncus	Genus	0	2	0	2	1	0	0	14.4708	0.000213356	0.0163074	-0.000536743	0.226829	0.651617
k__Bacteria;p__Bacteroidetes;c__Flavobacteriia;o__Flavobacteriales;f__Flavobacteriaceae;g__Capnocytophaga	Genus	0	2	0	10	1	0	0	14.4708	-0.000131871	0.0416722	0.00033175	0.230616	0.658505
k__Bacteria;p__Actinobacteria;c__Actinobacteria;o__Actinomycetales;f__Sanguibacteraceae;g__	Genus	0	2	0	6	1	0	0	14.4708	0.0101989	0.0313405	-0.0256576	0.235671	0.66891
k__Bacteria;p__Actinobacteria;c__Actinobacteria;o__Actinomycetales;f__Sporichthyaceae;g__	Genus	1	1	28	24	0.466904	2.72071	0.0343995	214.812	0.0774451	-0.0745449	0.0722018	0.242122	0.683129
k__Bacteria;p__Bacteroidetes;c__Flavobacteriia;o__Flavobacteriales;f__[Weeksellaceae];g__Elizabethkingia	Genus	0	2	0	15	1	0	0	14.4708	-0.0119093	0.046466	0.0299605	0.259021	0.726485
k__Bacteria;p__Proteobacteria;c__Epsilonproteobacteria;o__Campylobacterales;f__Campylobacteraceae;g__Campylobacter	Genus	9	20	102	1059	0.661915	1.24364	0.478187	2.99972	0.500833	-0.143074	-0.176486	0.268214	0.747845
k__Bacteria;p__Chloroflexi;c__Thermomicrobia;o__JG30-KF-CM45;f__;g__	Genus	0	2	0	6	1	0	0	14.4708	-0.00121764	0.0288761	0.00306325	0.275397	0.760672
k__Bacteria;p__Proteobacteria;c__Alphaproteobacteria;o__Rhizobiales;f__Hyphomicrobiaceae;g__Devosia	Genus	1	3	67	24	1	0.902893	0.0170096	11.413	0.0693464	-0.0814746	0.159189	0.277242	0.760672
k__Bacteria;p__Proteobacteria;c__Betaproteobacteria;o__Burkholderiales;f__Comamonadaceae;g__Leptothrix	Genus	1	8	7	41	0.453491	0.332314	0.00739207	2.53828	0.0897747	0.0755314	-0.0587011	0.277629	0.760672
k__Bacteria;p__Actinobacteria;c__Actinobacteria;o__Actinomycetales;f__Actinomycetaceae;g__Actinobaculum	Genus	0	2	0	13	1	0	0	14.4708	-0.00854367	0.0400802	0.0214935	0.284044	0.77188
k__Bacteria;p__Proteobacteria;c__Betaproteobacteria;o__Burkholderiales;f__Comamonadaceae;g__Paucibacter	Genus	0	2	0	19	1	0	0	14.4708	0.00883244	0.0445809	-0.02222	0.284977	0.77188
k__Bacteria;p__Proteobacteria;c__Betaproteobacteria;o__Burkholderiales;f__Comamonadaceae;g__Pelomonas	Genus	1	1	1	1	0.466904	2.72071	0.0343995	214.812	0.0196852	-0.0143202	0.00575489	0.286888	0.772643
k__Bacteria;p__Actinobacteria;c__Acidimicrobiia;o__Acidimicrobiales;f__C111;g__	Genus	1	1	13	11	0.466904	2.72071	0.0343995	214.812	0.0926265	-0.05251	-0.0224214	0.290715	0.778525
k__Bacteria;p__Actinobacteria;c__Coriobacteriia;o__Coriobacteriales;f__Coriobacteriaceae;g__	Genus	0	4	0	107	0.577373	0	0	4.11254	-0.0415036	0.0691368	0.104412	0.293202	0.780775
k__Bacteria;p__Actinobacteria;c__Coriobacteriia;o__Coriobacteriales;f__Coriobacteriaceae;g__Adlercreutzia	Genus	1	1	1	1	0.466904	2.72071	0.0343995	214.812	0.0217461	-0.0138667	0.000584196	0.3026	0.801299
k__Bacteria;p__Actinobacteria;c__Actinobacteria;o__Actinomycetales;f__Microbacteriaceae;g__	Genus	1	9	20	66	0.298367	0.294142	0.00662416	2.17625	0.103508	0.0916288	-0.0176385	0.308949	0.813564
k__Bacteria;p__Firmicutes;c__Bacilli;o__Bacillales;f__Staphylococcaceae;g__Jeotgalicoccus	Genus	0	2	0	352	1	0	0	14.4708	-0.029868	0.0862861	0.0751395	0.312301	0.817849
k__Bacteria;p__Proteobacteria;c__Alphaproteobacteria;o__Rhizobiales;f__Rhizobiaceae;g__Shinella	Genus	0	3	0	598	0.566458	0	0	6.57883	-0.0355162	0.0907017	0.0893488	0.315671	0.821466
k__Bacteria;p__Firmicutes;c__Clostridia;o__Clostridiales;f__Lachnospiraceae;g__[Ruminococcus]	Genus	15	31	104	344	0.372729	1.37282	0.650738	2.79344	0.615932	-0.142606	0.0181872	0.318072	0.821466
k__Bacteria;p__Actinobacteria;c__Actinobacteria;o__Actinomycetales;f__Streptomycetaceae;Other	Genus	1	2	73	68	1	1.35822	0.0227911	26.3849	0.120005	-0.0825223	0.0413314	0.320745	0.821466
k__Bacteria;p__Firmicutes;c__Clostridia;o__Clostridiales;f__[Tissierellaceae];g__Parvimonas	Genus	1	1	1	1	0.466904	2.72071	0.0343995	214.812	0.0247506	-0.013205	-0.00697967	0.325925	0.821466
k__Bacteria;p__Firmicutes;c__Erysipelotrichi;o__Erysipelotrichales;f__Erysipelotrichaceae;g__	Genus	2	7	4	419	1	0.770063	0.0766577	4.14801	0.0532714	0.0967817	0.0301635	0.328468	0.821466
k__Bacteria;p__Firmicutes;c__Clostridia;o__Clostridiales;f__Lachnospiraceae;g__Lachnospira	Genus	2	8	3	250	1	0.671158	0.0681711	3.45388	0.0489817	0.0823326	0.0181638	0.329603	0.821466
k__Bacteria;p__Actinobacteria;c__Coriobacteriia;o__Coriobacteriales;f__Coriobacteriaceae;g__Atopobium	Genus	1	3	1	110	1	0.902893	0.0170096	11.413	0.0432562	0.0678256	-0.0538747	0.333755	0.821466
k__Bacteria;p__Proteobacteria;c__Gammaproteobacteria;o__Xanthomonadales;f__Xanthomonadaceae;g__Luteimonas	Genus	6	19	50	830	0.818878	0.846282	0.267269	2.301	0.137325	0.172662	0.521799	0.337096	0.821466
k__Bacteria;p__Actinobacteria;c__Actinobacteria;o__Actinomycetales;f__Microbacteriaceae;g__Rathayibacter	Genus	0	1	0	18	1	0	0	105.561	0.0175053	0.0384831	-0.0440386	0.343292	0.821466
k__Bacteria;p__Firmicutes;c__Clostridia;o__Clostridiales;f__[Tissierellaceae];g__	Genus	0	1	0	1	1	0	0	105.561	0.00412091	0.00905926	-0.0103671	0.343293	0.821466
k__Bacteria;p__Firmicutes;c__Bacilli;o__Gemellales;f__Gemellaceae;g__Gemella	Genus	0	1	0	1	1	0	0	105.561	0.00409391	0.00905351	-0.0102991	0.343614	0.821466
k__Bacteria;p__Proteobacteria;c__Gammaproteobacteria;o__Alteromonadales;f__Shewanellaceae;g__Shewanella	Genus	0	1	0	1	1	0	0	105.561	0.0040132	0.0090363	-0.0100961	0.344573	0.821466
k__Bacteria;p__Acidobacteria;c__Acidobacteria-6;o__iii1-15;f__mb2424;g__	Genus	0	1	0	6	1	0	0	105.561	0.0112288	0.0253601	-0.0282486	0.344731	0.821466
k__Bacteria;p__Proteobacteria;c__Alphaproteobacteria;o__Sphingomonadales;f__Sphingomonadaceae;g__Kaistobacter	Genus	0	1	0	5	1	0	0	105.561	0.0103393	0.0233511	-0.0260108	0.344731	0.821466
k__Bacteria;p__Actinobacteria;c__Actinobacteria;o__Actinomycetales;f__Intrasporangiaceae;g__Phycicoccus	Genus	0	1	0	4	1	0	0	105.561	0.00928724	0.020975	-0.0233641	0.344731	0.821466
k__Bacteria;p__Actinobacteria;c__Thermoleophilia;o__Gaiellales;f__Gaiellaceae;g__	Genus	0	1	0	4	1	0	0	105.561	0.00928724	0.020975	-0.0233641	0.344731	0.821466
k__Bacteria;p__Proteobacteria;c__Alphaproteobacteria;o__Rhizobiales;f__Phyllobacteriaceae;g__Aminobacter	Genus	0	1	0	38	1	0	0	105.561	0.020155	0.0475349	-0.0507044	0.346952	0.821466
k__Bacteria;p__Proteobacteria;c__Alphaproteobacteria;o__Rhizobiales;f__Bradyrhizobiaceae;g__Balneimonas	Genus	0	1	0	11	1	0	0	105.561	0.0136707	0.0322418	-0.0343916	0.346952	0.821466
k__Bacteria;p__Firmicutes;c__Bacilli;o__Lactobacillales;f__Aerococcaceae;g__Aerococcus	Genus	0	1	0	1	1	0	0	105.561	0.00343441	0.00891246	-0.00864003	0.351492	0.821466
k__Bacteria;p__Firmicutes;c__Erysipelotrichi;o__Erysipelotrichales;f__Erysipelotrichaceae;g__Coprobacillus	Genus	0	1	0	1	1	0	0	105.561	0.00334439	0.00889314	-0.00841355	0.352575	0.821466
k__Bacteria;p__Firmicutes;c__Bacilli;o__Bacillales;f__Thermoactinomycetaceae;Other	Genus	0	1	0	4	1	0	0	105.561	0.00758728	0.020611	-0.0190875	0.353498	0.821466
k__Bacteria;p__Firmicutes;c__Clostridia;o__Clostridiales;f__Peptostreptococcaceae;g__Peptostreptococcus	Genus	7	27	37	7668	0.423103	0.678554	0.24006	1.67673	0.336922	0.184484	-0.00955562	0.356225	0.821466
k__Bacteria;p__Actinobacteria;c__Actinobacteria;o__Actinomycetales;f__Microbacteriaceae;g__Microbacterium	Genus	8	8	220	168	0.0434721	2.86709	0.906087	9.07731	0.432473	-0.124229	-0.102682	0.357181	0.821466
k__Bacteria;p__Firmicutes;c__Bacilli;o__Bacillales;f__Bacillaceae;Other	Genus	0	3	0	197	0.566458	0	0	6.57883	-0.143715	0.071671	0.361546	0.357279	0.821466
k__Bacteria;p__Proteobacteria;c__Alphaproteobacteria;o__Rhizobiales;f__Methylocystaceae;g__Pleomorphomonas	Genus	0	1	0	5	1	0	0	105.561	0.00750247	0.0227425	-0.0188741	0.357918	0.821466
k__Bacteria;p__Proteobacteria;c__Alphaproteobacteria;o__Rhizobiales;f__Hyphomicrobiaceae;g__Hyphomicrobium	Genus	0	1	0	5	1	0	0	105.561	0.00695965	0.0226253	-0.0175085	0.360473	0.821466
k__Bacteria;p__Actinobacteria;c__Actinobacteria;o__Actinomycetales;f__Intrasporangiaceae;g__Knoellia	Genus	0	1	0	1	1	0	0	105.561	0.00269236	0.00875267	-0.00677322	0.360475	0.821466
k__Bacteria;p__Actinobacteria;c__Actinobacteria;o__Actinomycetales;f__Micrococcaceae;g__Renibacterium	Genus	1	3	1	18	1	0.902893	0.0170096	11.413	0.0403745	0.0406596	-0.0457879	0.363051	0.823379
k__Bacteria;p__Proteobacteria;c__Alphaproteobacteria;Other;Other;Other	Genus	0	1	0	6	1	0	0	105.561	0.00570711	0.0241705	-0.0143575	0.368563	0.8319
k__Bacteria;p__Proteobacteria;c__Betaproteobacteria;o__Neisseriales;f__Neisseriaceae;g__Kingella	Genus	0	1	0	3	1	0	0	105.561	0.00337083	0.017068	-0.00848006	0.372868	0.837628
k__Bacteria;p__Proteobacteria;c__Betaproteobacteria;o__Methylophilales;f__Methylophilaceae;g__	Genus	0	1	0	16	1	0	0	105.561	0.00454991	0.0343706	-0.0114463	0.38002	0.843938
k__Bacteria;p__Actinobacteria;c__Actinobacteria;o__Actinomycetales;f__Microbacteriaceae;g__Mycetocola	Genus	0	1	0	4	1	0	0	105.561	0.00192695	0.0193801	-0.00484767	0.38359	0.843938
k__Bacteria;p__Proteobacteria;c__Alphaproteobacteria;o__Rhizobiales;f__Rhizobiaceae;g__Rhizobium	Genus	3	7	33	30	0.732565	1.1669	0.190518	5.25281	0.170652	-0.0656789	0.0244263	0.384221	0.843938
k__Bacteria;p__Proteobacteria;c__Alphaproteobacteria;o__Rhodospirillales;f__Rhodospirillaceae;g__Skermanella	Genus	0	1	0	27	1	0	0	105.561	0.00301122	0.0399094	-0.00757539	0.386167	0.843938
k__Bacteria;p__TM7;Other;Other;Other;Other	Genus	0	1	0	17	1	0	0	105.561	0.00261195	0.0346176	-0.00657093	0.386167	0.843938
k__Bacteria;p__Actinobacteria;c__Rubrobacteria;o__Rubrobacterales;f__Rubrobacteraceae;g__Rubrobacter	Genus	0	1	0	3	1	0	0	105.561	0.000559251	0.0164504	-0.00140692	0.390581	0.843938
k__Bacteria;p__Bacteroidetes;c__Sphingobacteriia;o__Sphingobacteriales;f__Sphingobacteriaceae;g__	Genus	0	1	0	27	1	0	0	105.561	0.00104547	0.0394753	-0.00263011	0.391375	0.843938
k__Bacteria;p__Firmicutes;c__Bacilli;o__Bacillales;f__Paenibacillaceae;g__Brevibacillus	Genus	0	1	0	6	1	0	0	105.561	0.000610523	0.0230524	-0.00153591	0.391375	0.843938
k__Bacteria;p__Proteobacteria;c__Alphaproteobacteria;o__Rhizobiales;f__Methylobacteriaceae;g__	Genus	0	1	0	4	1	0	0	105.561	0.000194411	0.0189976	-0.000489085	0.393088	0.843938
k__Bacteria;p__Actinobacteria;c__Actinobacteria;o__Actinomycetales;f__Nocardioidaceae;Other	Genus	0	1	0	7	1	0	0	105.561	0.000159124	0.0245251	-0.000400313	0.393482	0.843938
k__Bacteria;p__Proteobacteria;c__Alphaproteobacteria;o__Rhodospirillales;f__Rhodospirillaceae;g__	Genus	0	1	0	52	1	0	0	105.561	-0.000742942	0.0465937	0.00186904	0.395831	0.845152
k__Bacteria;p__Bacteroidetes;c__Bacteroidia;o__Bacteroidales;f__Porphyromonadaceae;g__Parabacteroides	Genus	16	38	479	118114	0.618621	1.17153	0.574176	2.3045	0.658245	0.286986	0.388183	0.403565	0.847224
k__Bacteria;p__Deferribacteres;c__Deferribacteres;o__Deferribacterales;f__Deferribacteraceae;g__Mucispirillum	Genus	0	1	0	5	1	0	0	105.561	-0.0020172	0.0206528	0.00507471	0.404263	0.847224
k__Bacteria;p__Cyanobacteria;c__Chloroplast;o__Stramenopiles;f__;g__	Genus	0	1	0	5	1	0	0	105.561	-0.00238891	0.0205698	0.00600983	0.406142	0.847224
k__Bacteria;p__Proteobacteria;c__Alphaproteobacteria;o__Sphingomonadales;f__Erythrobacteraceae;Other	Genus	0	1	0	76	1	0	0	105.561	-0.00608984	0.0498011	0.0153203	0.406764	0.847224
k__Bacteria;p__Actinobacteria;c__Actinobacteria;o__Actinomycetales;f__Williamsiaceae;g__Williamsia	Genus	0	1	0	252	1	0	0	105.561	-0.00911526	0.0631354	0.0229315	0.408995	0.847224
k__Bacteria;p__Firmicutes;c__Bacilli;o__Bacillales;f__Bacillaceae;g__Anoxybacillus	Genus	0	1	0	179	1	0	0	105.561	-0.00855446	0.0592511	0.0215206	0.408995	0.847224
k__Bacteria;p__Firmicutes;c__Clostridia;o__Clostridiales;f__Lachnospiraceae;g__Epulopiscium	Genus	4	9	14	98	0.753832	1.21369	0.266153	4.48857	0.16563	0.0797898	-0.0650204	0.411996	0.847224
k__Bacteria;p__TM6;c__SJA-4;o__;f__;g__	Genus	0	1	0	12	1	0	0	105.561	-0.00546158	0.0289884	0.0137398	0.413399	0.847224
k__Bacteria;p__Proteobacteria;c__Betaproteobacteria;o__Burkholderiales;f__Burkholderiaceae;g__Lautropia	Genus	0	1	0	4	1	0	0	105.561	-0.003427	0.0181894	0.00862138	0.413399	0.847224
k__Bacteria;p__Proteobacteria;c__Alphaproteobacteria;o__Rhizobiales;f__Methylobacteriaceae;g__Methylobacterium	Genus	1	2	10	10	1	1.35822	0.0227911	26.3849	0.0722756	-0.0381905	0.00941617	0.416278	0.847224
k__Bacteria;p__[Thermi];c__Deinococci;o__Deinococcales;f__Deinococcaceae;g__Deinococcus	Genus	4	13	224	120	1	0.826937	0.191174	2.77345	0.344256	-0.109911	0.130232	0.416463	0.847224
k__Bacteria;p__Cyanobacteria;c__Chloroplast;o__Streptophyta;f__;g__	Genus	15	28	277	978	0.26838	1.54071	0.723321	3.17615	0.65943	-0.1581	0.346217	0.419926	0.850619
k__Bacteria;p__Bacteroidetes;c__Cytophagia;o__Cytophagales;f__Cytophagaceae;g__	Genus	1	3	1	102	1	0.902893	0.0170096	11.413	-0.0316781	0.057576	0.135249	0.426382	0.860021
k__Bacteria;p__Fusobacteria;c__Fusobacteriia;o__Fusobacteriales;f__Fusobacteriaceae;g__Fusobacterium	Genus	3	7	4	145	0.732565	1.1669	0.190518	5.25281	0.100695	0.0616575	-0.0589155	0.433751	0.865079
k__Bacteria;p__Fusobacteria;c__Fusobacteriia;o__Fusobacteriales;f__Leptotrichiaceae;g__	Genus	0	1	0	4	1	0	0	105.561	-0.00704925	0.0173693	0.017734	0.43436	0.865079
k__Bacteria;p__Bacteroidetes;c__[Saprospirae];o__[Saprospirales];f__Chitinophagaceae;g__Flavisolibacter	Genus	1	1	8	12	0.466904	2.72071	0.0343995	214.812	0.0841665	-0.0361443	-0.0367378	0.435061	0.865079
k__Bacteria;p__Cyanobacteria;c__Chloroplast;o__Cryptophyta;f__;g__	Genus	0	1	0	5	1	0	0	105.561	-0.00860245	0.0191646	0.0216414	0.438357	0.865079
k__Bacteria;p__Bacteroidetes;c__Bacteroidia;o__Bacteroidales;f__Prevotellaceae;g__Prevotella	Genus	32	87	27436	149596	1	0.995653	0.578829	1.69433	1.80911	-0.306986	0.747874	0.441179	0.865079
k__Bacteria;p__Firmicutes;c__Bacilli;o__Bacillales;f__Bacillaceae;g__Bacillus	Genus	4	9	14	308	0.753832	1.21369	0.266153	4.48857	0.0492506	0.0972391	0.26888	0.443177	0.865079
k__Bacteria;p__Bacteroidetes;c__Bacteroidia;o__Bacteroidales;f__[Paraprevotellaceae];g__[Prevotella]	Genus	0	1	0	335	1	0	0	105.561	-0.0313778	0.0614295	0.0789378	0.444024	0.865079
k__Bacteria;p__Firmicutes;c__Erysipelotrichi;o__Erysipelotrichales;f__Erysipelotrichaceae;Other	Genus	0	1	0	1	1	0	0	105.561	-0.00373887	0.00731973	0.00940596	0.444026	0.865079
k__Bacteria;p__Proteobacteria;c__Betaproteobacteria;o__Rhodocyclales;f__Rhodocyclaceae;g__Dechloromonas	Genus	0	1	0	22	1	0	0	105.561	-0.0173342	0.0330146	0.043608	0.445315	0.865079
k__Bacteria;p__Firmicutes;c__Bacilli;o__Lactobacillales;f__Lactobacillaceae;g__Pediococcus	Genus	0	1	0	36	1	0	0	105.561	-0.0234214	0.0372235	0.0589217	0.454591	0.879495
k__Bacteria;p__Proteobacteria;c__Gammaproteobacteria;o__Pasteurellales;f__Pasteurellaceae;g__Actinobacillus	Genus	0	1	0	1	1	0	0	105.561	-0.00510061	0.00700523	0.0128317	0.463153	0.880468
k__Bacteria;p__Proteobacteria;c__Alphaproteobacteria;o__Rhizobiales;f__Brucellaceae;g__Pseudochrobactrum	Genus	1	3	1	579	1	0.902893	0.0170096	11.413	-0.105279	0.0680523	0.319972	0.464399	0.880468
k__Bacteria;p__Proteobacteria;c__Deltaproteobacteria;o__Myxococcales;f__Polyangiaceae;g__Chondromyces	Genus	0	1	0	40	1	0	0	105.561	-0.0284121	0.0372785	0.0714769	0.466043	0.880468
k__Bacteria;p__Actinobacteria;c__Actinobacteria;o__Actinomycetales;f__Cellulomonadaceae;g__Cellulomonas	Genus	0	1	0	6	1	0	0	105.561	-0.0148879	0.0195339	0.0374539	0.466044	0.880468
k__Bacteria;p__Actinobacteria;c__Actinobacteria;o__Actinomycetales;f__Nocardioidaceae;g__	Genus	1	4	11	622	1	0.674908	0.0135433	6.94094	0.0632277	0.0795249	0.0393852	0.472009	0.880468
k__Bacteria;p__Actinobacteria;c__Actinobacteria;o__Actinomycetales;f__Actinomycetaceae;g__Varibaculum	Genus	8	17	22	1285	0.639345	1.30166	0.467698	3.32914	0.0952309	0.110114	0.356088	0.472345	0.880468
k__Bacteria;p__Proteobacteria;c__Alphaproteobacteria;o__Rhodospirillales;f__Acetobacteraceae;g__Gluconobacter	Genus	0	1	0	18	1	0	0	105.561	-0.0245807	0.0290785	0.0618381	0.472994	0.880468
k__Bacteria;p__TM7;c__TM7-3;Other;Other;Other	Genus	0	1	0	13	1	0	0	105.561	-0.0222091	0.026021	0.055872	0.473669	0.880468
k__Bacteria;p__Firmicutes;c__Bacilli;o__Bacillales;f__Alicyclobacillaceae;g__	Genus	0	1	0	12	1	0	0	105.561	-0.0215855	0.0252903	0.054303	0.473669	0.880468
k__Bacteria;p__Proteobacteria;c__Alphaproteobacteria;o__Rhizobiales;f__Brucellaceae;Other	Genus	0	1	0	4	1	0	0	105.561	-0.0135443	0.015869	0.0340737	0.473669	0.880468
k__Bacteria;p__Actinobacteria;c__Actinobacteria;o__Actinomycetales;f__;g__	Genus	3	6	16	23	0.706611	1.36645	0.216467	6.56532	0.171983	-0.0454461	-0.0613407	0.476111	0.88155
k__Bacteria;p__Actinobacteria;c__Acidimicrobiia;o__Acidimicrobiales;f__Microthrixaceae;g__	Genus	0	1	0	20	1	0	0	105.561	-0.0270661	0.0296804	0.0680908	0.478445	0.882424
k__Bacteria;p__Actinobacteria;c__Actinobacteria;o__Bifidobacteriales;f__Bifidobacteriaceae;g__	Genus	0	2	0	35	1	0	0	14.4708	-0.0659454	0.0344138	0.1659	0.481681	0.884948
k__Bacteria;p__Proteobacteria;c__Gammaproteobacteria;o__Pseudomonadales;f__Pseudomonadaceae;g__Pseudomonas	Genus	37	100	1189	22689	1	1.00527	0.594867	1.68847	1.40611	-0.19413	1.20917	0.509613	0.929783
k__Bacteria;p__Firmicutes;c__Bacilli;o__Lactobacillales;f__Leuconostocaceae;g__	Genus	1	3	741	617	1	0.902893	0.0170096	11.413	-0.049069	-0.0919407	0.619154	0.510008	0.929783
k__Bacteria;p__Actinobacteria;c__Actinobacteria;o__Actinomycetales;f__Microbacteriaceae;g__Clavibacter	Genus	1	2	1	174	1	1.35822	0.0227911	26.3849	-0.0622218	0.0513231	0.213594	0.519739	0.943894
k__Bacteria;p__Proteobacteria;c__Gammaproteobacteria;Other;Other;Other	Genus	1	2	1	35	1	1.35822	0.0227911	26.3849	0.0208227	0.0320065	0.00290856	0.534841	0.96465
k__Bacteria;p__Proteobacteria;c__Alphaproteobacteria;o__Rhizobiales;Other;Other	Genus	5	14	21	158	1	0.966458	0.264272	2.94989	0.18273	0.0702783	0.0686247	0.535238	0.96465
k__Bacteria;p__Firmicutes;c__Clostridia;o__Clostridiales;f__Veillonellaceae;g__Phascolarctobacterium	Genus	1	3	4	5	1	0.902893	0.0170096	11.413	0.046999	-0.0195705	0.0101513	0.540042	0.969621
k__Bacteria;p__Firmicutes;c__Clostridia;o__Clostridiales;f__;g__	Genus	1	5	17	265	1	0.537926	0.011235	4.90271	0.0463346	0.0662	0.11324	0.545927	0.975416
k__Bacteria;p__Firmicutes;c__Clostridia;o__Clostridiales;f__[Tissierellaceae];g__ph2	Genus	2	9	6	18	0.733665	0.594244	0.0613211	2.95155	0.0967473	0.0301654	-0.0474531	0.54925	0.975416
k__Bacteria;p__Proteobacteria;c__Gammaproteobacteria;o__Oceanospirillales;f__Halomonadaceae;g__Halomonas	Genus	2	1	2	8	0.177876	5.48897	0.282517	326.428	0.0346955	-0.0196743	0.0222829	0.549443	0.975416
k__Bacteria;p__Firmicutes;c__Clostridia;o__Clostridiales;f__Lachnospiraceae;g__Catonella	Genus	0	1	0	19	1	0	0	105.561	-0.0472016	0.0242714	0.118746	0.551519	0.975448
k__Bacteria;p__Actinobacteria;c__Actinobacteria;o__Actinomycetales;Other;Other	Genus	6	19	31	194	0.818878	0.846282	0.267269	2.301	0.350961	0.0683299	-0.174987	0.570043	1
k__Bacteria;p__Actinobacteria;c__Actinobacteria;o__Actinomycetales;f__Microbacteriaceae;g__Salinibacterium	Genus	0	1	0	112	1	0	0	105.561	-0.0823432	0.0363647	0.207153	0.570419	1
k__Bacteria;p__Proteobacteria;c__Gammaproteobacteria;o__Oceanospirillales;f__Halomonadaceae;Other	Genus	1	2	3	4	1	1.35822	0.0227911	26.3849	0.0613564	-0.0156903	-0.0441157	0.579726	1
k__Bacteria;p__Firmicutes;c__Clostridia;o__Clostridiales;f__Clostridiaceae;Other	Genus	20	53	171	1103	1	1.02959	0.54286	1.89895	0.75232	-0.103428	0.326351	0.585178	1
k__Bacteria;p__Firmicutes;c__Clostridia;o__Clostridiales;f__Peptococcaceae;g__Peptococcus	Genus	1	4	1	4	1	0.674908	0.0135433	6.94094	0.0273732	0.0114515	-0.0135821	0.586202	1
k__Bacteria;p__Proteobacteria;c__Alphaproteobacteria;o__Rhizobiales;f__Phyllobacteriaceae;g__Defluvibacter	Genus	0	1	0	322	1	0	0	105.561	-0.11019	0.0420636	0.277208	0.589737	1
k__Bacteria;p__Bacteroidetes;c__Flavobacteriia;o__Flavobacteriales;f__[Weeksellaceae];g__Wautersiella	Genus	0	1	0	21	1	0	0	105.561	-0.0589517	0.022504	0.148306	0.589737	1
k__Bacteria;p__Proteobacteria;c__Betaproteobacteria;o__Burkholderiales;f__Comamonadaceae;g__Rhodoferax	Genus	2	2	4	10	0.294448	2.74023	0.195891	38.3367	0.0742917	-0.0216455	-0.0226611	0.590814	1
k__Bacteria;p__Firmicutes;c__Clostridia;o__Clostridiales;f__[Tissierellaceae];g__Anaerococcus	Genus	37	91	2387	9292	0.528704	1.17318	0.69263	1.97591	1.50446	0.15133	0.407145	0.62648	1
k__Bacteria;p__Firmicutes;c__Clostridia;o__Clostridiales;f__[Tissierellaceae];g__WAL_1855D	Genus	3	11	16	34	0.766486	0.731072	0.127971	2.85675	0.175634	0.0332292	-0.124139	0.63242	1
k__Bacteria;p__Proteobacteria;c__Betaproteobacteria;o__Burkholderiales;f__Comamonadaceae;g__Tepidimonas	Genus	1	3	17	90	1	0.902893	0.0170096	11.413	-0.0816002	-0.0347549	0.41474	0.643011	1
k__Bacteria;p__Actinobacteria;c__Coriobacteriia;o__Coriobacteriales;f__Coriobacteriaceae;g__Eggerthella	Genus	5	10	6	103	0.559278	1.37507	0.358212	4.56968	0.109233	0.0353095	0.0211022	0.657375	1
k__Bacteria;p__Firmicutes;c__Clostridia;o__Clostridiales;f__[Tissierellaceae];g__Gallicola	Genus	1	3	2	3	1	0.902893	0.0170096	11.413	0.0402396	-0.00936823	-0.0136075	0.672749	1
k__Bacteria;p__Actinobacteria;c__Actinobacteria;o__Actinomycetales;f__Microbacteriaceae;g__Candidatus Rhodoluna	Genus	3	6	16	90	0.706611	1.36645	0.216467	6.56532	0.0992387	-0.0328736	0.0969234	0.676333	1
k__Bacteria;p__Actinobacteria;c__Actinobacteria;o__Actinomycetales;f__Nocardioidaceae;g__Propionicimonas	Genus	1	2	2	21	1	1.35822	0.0227911	26.3849	0.0284323	0.0204436	0.0161375	0.678797	1
k__Bacteria;p__Proteobacteria;c__Alphaproteobacteria;o__Rhizobiales;f__Bradyrhizobiaceae;g__Bradyrhizobium	Genus	5	19	69	671	0.634751	0.697277	0.19719	2.01184	-0.00562634	0.0610659	0.732522	0.679544	1
k__Bacteria;p__Actinobacteria;c__Actinobacteria;o__Bifidobacteriales;f__Bifidobacteriaceae;g__Bifidobacterium	Genus	36	93	15519	129502	0.800407	1.08218	0.637856	1.82376	2.02436	0.171091	0.358042	0.69693	1
k__Bacteria;p__Firmicutes;c__Clostridia;o__Clostridiales;f__Lachnospiraceae;Other	Genus	5	19	35	78	0.634751	0.697277	0.19719	2.01184	0.223444	0.0342869	-0.0540055	0.700501	1
k__Bacteria;p__Proteobacteria;c__Betaproteobacteria;o__Neisseriales;f__Neisseriaceae;g__Neisseria	Genus	3	8	81	154	1	1.01719	0.169982	4.36073	0.148014	-0.0373101	0.0778178	0.706588	1
k__Bacteria;p__Firmicutes;c__Clostridia;o__Clostridiales;f__Peptostreptococcaceae;g__	Genus	5	16	325	10595	1	0.83867	0.233012	2.49218	0.0842489	0.070798	0.490447	0.710775	1
k__Bacteria;p__Firmicutes;c__Bacilli;o__Lactobacillales;f__Carnobacteriaceae;g__Granulicatella	Genus	2	5	10	267	1	1.0861	0.101655	6.78187	0.0219821	0.0389715	0.217454	0.71113	1
k__Bacteria;p__Bacteroidetes;c__Flavobacteriia;o__Flavobacteriales;f__[Weeksellaceae];g__	Genus	0	1	0	11	1	0	0	105.561	-0.0717413	0.0117816	0.180481	0.716415	1
k__Bacteria;p__Proteobacteria;c__Alphaproteobacteria;o__Caulobacterales;f__Caulobacteraceae;g__	Genus	11	33	703	1146	0.856315	0.89059	0.386616	1.91483	0.348975	-0.0758496	1.01208	0.723635	1
k__Bacteria;p__Firmicutes;c__Clostridia;o__Clostridiales;f__Ruminococcaceae;g__	Genus	4	7	4	69	0.495578	1.57242	0.329246	6.36671	0.0608948	0.0240517	0.0604684	0.725732	1
k__Bacteria;p__Proteobacteria;c__Gammaproteobacteria;o__Xanthomonadales;f__Sinobacteraceae;g__	Genus	1	3	4	7	1	0.902893	0.0170096	11.413	0.0587507	-0.0122084	-0.0194522	0.73089	1
k__Bacteria;p__Proteobacteria;c__Alphaproteobacteria;o__Rhizobiales;f__Phyllobacteriaceae;Other	Genus	1	4	20	761	1	0.674908	0.0135433	6.94094	0.0188134	0.0330458	0.196947	0.776034	1
k__Bacteria;p__Actinobacteria;c__Actinobacteria;o__Actinomycetales;f__Geodermatophilaceae;g__Modestobacter	Genus	1	3	16	52	1	0.902893	0.0170096	11.413	0.0530223	-0.0188302	0.0923843	0.794807	1
k__Bacteria;p__Tenericutes;c__Mollicutes;o__Mycoplasmatales;f__Mycoplasmataceae;g__Ureaplasma	Genus	3	17	1210	443	0.300425	0.461341	0.0845409	1.65278	0.375587	0.0433826	0.0177612	0.80663	1
k__Bacteria;p__Proteobacteria;c__Gammaproteobacteria;o__Legionellales;f__Coxiellaceae;g__Rickettsiella	Genus	1	1	1	3	0.466904	2.72071	0.0343995	214.812	0.0242734	-0.00513948	-0.00578501	0.809274	1
k__Bacteria;p__Firmicutes;c__Bacilli;o__Lactobacillales;f__Enterococcaceae;g__Vagococcus	Genus	1	2	1	4	1	1.35822	0.0227911	26.3849	0.0337118	0.00500317	-0.0296683	0.829156	1
k__Bacteria;p__Firmicutes;c__Clostridia;o__Clostridiales;f__Lachnospiraceae;g__Blautia	Genus	16	36	65	3485	0.499706	1.24843	0.609244	2.46931	0.548863	0.036911	0.0379915	0.835907	1
k__Bacteria;p__Firmicutes;c__Clostridia;o__Clostridiales;f__Veillonellaceae;g__Megasphaera	Genus	8	19	59	492	0.821225	1.15479	0.420481	2.8938	0.287695	0.0258386	0.125991	0.85457	1
k__Bacteria;p__Firmicutes;c__Clostridia;o__Clostridiales;f__Ruminococcaceae;Other	Genus	2	3	2	11	0.614193	1.82201	0.149857	16.1767	0.0513096	0.00677971	-0.0196741	0.857023	1
k__Bacteria;p__Firmicutes;c__Clostridia;o__Clostridiales;f__Ruminococcaceae;g__Faecalibacterium	Genus	5	17	29	78	0.805487	0.786025	0.219798	2.31009	0.343061	0.0158419	-0.204989	0.872131	1
k__Bacteria;p__Proteobacteria;c__Betaproteobacteria;o__Burkholderiales;f__Alcaligenaceae;g__Sutterella	Genus	4	11	35	120	1	0.98524	0.222811	3.43904	0.138704	0.0154993	0.0815476	0.873798	1
k__Bacteria;p__Proteobacteria;c__Gammaproteobacteria;o__Xanthomonadales;f__Xanthomonadaceae;Other	Genus	1	2	3	11	1	1.35822	0.0227911	26.3849	0.0554809	-0.0052557	-0.0289231	0.893027	1
k__Bacteria;p__Bacteroidetes;c__[Saprospirae];o__[Saprospirales];f__Chitinophagaceae;g__	Genus	1	3	10	19	1	0.902893	0.0170096	11.413	0.0750827	-0.00691362	0.00238987	0.903751	1
k__Bacteria;p__Firmicutes;c__Erysipelotrichi;o__Erysipelotrichales;f__Erysipelotrichaceae;g__[Eubacterium]	Genus	3	5	4	22	0.448622	1.64556	0.250325	8.66194	0.0817384	-0.00580147	-0.0116051	0.905369	1
k__Bacteria;p__Actinobacteria;c__Actinobacteria;o__Actinomycetales;f__Nocardioidaceae;g__Friedmanniella	Genus	2	1	2	24	0.177876	5.48897	0.282517	326.428	0.0473068	-0.00470633	-0.0096651	0.918586	1
k__Bacteria;p__Firmicutes;c__Bacilli;o__Lactobacillales;f__Streptococcaceae;g__Streptococcus	Genus	63	179	104543	200566	0.581527	0.84774	0.483744	1.50835	3.84221	0.0377966	1.44212	0.937886	1
k__Bacteria;p__Firmicutes;c__Clostridia;o__Clostridiales;f__Ruminococcaceae;g__Ruminococcus	Genus	7	18	572	380	1	1.05872	0.360316	2.77652	0.225324	-0.00981959	0.320548	0.947371	1
k__Bacteria;p__Bacteroidetes;c__Bacteroidia;o__Bacteroidales;f__Rikenellaceae;g__	Genus	2	4	5	66	0.662272	1.36229	0.121209	9.69623	0.0572019	-0.00258576	0.037119	0.967489	1
k__Bacteria;p__OD1;c__SM2F11;o__;f__;g__	Genus	1	1	2	14	0.466904	2.72071	0.0343995	214.812	0.0451985	-0.000574207	-0.0262536	0.988587	1
k__Bacteria;p__Actinobacteria;c__Actinobacteria;o__Actinomycetales;f__Nocardioidaceae;g__Aeromicrobium	Genus	1	1	1	7	0.466904	2.72071	0.0343995	214.812	0.0119852	0.000294292	0.0250782	0.992199	1
k__Bacteria;p__Firmicutes;c__Bacilli;o__Lactobacillales;Other;Other	Genus	6	27	2559	1167	0.302563	0.574927	0.187304	1.48919	0.544296	-0.00160185	0.570058	0.994926	1
k__Bacteria;p__Proteobacteria;c__Gammaproteobacteria;o__Enterobacteriales;f__Enterobacteriaceae	Family	86	244	16073	9052511	0.00501739	0	0	0.547736	5.29818	9.23355	-0.0988766	3.5755e-99	6.7577e-97
k__Bacteria;p__Firmicutes;c__Bacilli;Other;Other	Family	87	110	14619	2558	1.43724e-20	35.0417	11.1065	177.907	5.72176	-3.80566	0.0145075	5.82614e-39	5.5057e-37
k__Bacteria;p__Firmicutes;c__Bacilli;o__Bacillales;f__Staphylococcaceae	Family	90	217	2509017	446177	0.000182059	Inf	2.74801	Inf	13.5517	-6.71685	0.419979	3.7225e-37	2.34517e-35
k__Bacteria;p__Actinobacteria;c__Actinobacteria;o__Actinomycetales;f__Corynebacteriaceae	Family	70	149	314045	118402	0.00431028	2.22649	1.24299	4.12537	7.85693	-3.86582	0.43289	3.10383e-13	1.46656e-11
k__Bacteria;Other;Other;Other;Other	Family	9	98	61	9452	3.45721e-08	0.166303	0.0700576	0.352089	0.440277	2.10428	-0.136665	5.98728e-09	2.26319e-07
k__Bacteria;p__Proteobacteria;c__Alphaproteobacteria;o__Sphingomonadales;f__Sphingomonadaceae	Family	16	18	528	140	0.00780935	2.70545	1.22313	5.94403	1.20833	-0.904506	0.0270876	1.1881e-07	3.74251e-06
k__Bacteria;p__Firmicutes;c__Bacilli;o__Lactobacillales;f__Aerococcaceae	Family	10	5	311	29	0.00115905	5.9359	1.78502	22.8165	0.648849	-0.539153	-0.05856	2.05315e-06	5.54351e-05
k__Bacteria;p__Firmicutes;c__Bacilli;o__Lactobacillales;f__Leuconostocaceae	Family	43	109	12579	8899	0.622576	1.1327	0.677106	1.89256	3.5216	-1.65034	0.849536	2.44883e-06	5.78536e-05
k__Bacteria;p__Firmicutes;c__Bacilli;o__Lactobacillales;f__Enterococcaceae	Family	64	218	427401	995097	0.000128458	0.29489	0.152489	0.568569	4.92243	2.70686	2.12654	4.46556e-06	9.37768e-05
k__Bacteria;p__Proteobacteria;c__Gammaproteobacteria;o__Pasteurellales;f__Pasteurellaceae	Family	13	75	121	164346	0.00307415	0.38143	0.182808	0.745187	-0.053173	2.13924	1.2363	5.05936e-06	9.56219e-05
k__Bacteria;p__Proteobacteria;c__Betaproteobacteria;o__Burkholderiales;f__Oxalobacteraceae	Family	54	89	1479	1555	0.000167791	2.60451	1.54577	4.43048	1.97208	-1.01753	0.839991	7.64169e-06	0.000123543
k__Bacteria;p__Proteobacteria;c__Betaproteobacteria;o__Burkholderiales;f__Comamonadaceae	Family	85	216	45769	93769	0.146895	2.19929	0.801859	7.53703	6.3193	-1.57227	1.05586	7.84398e-06	0.000123543
k__Bacteria;p__Verrucomicrobia;c__Verrucomicrobiae;o__Verrucomicrobiales;f__Verrucomicrobiaceae	Family	6	5	284	7	0.075391	3.3993	0.840197	14.4649	0.388964	-0.377035	0.0808831	9.36408e-05	0.00132158
k__Bacteria;p__Proteobacteria;c__Betaproteobacteria;o__Neisseriales;f__Neisseriaceae	Family	31	39	534	1237	0.00043314	2.75225	1.52143	4.9684	1.23362	-0.804584	0.743519	9.78949e-05	0.00132158
k__Bacteria;p__Bacteroidetes;c__Flavobacteriia;o__Flavobacteriales;f__[Weeksellaceae]	Family	24	40	999	1781	0.0416108	1.85087	0.989771	3.41591	1.11797	-0.822228	0.894519	0.000148559	0.00187185
k__Bacteria;p__Acidobacteria;c__[Chloracidobacteria];o__RB41;f__Ellin6075	Family	3	0	63	0	0.0190891	Inf	1.13339	Inf	0.20287	-0.249994	0.103596	0.000169705	0.00200464
k__Bacteria;p__Proteobacteria;c__Alphaproteobacteria;o__Caulobacterales;f__Caulobacteraceae	Family	37	89	1546	2485	0.447775	1.21508	0.716917	2.04809	1.63516	-0.864094	1.33272	0.000475014	0.00528104
k__Bacteria;p__Actinobacteria;c__Actinobacteria;o__Actinomycetales;f__Micrococcaceae	Family	20	32	372	324	0.0600404	1.88894	0.95857	3.65867	1.08708	-0.601418	0.162152	0.000823577	0.00864756
k__Bacteria;p__Firmicutes;c__Clostridia;o__Clostridiales;f__[Tissierellaceae]	Family	59	176	4143	55205	0.280119	0.736007	0.426492	1.28296	1.76804	1.32892	1.32352	0.00090257	0.00897819
k__Bacteria;p__Firmicutes;c__Clostridia;o__Clostridiales;f__Eubacteriaceae	Family	2	0	5	0	0.0720181	Inf	0.511591	Inf	0.0717473	-0.0774302	0.0124931	0.00121622	0.0114932
k__Bacteria;p__Proteobacteria;c__Gammaproteobacteria;o__Alteromonadales;f__[Chromatiaceae]	Family	2	0	24	0	0.0720181	Inf	0.511591	Inf	0.132967	-0.14869	0.0345647	0.00164545	0.0144564
k__Bacteria;p__Proteobacteria;c__Betaproteobacteria;o__Burkholderiales;f__Alcaligenaceae	Family	58	155	3922	9621	0.898669	1.04061	0.612026	1.78875	3.00631	-0.913826	1.21515	0.00168275	0.0144564
k__Bacteria;p__Proteobacteria;c__Gammaproteobacteria;o__Alteromonadales;f__Alteromonadaceae	Family	2	0	50	0	0.0720181	Inf	0.511591	Inf	0.172496	-0.1654	-0.0155987	0.00303366	0.0249288
k__Bacteria;p__Proteobacteria;c__Alphaproteobacteria;o__Rhizobiales;f__Beijerinckiaceae	Family	2	0	10	0	0.0720181	Inf	0.511591	Inf	0.0871277	-0.0934392	0.013875	0.00420218	0.0330921
k__Bacteria;p__Firmicutes;c__Bacilli;o__Lactobacillales;f__Lactobacillaceae	Family	36	59	47568	12060	0.00610172	2.08542	1.20556	3.5961	2.37489	-1.11912	1.21083	0.00475269	0.0346875
k__Bacteria;p__Actinobacteria;c__Actinobacteria;o__Actinomycetales;f__Dermabacteraceae	Family	7	44	1057	7437	0.024875	0.384278	0.14023	0.907141	0.520696	0.948124	0.252422	0.00477183	0.0346875
k__Bacteria;p__Proteobacteria;c__Gammaproteobacteria;o__Pseudomonadales;f__Moraxellaceae	Family	54	140	4289	16295	0.70869	1.11393	0.662989	1.8854	2.75116	-0.856406	1.49586	0.00672208	0.0470546
k__Bacteria;p__Actinobacteria;c__Actinobacteria;o__Actinomycetales;f__Actinomycetaceae	Family	27	49	43585	15266	0.07677	1.70271	0.941245	3.04457	1.09981	-0.854918	1.65617	0.0080277	0.054187
k__Bacteria;p__Proteobacteria;c__Alphaproteobacteria;o__Rhizobiales;f__Phyllobacteriaceae	Family	28	46	326	1378	0.0252223	1.93973	1.07293	3.47489	1.19486	-0.522579	0.287403	0.00883563	0.0575839
k__Bacteria;p__Proteobacteria;c__Betaproteobacteria;o__Burkholderiales;f__Burkholderiaceae	Family	23	28	109	384	0.00311447	2.63926	1.35495	5.11204	0.785261	-0.376218	0.191286	0.0111564	0.0690616
k__Bacteria;p__TM7;c__TM7-3;o__I025;f__Rs-045	Family	2	1	18	4	0.177876	5.48897	0.282517	326.428	0.152312	-0.123365	-0.022049	0.0113276	0.0690616
k__Bacteria;p__Proteobacteria;c__Gammaproteobacteria;o__Xanthomonadales;f__Xanthomonadaceae	Family	46	104	2376	5403	0.174692	1.40586	0.841196	2.35348	2.06152	-0.714996	1.21189	0.0124411	0.0734802
k__Bacteria;p__Firmicutes;c__Bacilli;o__Bacillales;f__Bacillaceae	Family	9	21	15848	770	0.67088	1.17926	0.45592	2.82135	1.00442	-0.575032	0.206477	0.0184832	0.0880264
k__Bacteria;p__Proteobacteria;Other;Other;Other	Family	1	0	18	0	0.269461	Inf	0.0695155	Inf	0.10974	-0.0944587	-0.0335942	0.0188977	0.0880264
k__Bacteria;p__Firmicutes;c__Bacilli;o__Bacillales;Other	Family	1	0	8	0	0.269461	Inf	0.0695155	Inf	0.0804452	-0.0704017	-0.0220793	0.0190868	0.0880264
k__Bacteria;p__Actinobacteria;c__Thermoleophilia;o__Solirubrobacterales;f__	Family	1	0	10	0	0.269461	Inf	0.0695155	Inf	0.0858008	-0.0767084	-0.0199885	0.0193266	0.0880264
k__Bacteria;p__Proteobacteria;c__Deltaproteobacteria;o__Desulfovibrionales;f__Desulfovibrionaceae	Family	1	0	9	0	0.269461	Inf	0.0695155	Inf	0.0786966	-0.0734172	-0.0116061	0.0197947	0.0880264
k__Bacteria;p__Proteobacteria;c__Alphaproteobacteria;o__Sphingomonadales;f__	Family	1	0	212	0	0.269461	Inf	0.0695155	Inf	0.171808	-0.170129	-0.00369049	0.0204264	0.0880264
k__Bacteria;p__Bacteroidetes;c__Sphingobacteriia;o__Sphingobacteriales;f__	Family	1	0	30	0	0.269461	Inf	0.0695155	Inf	0.110046	-0.10897	-0.00236381	0.0204265	0.0880264
k__Bacteria;p__Tenericutes;c__Mollicutes;o__RF39;f__	Family	1	0	4	0	0.269461	Inf	0.0695155	Inf	0.050855	-0.0510181	0.000358527	0.0205613	0.0880264
k__Bacteria;p__Bacteroidetes;c__Cytophagia;o__Cytophagales;f__Cytophagaceae	Family	4	3	126	102	0.0876905	3.71875	0.615743	25.9001	0.239477	-0.251134	0.225559	0.0209569	0.0880264
k__Bacteria;p__Proteobacteria;c__Betaproteobacteria;o__Burkholderiales;Other	Family	1	0	35	0	0.269461	Inf	0.0695155	Inf	0.107933	-0.113182	0.0115409	0.0210085	0.0880264
k__Bacteria;p__Proteobacteria;c__Alphaproteobacteria;o__Rhodobacterales;f__Rhodobacteraceae	Family	6	8	121	110	0.216004	2.10184	0.583003	7.13828	0.417529	-0.282142	0.109434	0.0215541	0.0880264
k__Bacteria;p__Spirochaetes;c__[Leptospirae];o__[Leptospirales];f__Leptospiraceae	Family	1	0	33	0	0.269461	Inf	0.0695155	Inf	0.0927467	-0.110226	0.0384255	0.0221947	0.0880264
k__Bacteria;p__Firmicutes;c__Bacilli;o__Bacillales;f__[Exiguobacteraceae]	Family	1	0	25	0	0.269461	Inf	0.0695155	Inf	0.0856911	-0.10184	0.0355023	0.0221947	0.0880264
k__Bacteria;p__Proteobacteria;c__Betaproteobacteria;Other;Other	Family	1	0	9	0	0.269461	Inf	0.0695155	Inf	0.0605602	-0.0719734	0.0250904	0.0221948	0.0880264
k__Bacteria;p__Actinobacteria;c__Actinobacteria;o__Actinomycetales;f__Kineosporiaceae	Family	1	0	1	0	0.269461	Inf	0.0695155	Inf	0.0182304	-0.0216662	0.00755297	0.0221977	0.0880264
k__Bacteria;p__Cyanobacteria;c__Oscillatoriophycideae;o__Chroococcales;f__Xenococcaceae	Family	1	0	15	0	0.269461	Inf	0.0695155	Inf	0.0715148	-0.0865356	0.0330215	0.0223559	0.0880264
k__Bacteria;p__Bacteroidetes;c__Sphingobacteriia;o__Sphingobacteriales;f__Sphingobacteriaceae	Family	4	3	48	44	0.0876905	3.71875	0.615743	25.9001	0.268411	-0.197635	0.0205992	0.0233853	0.0902004
k__Bacteria;p__Bacteroidetes;c__[Saprospirae];o__[Saprospirales];f__Saprospiraceae	Family	1	0	47	0	0.269461	Inf	0.0695155	Inf	0.08057	-0.118909	0.0842838	0.0239852	0.090664
k__Bacteria;p__Firmicutes;c__Clostridia;o__Clostridiales;f__[Mogibacteriaceae]	Family	4	5	11	7	0.258173	2.21719	0.429687	10.5658	0.147035	-0.0954025	-0.00454249	0.0261686	0.0969779
k__Bacteria;p__Actinobacteria;c__Actinobacteria;o__Actinomycetales;f__Thermomonosporaceae	Family	1	0	318	0	0.269461	Inf	0.0695155	Inf	0.0417074	-0.167309	0.27612	0.0289301	0.10515
k__Bacteria;p__Proteobacteria;c__Epsilonproteobacteria;o__Campylobacterales;f__Campylobacteraceae	Family	21	38	335	1806	0.107429	1.64718	0.856768	3.1078	0.807404	-0.398751	0.556962	0.0434097	0.154801
k__Bacteria;p__Firmicutes;c__Bacilli;o__Gemellales;f__	Family	33	123	656	4743	0.0267364	0.5705	0.334582	0.961576	1.84299	0.599748	-0.142876	0.0473434	0.165702
k__Bacteria;p__Proteobacteria;c__Alphaproteobacteria;o__Rhodospirillales;f__Acetobacteraceae	Family	2	1	42	18	0.177876	5.48897	0.282517	326.428	0.186749	-0.132231	-0.0436739	0.0496437	0.170594
k__Bacteria;p__Firmicutes;c__Clostridia;o__Clostridiales;f__Veillonellaceae	Family	54	186	7441	66240	0.00581511	0.468896	0.271595	0.811935	2.45443	0.814067	1.67128	0.0528483	0.178363
k__Bacteria;p__Bacteroidetes;c__Flavobacteriia;o__Flavobacteriales;f__Flavobacteriaceae	Family	13	27	281	232	0.447703	1.3556	0.609754	2.88354	0.786542	-0.317575	0.062367	0.0581818	0.192919
k__Bacteria;p__Actinobacteria;c__Actinobacteria;o__Actinomycetales;f__Streptomycetaceae	Family	2	3	307	72	0.614193	1.82201	0.149857	16.1767	0.280878	-0.20213	-0.00562403	0.0598711	0.194484
k__Bacteria;p__Actinobacteria;c__Actinobacteria;o__Actinomycetales;f__Pseudonocardiaceae	Family	1	1	45	3	0.466904	2.72071	0.0343995	214.812	0.113457	-0.104406	0.0160429	0.0607118	0.194484
k__Bacteria;p__Actinobacteria;c__Actinobacteria;o__Actinomycetales;f__Nocardiaceae	Family	10	19	271	201	0.381458	1.4784	0.587814	3.51127	0.674175	-0.302017	0.0855458	0.0634266	0.199794
k__Bacteria;p__Actinobacteria;c__Coriobacteriia;o__Coriobacteriales;f__Coriobacteriaceae	Family	8	31	16	354	0.442725	0.671083	0.255647	1.57214	0.240304	0.239848	-0.0612573	0.0652115	0.202049
k__Bacteria;p__Proteobacteria;c__Gammaproteobacteria;o__Pseudomonadales;f__Pseudomonadaceae	Family	41	127	1524	138924	0.324611	0.771458	0.460359	1.28805	1.44354	0.73542	1.39452	0.0696011	0.210356
k__Bacteria;p__Firmicutes;c__Bacilli;o__Gemellales;f__Gemellaceae	Family	0	6	0	35	0.196733	0	0	2.29538	-0.0134549	0.105109	0.0273495	0.0701643	0.210356
k__Bacteria;p__Firmicutes;Other;Other;Other	Family	1	8	1	23	0.453491	0.332314	0.00739207	2.53828	0.00667745	0.0922542	0.0313483	0.0712317	0.210356
k__Bacteria;p__Actinobacteria;c__Actinobacteria;o__Actinomycetales;f__Brevibacteriaceae	Family	5	28	64	991	0.146895	0.454693	0.132678	1.2471	0.0224605	0.312379	0.603092	0.0830561	0.241502
k__Bacteria;p__Actinobacteria;c__Actinobacteria;o__Actinomycetales;f__Geodermatophilaceae	Family	2	3	149	52	0.614193	1.82201	0.149857	16.1767	0.163997	-0.167436	0.17866	0.0889284	0.254658
k__Bacteria;p__Proteobacteria;c__Gammaproteobacteria;o__Alteromonadales;f__OM60	Family	1	1	6	2	0.466904	2.72071	0.0343995	214.812	0.0766345	-0.0498194	-0.0306009	0.102228	0.288375
k__Bacteria;p__Firmicutes;c__Clostridia;o__Clostridiales;Other	Family	15	39	829	2357	0.868184	1.05112	0.507675	2.08609	0.785657	-0.325046	0.423184	0.110991	0.308491
k__Bacteria;p__Actinobacteria;c__Actinobacteria;o__Actinomycetales;f__Intrasporangiaceae	Family	0	4	0	12	0.577373	0	0	4.11254	0.0236829	0.0583824	-0.0481395	0.11623	0.318368
k__Bacteria;p__Bacteroidetes;c__Bacteroidia;o__Bacteroidales;f__Bacteroidaceae	Family	33	100	108403	385362	0.52947	0.834136	0.488336	1.41011	2.09087	0.886278	0.858013	0.125356	0.338462
k__Bacteria;p__Proteobacteria;c__Alphaproteobacteria;o__Rhizobiales;f__Brucellaceae	Family	17	43	317	1739	0.87245	1.08828	0.546199	2.09417	0.69418	-0.281756	0.740464	0.159382	0.42427
k__Bacteria;p__OD1;c__ABY1;o__;f__	Family	2	1	17	33	0.177876	5.48897	0.282517	326.428	0.0812671	-0.0869076	0.103256	0.170056	0.443619
k__Bacteria;p__Bacteroidetes;c__Bacteroidia;o__Bacteroidales;f__S24-7	Family	0	4	0	283	0.577373	0	0	4.11254	0.00016545	0.116759	-0.000336306	0.171345	0.443619
k__Bacteria;p__Proteobacteria;c__Deltaproteobacteria;o__Bdellovibrionales;f__Bdellovibrionaceae	Family	1	1	7	4	0.466904	2.72071	0.0343995	214.812	0.080385	-0.047989	-0.0296024	0.181433	0.463388
k__Bacteria;p__Actinobacteria;c__Actinobacteria;o__Actinomycetales;f__Dietziaceae	Family	2	7	176	46	1	0.770063	0.0766577	4.14801	0.167367	-0.135202	0.229243	0.206544	0.518516
k__Bacteria;p__Actinobacteria;c__Thermoleophilia;o__Solirubrobacterales;f__Solirubrobacteraceae	Family	1	1	37	18	0.466904	2.72071	0.0343995	214.812	0.112898	-0.0805015	0.00499373	0.208504	0.518516
k__Bacteria;p__Proteobacteria;c__Alphaproteobacteria;o__Rhodospirillales;f__Rhodospirillaceae	Family	0	2	0	79	1	0	0	14.4708	-0.00321281	0.0858931	0.00653059	0.227375	0.558103
k__Bacteria;p__Firmicutes;c__Clostridia;o__Clostridiales;f__Peptostreptococcaceae	Family	10	40	362	18263	0.299625	0.638296	0.271322	1.37747	0.332752	0.311072	0.443469	0.234077	0.567187
k__Bacteria;p__Firmicutes;c__Clostridia;o__Clostridiales;f__Clostridiaceae	Family	45	117	2111	31853	0.80531	1.0852	0.649892	1.81256	1.46784	0.410894	0.903611	0.243811	0.583295
k__Bacteria;p__Actinobacteria;c__Acidimicrobiia;o__Acidimicrobiales;f__C111	Family	1	1	13	11	0.466904	2.72071	0.0343995	214.812	0.0903256	-0.0549589	-0.0134591	0.267764	0.632591
k__Bacteria;p__Chloroflexi;c__Thermomicrobia;o__JG30-KF-CM45;f__	Family	0	2	0	6	1	0	0	14.4708	0.00208272	0.0289852	-0.00423349	0.272261	0.635277
k__Bacteria;p__Actinobacteria;c__Actinobacteria;o__Actinomycetales;f__Sanguibacteraceae	Family	0	2	0	6	1	0	0	14.4708	0.00816364	0.0284939	-0.016594	0.280064	0.645513
k__Bacteria;p__Actinobacteria;c__Actinobacteria;o__Actinomycetales;f__Nocardioidaceae	Family	4	9	16	681	0.753832	1.21369	0.266153	4.48857	0.0802978	0.137341	0.174831	0.293377	0.666091
k__Bacteria;p__Actinobacteria;c__Actinobacteria;o__Actinomycetales;f__Sporichthyaceae	Family	1	1	28	24	0.466904	2.72071	0.0343995	214.812	0.0816176	-0.06652	0.0502612	0.29604	0.666091
k__Bacteria;p__Actinobacteria;c__Actinobacteria;o__Actinomycetales;f__Propionibacteriaceae	Family	56	151	35897	49990	1	1.01437	0.600015	1.73031	3.20808	-0.439401	1.76404	0.300387	0.667919
k__Bacteria;p__Proteobacteria;c__Gammaproteobacteria;o__Aeromonadales;f__Aeromonadaceae	Family	14	26	187	29435	0.254452	1.54238	0.705707	3.25231	0.528943	-0.223424	0.689561	0.307435	0.67044
k__Bacteria;p__Firmicutes;c__Bacilli;o__Bacillales;f__Paenibacillaceae	Family	1	1	6	6	0.466904	2.72071	0.0343995	214.812	0.0558041	-0.0383298	0.0119545	0.308615	0.67044
k__Bacteria;p__Actinobacteria;c__Actinobacteria;o__Actinomycetales;f__Williamsiaceae	Family	0	1	0	252	1	0	0	105.561	-0.0848448	0.0707885	0.172462	0.347518	0.692581
k__Bacteria;p__Firmicutes;c__Erysipelotrichi;o__Erysipelotrichales;f__Erysipelotrichaceae	Family	5	12	9	443	0.783654	1.13679	0.304505	3.59492	0.109843	0.101385	0.0584072	0.351297	0.692581
k__Bacteria;p__TM7;c__TM7-3;Other;Other	Family	0	1	0	13	1	0	0	105.561	-0.034674	0.0334239	0.070481	0.353931	0.692581
k__Bacteria;p__Firmicutes;c__Bacilli;o__Bacillales;f__Alicyclobacillaceae	Family	0	1	0	12	1	0	0	105.561	-0.0337004	0.0324853	0.0685018	0.353931	0.692581
k__Bacteria;p__Actinobacteria;c__Acidimicrobiia;o__Acidimicrobiales;f__Microthrixaceae	Family	0	1	0	20	1	0	0	105.561	-0.0314316	0.038033	0.0638902	0.362169	0.692581
k__Bacteria;p__Fusobacteria;c__Fusobacteriia;o__Fusobacteriales;f__Leptotrichiaceae	Family	0	1	0	4	1	0	0	105.561	-0.0101597	0.0196825	0.0206513	0.37398	0.692581
k__Bacteria;p__Bacteroidetes;c__Bacteroidia;o__Bacteroidales;f__[Paraprevotellaceae]	Family	0	1	0	335	1	0	0	105.561	-0.035072	0.0710277	0.0712899	0.374817	0.692581
k__Bacteria;p__Proteobacteria;c__Betaproteobacteria;o__Rhodocyclales;f__Rhodocyclaceae	Family	0	1	0	22	1	0	0	105.561	-0.0184896	0.0382565	0.0375834	0.375209	0.692581
k__Bacteria;p__Deferribacteres;c__Deferribacteres;o__Deferribacterales;f__Deferribacteraceae	Family	0	1	0	5	1	0	0	105.561	-0.00616123	0.0215537	0.0125238	0.382519	0.692581
k__Bacteria;p__Cyanobacteria;c__Chloroplast;o__Stramenopiles;f__	Family	0	1	0	5	1	0	0	105.561	-0.0059587	0.0215392	0.0121121	0.382857	0.692581
k__Bacteria;p__TM6;c__SJA-4;o__;f__	Family	0	1	0	12	1	0	0	105.561	-0.00587814	0.0306428	0.0119483	0.385951	0.692581
k__Bacteria;p__Proteobacteria;c__Deltaproteobacteria;o__Myxococcales;f__Polyangiaceae	Family	0	1	0	40	1	0	0	105.561	-0.00534112	0.0441332	0.0108568	0.388514	0.692581
k__Bacteria;p__Actinobacteria;c__Actinobacteria;o__Actinomycetales;f__Cellulomonadaceae	Family	0	1	0	6	1	0	0	105.561	-0.00279874	0.0231258	0.00568893	0.388515	0.692581
k__Bacteria;p__TM7;Other;Other;Other	Family	0	1	0	17	1	0	0	105.561	-0.00141397	0.0341464	0.00287415	0.391377	0.692581
k__Bacteria;p__Proteobacteria;c__Gammaproteobacteria;o__Oceanospirillales;f__Halomonadaceae	Family	3	3	5	12	0.34917	2.76019	0.362846	20.9989	0.0941744	-0.0365914	-0.0168181	0.391948	0.692581
k__Bacteria;p__Proteobacteria;c__Alphaproteobacteria;o__Sphingomonadales;f__Erythrobacteraceae	Family	0	1	0	76	1	0	0	105.561	0.00299718	0.0509303	-0.00609228	0.39495	0.692581
k__Bacteria;p__Proteobacteria;c__Betaproteobacteria;o__Methylophilales;f__Methylophilaceae	Family	0	1	0	16	1	0	0	105.561	0.00208564	0.0332089	-0.00423943	0.39509	0.692581
k__Bacteria;p__Actinobacteria;c__Rubrobacteria;o__Rubrobacterales;f__Rubrobacteraceae	Family	0	1	0	3	1	0	0	105.561	0.0013858	0.0162213	-0.00281689	0.395894	0.692581
k__Bacteria;p__Cyanobacteria;c__Chloroplast;o__Cryptophyta;f__	Family	0	1	0	5	1	0	0	105.561	0.0057722	0.0206557	-0.011733	0.402693	0.692581
k__Bacteria;p__Proteobacteria;c__Alphaproteobacteria;Other;Other	Family	0	1	0	6	1	0	0	105.561	0.00684774	0.0223869	-0.0139192	0.403609	0.692581
k__Bacteria;p__Proteobacteria;c__Alphaproteobacteria;o__Rhizobiales;f__Methylocystaceae	Family	0	1	0	5	1	0	0	105.561	0.00762324	0.020508	-0.0154956	0.405882	0.692581
k__Bacteria;p__Firmicutes;c__Bacilli;o__Bacillales;f__Thermoactinomycetaceae	Family	0	1	0	4	1	0	0	105.561	0.00801378	0.018327	-0.0162894	0.408131	0.692581
k__Bacteria;p__Acidobacteria;c__Acidobacteria-6;o__iii1-15;f__mb2424	Family	0	1	0	6	1	0	0	105.561	0.0102821	0.0221102	-0.0209001	0.409079	0.692581
k__Bacteria;p__Actinobacteria;c__Thermoleophilia;o__Gaiellales;f__Gaiellaceae	Family	0	1	0	4	1	0	0	105.561	0.00850418	0.0182871	-0.0172862	0.40908	0.692581
k__Bacteria;p__Proteobacteria;c__Gammaproteobacteria;o__Alteromonadales;f__Shewanellaceae	Family	0	1	0	1	1	0	0	105.561	0.00395807	0.00785162	-0.00804545	0.410418	0.692581
k__Bacteria;p__Actinobacteria;c__Actinobacteria;o__Actinomycetales;f__	Family	3	6	16	23	0.706611	1.36645	0.216467	6.56532	0.159834	-0.0517133	-0.024577	0.416934	0.697349
k__Bacteria;p__Firmicutes;c__Bacilli;o__Lactobacillales;f__Streptococcaceae	Family	76	201	117103	228830	0.744242	1.16085	0.582506	2.43294	4.78099	-0.34431	1.75127	0.453723	0.752224
k__Bacteria;p__Firmicutes;c__Clostridia;o__Clostridiales;f__	Family	1	5	17	265	1	0.537926	0.011235	4.90271	0.0478049	0.0796938	0.088328	0.466317	0.766381
k__Bacteria;p__Fusobacteria;c__Fusobacteriia;o__Fusobacteriales;f__Fusobacteriaceae	Family	3	7	4	145	0.732565	1.1669	0.190518	5.25281	0.0880612	0.0559371	-0.0223769	0.476859	0.773799
k__Bacteria;p__[Thermi];c__Deinococci;o__Deinococcales;f__Deinococcaceae	Family	4	13	224	120	1	0.826937	0.191174	2.77345	0.350749	-0.0956725	0.0935335	0.479018	0.773799
k__Bacteria;p__Proteobacteria;c__Alphaproteobacteria;o__Rhizobiales;Other	Family	5	14	21	158	1	0.966458	0.264272	2.94989	0.179137	0.0784479	0.0631124	0.487758	0.78124
k__Bacteria;p__Bacteroidetes;c__[Saprospirae];o__[Saprospirales];f__Chitinophagaceae	Family	2	4	18	31	0.662272	1.36229	0.121209	9.69623	0.160368	-0.0463337	-0.0333336	0.522153	0.821482
k__Bacteria;p__Firmicutes;c__Bacilli;o__Lactobacillales;f__Carnobacteriaceae	Family	2	5	10	267	1	1.0861	0.101655	6.78187	0.0104673	0.066593	0.197644	0.526378	0.821482
k__Bacteria;p__Tenericutes;c__Mollicutes;o__Mycoplasmatales;f__Mycoplasmataceae	Family	4	17	1438	443	0.611301	0.621865	0.148041	1.98022	0.568895	-0.119108	-0.0487342	0.528634	0.821482
k__Bacteria;p__Proteobacteria;c__Gammaproteobacteria;Other;Other	Family	1	2	1	35	1	1.35822	0.0227911	26.3849	0.0251981	0.0320445	-0.00656025	0.533117	0.821482
k__Bacteria;p__Cyanobacteria;c__Chloroplast;o__Streptophyta;f__	Family	15	28	277	978	0.26838	1.54071	0.723321	3.17615	0.663665	-0.12129	0.277416	0.53535	0.821482
k__Bacteria;p__Proteobacteria;c__Alphaproteobacteria;o__Rhizobiales;f__Rhizobiaceae	Family	19	51	404	1842	1	1.01267	0.526985	1.8877	0.878827	0.146651	0.293771	0.538962	0.821482
k__Bacteria;p__Bacteroidetes;c__Bacteroidia;o__Bacteroidales;f__Prevotellaceae	Family	32	87	27436	149596	1	0.995653	0.578829	1.69433	1.75058	-0.210949	0.724924	0.595568	0.893418
k__Bacteria;p__Proteobacteria;c__Alphaproteobacteria;o__Rhizobiales;f__Hyphomicrobiaceae	Family	1	4	67	29	1	0.674908	0.0135433	6.94094	0.0596451	-0.0413535	0.148319	0.597912	0.893418
k__Bacteria;p__Firmicutes;c__Clostridia;o__Clostridiales;f__Ruminococcaceae	Family	18	39	931	635	0.413711	1.31301	0.662942	2.52669	0.652582	-0.102002	0.420274	0.600339	0.893418
k__Bacteria;p__Firmicutes;c__Clostridia;o__Clostridiales;f__Peptococcaceae	Family	1	4	1	4	1	0.674908	0.0135433	6.94094	0.023816	0.010144	-0.00374456	0.628982	0.928732
k__Bacteria;p__Proteobacteria;c__Gammaproteobacteria;o__Xanthomonadales;f__Sinobacteraceae	Family	1	3	4	7	1	0.902893	0.0170096	11.413	0.0660223	-0.01517	-0.030456	0.667949	0.975904
k__Bacteria;p__Actinobacteria;c__Actinobacteria;o__Actinomycetales;Other	Family	6	19	31	194	0.818878	0.846282	0.267269	2.301	0.326704	0.0510624	-0.0918191	0.671257	0.975904
k__Bacteria;p__Proteobacteria;c__Alphaproteobacteria;o__Rhizobiales;f__Bradyrhizobiaceae	Family	14	39	210	777	1	0.968378	0.458963	1.94686	0.450105	-0.0692574	0.616994	0.694378	1
k__Bacteria;p__Proteobacteria;c__Alphaproteobacteria;o__Rhizobiales;f__Methylobacteriaceae	Family	1	3	10	14	1	0.902893	0.0170096	11.413	0.0662637	-0.0178978	0.019679	0.728619	1
k__Bacteria;p__Actinobacteria;c__Actinobacteria;o__Bifidobacteriales;f__Bifidobacteriaceae	Family	39	98	15754	129672	0.617758	1.13881	0.676153	1.91009	1.80569	0.14614	1.1016	0.734477	1
k__Bacteria;p__Proteobacteria;c__Gammaproteobacteria;o__Legionellales;f__Coxiellaceae	Family	1	1	1	3	0.466904	2.72071	0.0343995	214.812	0.0277956	-0.00608367	-0.0118634	0.774363	1
k__Bacteria;p__Firmicutes;c__Bacilli;o__Lactobacillales;Other	Family	6	27	2559	1167	0.302563	0.574927	0.187304	1.48919	0.577097	0.0697046	0.389633	0.78212	1
k__Bacteria;p__Bacteroidetes;c__Bacteroidia;o__Bacteroidales;f__Porphyromonadaceae	Family	25	49	734	118133	0.13973	1.52856	0.835227	2.75572	0.966863	0.0404766	0.403012	0.904506	1
k__Bacteria;p__Firmicutes;c__Clostridia;o__Clostridiales;f__Lachnospiraceae	Family	40	90	675	6788	0.254919	1.36754	0.8115	2.29817	1.3681	0.0252663	0.32778	0.921991	1
k__Bacteria;p__OD1;c__SM2F11;o__;f__	Family	1	1	2	14	0.466904	2.72071	0.0343995	214.812	0.0475701	-0.00383319	-0.0260844	0.923685	1
k__Bacteria;p__Actinobacteria;c__Actinobacteria;o__Actinomycetales;f__Microbacteriaceae	Family	14	29	280	669	0.363608	1.36436	0.631026	2.83471	0.521484	0.0110743	0.451397	0.954981	1
k__Bacteria;p__Bacteroidetes;c__Bacteroidia;o__Bacteroidales;f__Rikenellaceae	Family	2	4	5	66	0.662272	1.36229	0.121209	9.69623	0.0388856	0.00312105	0.0668317	0.960606	1
k__Bacteria;p__Proteobacteria;c__Gammaproteobacteria;o__Enterobacteriales	Order	86	244	16073	9052511	0.00501739	0	0	0.547736	5.31196	9.25831	-0.101737	8.08908e-99	7.19928e-97
k__Bacteria;p__Firmicutes;c__Bacilli;Other	Order	87	110	14619	2558	1.43724e-20	35.0417	11.1065	177.907	5.5235	-3.88614	0.334929	5.8556e-40	2.60574e-38
k__Bacteria;p__Firmicutes;c__Bacilli;o__Bacillales	Order	90	219	2524904	446969	0.000578688	Inf	2.50802	Inf	13.401	-6.85954	0.594403	2.31531e-38	6.86874e-37
k__Bacteria;p__Actinobacteria;c__Actinobacteria;o__Actinomycetales	Order	85	219	396658	194651	0.279529	1.93729	0.697355	6.69176	8.35103	-3.396	1.25171	3.50076e-13	7.78918e-12
k__Bacteria;Other;Other;Other	Order	9	98	61	9452	3.45721e-08	0.166303	0.0700576	0.352089	0.306077	2.08721	0.11484	9.15385e-09	1.62939e-07
k__Bacteria;p__Proteobacteria;c__Alphaproteobacteria;o__Sphingomonadales	Order	17	18	740	216	0.00419403	2.91262	1.33478	6.3421	1.34144	-1.00683	0.0215235	1.00996e-07	1.49811e-06
k__Bacteria;p__Proteobacteria;c__Betaproteobacteria;o__Burkholderiales	Order	86	225	51314	105329	0.339692	1.81272	0.579388	7.53754	6.8058	-1.67629	0.441533	1.65147e-06	2.09972e-05
k__Bacteria;p__Proteobacteria;c__Gammaproteobacteria;o__Alteromonadales	Order	5	2	80	3	0.0169328	7.06888	1.13168	75.3985	0.387576	-0.334585	-0.0391229	1.63459e-05	0.000181848
k__Bacteria;p__Bacteroidetes;c__Flavobacteriia;o__Flavobacteriales	Order	32	62	1280	2013	0.0752927	1.61704	0.926748	2.79958	1.93719	-1.04307	0.156347	2.02572e-05	0.000200321
k__Bacteria;p__Proteobacteria;c__Gammaproteobacteria;o__Pasteurellales	Order	13	75	121	164346	0.00307415	0.38143	0.182808	0.745187	0.239905	2.00273	0.516151	2.58465e-05	0.000230034
k__Bacteria;p__Proteobacteria;c__Betaproteobacteria;o__Neisseriales	Order	31	39	534	1237	0.00043314	2.75225	1.52143	4.9684	1.53246	-0.870343	0.132848	4.43278e-05	0.000358652
k__Bacteria;p__Verrucomicrobia;c__Verrucomicrobiae;o__Verrucomicrobiales	Order	6	5	284	7	0.075391	3.3993	0.840197	14.4649	0.427513	-0.384632	0.00656335	7.27592e-05	0.000527194
k__Bacteria;p__Acidobacteria;c__[Chloracidobacteria];o__RB41	Order	3	0	63	0	0.0190891	Inf	1.13339	Inf	0.226466	-0.265136	0.0471044	7.70059e-05	0.000527194
k__Bacteria;p__Proteobacteria;c__Alphaproteobacteria;o__Caulobacterales	Order	37	89	1546	2485	0.447775	1.21508	0.716917	2.04809	1.96023	-1.01312	0.552274	9.53853e-05	0.000606378
k__Bacteria;p__Firmicutes;c__Clostridia;o__Clostridiales	Order	82	231	16526	181617	0.307659	0.577902	0.212945	1.66962	3.64312	1.2613	1.84954	0.00146172	0.00867285
k__Bacteria;p__Bacteroidetes;c__Sphingobacteriia;o__Sphingobacteriales	Order	5	3	78	44	0.0355419	4.69875	0.892671	30.9047	0.401621	-0.292295	-0.0358027	0.00285902	0.0159033
k__Bacteria;p__Proteobacteria;c__Gammaproteobacteria;o__Xanthomonadales	Order	46	107	2380	5410	0.265963	1.33738	0.80056	2.2376	2.35361	-0.827549	0.486262	0.0048678	0.0254844
k__Bacteria;p__Bacteroidetes;c__Cytophagia;o__Cytophagales	Order	4	3	126	102	0.0876905	3.71875	0.615743	25.9001	0.286821	-0.282522	0.10616	0.0103298	0.0510749
k__Bacteria;p__TM7;c__TM7-3;o__I025	Order	2	1	18	4	0.177876	5.48897	0.282517	326.428	0.153532	-0.118374	-0.0198126	0.0156636	0.0733715
k__Bacteria;p__Cyanobacteria;c__Oscillatoriophycideae;o__Chroococcales	Order	1	0	15	0	0.269461	Inf	0.0695155	Inf	0.0806435	-0.0903688	0.0118468	0.017913	0.0756827
k__Bacteria;p__Spirochaetes;c__[Leptospirae];o__[Leptospirales]	Order	1	0	33	0	0.269461	Inf	0.0695155	Inf	0.104851	-0.114178	0.0113615	0.018708	0.0756827
k__Bacteria;p__Proteobacteria;c__Betaproteobacteria;Other	Order	1	0	9	0	0.269461	Inf	0.0695155	Inf	0.0684642	-0.0745543	0.00741861	0.0187081	0.0756827
k__Bacteria;p__Proteobacteria;c__Alphaproteobacteria;o__Rhodobacterales	Order	6	8	121	110	0.216004	2.10184	0.583003	7.13828	0.477005	-0.284354	-0.00914167	0.0216082	0.0836145
k__Bacteria;p__Tenericutes;c__Mollicutes;o__RF39	Order	1	0	4	0	0.269461	Inf	0.0695155	Inf	0.0524121	-0.0505505	-0.00226768	0.0225857	0.0837554
k__Bacteria;p__Proteobacteria;c__Deltaproteobacteria;o__Desulfovibrionales	Order	1	0	9	0	0.269461	Inf	0.0695155	Inf	0.077533	-0.0714185	-0.00744826	0.0242964	0.0864951
k__Bacteria;p__Proteobacteria;Other;Other	Order	1	0	18	0	0.269461	Inf	0.0695155	Inf	0.104184	-0.0894979	-0.0178892	0.0271851	0.0930568
k__Bacteria;p__Proteobacteria;c__Epsilonproteobacteria;o__Campylobacterales	Order	21	38	335	1806	0.107429	1.64718	0.856768	3.1078	1.0224	-0.432078	0.0945487	0.0327003	0.10779
k__Bacteria;p__Firmicutes;c__Bacilli;o__Gemellales	Order	33	126	656	4778	0.0187771	0.543174	0.318574	0.915543	1.71911	0.613935	0.0916528	0.0432443	0.137455
k__Bacteria;p__Actinobacteria;c__Coriobacteriia;o__Coriobacteriales	Order	8	31	16	354	0.442725	0.671083	0.255647	1.57214	0.248578	0.254649	-0.0632605	0.0514824	0.157998
k__Bacteria;p__Bacteroidetes;c__[Saprospirae];o__[Saprospirales]	Order	3	4	65	31	0.392158	2.06391	0.29642	12.4658	0.244006	-0.17028	0.0305822	0.0558112	0.165573
k__Bacteria;p__Firmicutes;Other;Other	Order	1	8	1	23	0.453491	0.332314	0.00739207	2.53828	-0.000511493	0.0831316	0.0370636	0.105898	0.304029
k__Bacteria;p__Proteobacteria;c__Alphaproteobacteria;o__Rhizobiales	Order	56	133	1365	5942	0.216099	1.37331	0.815695	2.33502	2.32728	-0.421025	0.355896	0.123733	0.344133
k__Bacteria;p__Firmicutes;c__Bacilli;o__Lactobacillales	Order	84	238	607531	1246349	0.0931416	0.35424	0.0919438	1.36434	7.70516	0.670477	1.74122	0.139104	0.365959
k__Bacteria;p__OD1;c__ABY1;o__	Order	2	1	17	33	0.177876	5.48897	0.282517	326.428	0.12462	-0.0946671	0.014081	0.139805	0.365959
k__Bacteria;p__Bacteroidetes;c__Bacteroidia;o__Bacteroidales	Order	55	153	136578	653775	0.800245	0.934831	0.553487	1.59103	2.86287	0.8401	0.910815	0.152739	0.388394
k__Bacteria;p__Proteobacteria;c__Gammaproteobacteria;o__Aeromonadales	Order	14	26	187	29435	0.254452	1.54238	0.705707	3.25231	0.733636	-0.286326	0.229211	0.20225	0.487545
k__Bacteria;p__Proteobacteria;c__Deltaproteobacteria;o__Bdellovibrionales	Order	1	1	7	4	0.466904	2.72071	0.0343995	214.812	0.0685835	-0.0460905	-0.0043222	0.202687	0.487545
k__Bacteria;p__Proteobacteria;c__Gammaproteobacteria;o__Pseudomonadales	Order	64	185	5813	155219	0.397497	0.785645	0.443803	1.41288	3.52666	-0.493273	0.826488	0.220934	0.508435
k__Bacteria;p__Actinobacteria;c__Thermoleophilia;o__Solirubrobacterales	Order	1	1	47	18	0.466904	2.72071	0.0343995	214.812	0.141188	-0.0815386	-0.0304561	0.222797	0.508435
k__Bacteria;p__Chloroflexi;c__Thermomicrobia;o__JG30-KF-CM45	Order	0	2	0	6	1	0	0	14.4708	0.00676574	0.0314503	-0.0110912	0.236106	0.525336
k__Bacteria;p__Fusobacteria;c__Fusobacteriia;o__Fusobacteriales	Order	3	8	4	149	1	1.01719	0.169982	4.36073	0.103347	0.0837287	-0.0433089	0.305382	0.648895
k__Bacteria;p__Acidobacteria;c__Acidobacteria-6;o__iii1-15	Order	0	1	0	6	1	0	0	105.561	0.0115125	0.0268417	-0.0188727	0.31881	0.648895
k__Bacteria;p__Actinobacteria;c__Thermoleophilia;o__Gaiellales	Order	0	1	0	4	1	0	0	105.561	0.00952186	0.0222004	-0.0156093	0.318811	0.648895
k__Bacteria;p__Proteobacteria;c__Alphaproteobacteria;Other	Order	0	1	0	6	1	0	0	105.561	0.0111952	0.026735	-0.0183525	0.320802	0.648895
k__Bacteria;p__Actinobacteria;c__Rubrobacteria;o__Rubrobacterales	Order	0	1	0	3	1	0	0	105.561	0.00538873	0.0181725	-0.00883383	0.344119	0.680591
k__Bacteria;p__Proteobacteria;c__Betaproteobacteria;o__Methylophilales	Order	0	1	0	16	1	0	0	105.561	0.00839436	0.036249	-0.013761	0.356027	0.685822
k__Bacteria;p__Proteobacteria;c__Betaproteobacteria;o__Rhodocyclales	Order	0	1	0	22	1	0	0	105.561	0.00612949	0.0390365	-0.0100482	0.36929	0.685822
k__Bacteria;p__Firmicutes;c__Erysipelotrichi;o__Erysipelotrichales	Order	5	12	9	443	0.783654	1.13679	0.304505	3.59492	0.134628	0.0976425	0.00662952	0.372552	0.685822
k__Bacteria;p__TM7;Other;Other	Order	0	1	0	17	1	0	0	105.561	0.00340887	0.0352155	-0.00558822	0.379693	0.685822
k__Bacteria;p__TM6;c__SJA-4;o__	Order	0	1	0	12	1	0	0	105.561	0.00196779	0.0308868	-0.00322583	0.385293	0.685822
k__Bacteria;p__Deferribacteres;c__Deferribacteres;o__Deferribacterales	Order	0	1	0	5	1	0	0	105.561	-5.31716e-05	0.0210833	8.7165e-05	0.39626	0.691513
k__Bacteria;p__Proteobacteria;c__Deltaproteobacteria;o__Myxococcales	Order	0	1	0	40	1	0	0	105.561	-0.0027889	0.0427691	0.00457188	0.406347	0.695478
k__Bacteria;p__Proteobacteria;c__Gammaproteobacteria;o__Oceanospirillales	Order	3	3	5	12	0.34917	2.76019	0.362846	20.9989	0.0921645	-0.0338585	-0.0102072	0.431448	0.712517
k__Bacteria;p__[Thermi];c__Deinococci;o__Deinococcales	Order	4	13	224	120	1	0.826937	0.191174	2.77345	0.3769	-0.106686	0.0333984	0.432314	0.712517
k__Bacteria;p__Proteobacteria;c__Gammaproteobacteria;Other	Order	1	2	1	35	1	1.35822	0.0227911	26.3849	0.0406151	0.0387817	-0.0307108	0.452905	0.732882
k__Bacteria;p__Cyanobacteria;c__Chloroplast;o__Stramenopiles	Order	0	1	0	5	1	0	0	105.561	-0.0109009	0.0172781	0.01787	0.485789	0.766705
k__Bacteria;p__Cyanobacteria;c__Chloroplast;o__Cryptophyta	Order	0	1	0	5	1	0	0	105.561	-0.0118443	0.0169421	0.0194166	0.494109	0.766705
k__Bacteria;p__Tenericutes;c__Mollicutes;o__Mycoplasmatales	Order	4	17	1438	443	0.611301	0.621865	0.148041	1.98022	0.520207	-0.127352	0.0418581	0.503748	0.766705
k__Bacteria;p__TM7;c__TM7-3;Other	Order	0	1	0	13	1	0	0	105.561	-0.0202698	0.0239438	0.0332285	0.511292	0.766705
k__Bacteria;p__Cyanobacteria;c__Chloroplast;o__Streptophyta	Order	15	28	277	978	0.26838	1.54071	0.723321	3.17615	0.799695	-0.128292	-0.00390681	0.51688	0.766705
k__Bacteria;p__Actinobacteria;c__Actinobacteria;o__Bifidobacteriales	Order	39	98	15754	129672	0.617758	1.13881	0.676153	1.91009	1.34335	-0.20687	1.5975	0.612786	0.887756
k__Bacteria;p__Proteobacteria;c__Alphaproteobacteria;o__Rhodospirillales	Order	2	3	42	97	0.614193	1.82201	0.149857	16.1767	0.156959	-0.0486475	0.0138356	0.618437	0.887756
k__Bacteria;p__Actinobacteria;c__Acidimicrobiia;o__Acidimicrobiales	Order	1	2	13	31	1	1.35822	0.0227911	26.3849	0.0823359	-0.0192823	0.00219722	0.766742	1
k__Bacteria;p__Proteobacteria;c__Gammaproteobacteria;o__Legionellales	Order	1	1	1	3	0.466904	2.72071	0.0343995	214.812	0.0291641	-0.00314363	-0.0118383	0.882889	1
k__Bacteria;p__OD1;c__SM2F11;o__	Order	1	1	2	14	0.466904	2.72071	0.0343995	214.812	0.0425616	-0.000201037	-0.0127628	0.99602	1
k__Bacteria;p__Proteobacteria;c__Gammaproteobacteria	Class	89	244	24661	9406974	0.269461	0	0	14.3853	6.23325	8.75175	-0.0597216	9.39611e-132	4.79202e-130
k__Bacteria;p__Firmicutes;c__Bacilli	Class	90	243	3147710	1700654	1	Inf	0.00947323	Inf	14.2353	-4.19489	0.736602	2.41409e-32	6.15592e-31
k__Bacteria;p__Actinobacteria;c__Actinobacteria	Class	86	226	412412	324323	0.458255	1.70994	0.541997	7.14255	8.31086	-3.5823	1.41113	1.35302e-14	2.30014e-13
k__Bacteria;Other;Other	Class	9	98	61	9452	3.45721e-08	0.166303	0.0700576	0.352089	0.399686	2.12819	-0.033837	7.9628e-09	1.01526e-07
k__Bacteria;p__Proteobacteria;c__Betaproteobacteria	Class	86	226	51857	106604	0.458255	1.70994	0.541997	7.14255	6.98493	-1.69794	0.188837	1.79112e-06	1.82694e-05
k__Bacteria;p__Proteobacteria;c__Alphaproteobacteria	Class	70	162	3814	8856	0.0459026	1.76872	0.982573	3.28997	3.69161	-1.31823	0.200962	9.45786e-06	8.03918e-05
k__Bacteria;p__Bacteroidetes;c__Flavobacteriia	Class	32	62	1280	2013	0.0752927	1.61704	0.926748	2.79958	2.02632	-1.01932	0.00883291	4.35801e-05	0.000317512
k__Bacteria;p__Acidobacteria;c__[Chloracidobacteria]	Class	3	0	63	0	0.0190891	Inf	1.13339	Inf	0.24503	-0.263959	0.0144648	0.000113399	0.00072292
k__Bacteria;p__Verrucomicrobia;c__Verrucomicrobiae	Class	6	5	284	7	0.075391	3.3993	0.840197	14.4649	0.445713	-0.374627	-0.0177444	0.000141107	0.000799606
k__Bacteria;p__Bacteroidetes;c__Sphingobacteriia	Class	5	3	78	44	0.0355419	4.69875	0.892671	30.9047	0.413644	-0.27492	-0.0450482	0.00578385	0.0294976
k__Bacteria;p__Bacteroidetes;c__Cytophagia	Class	4	3	126	102	0.0876905	3.71875	0.615743	25.9001	0.326692	-0.277681	0.0328683	0.0135397	0.0627751
k__Bacteria;p__Cyanobacteria;c__Oscillatoriophycideae	Class	1	0	15	0	0.269461	Inf	0.0695155	Inf	0.0788518	-0.0942124	0.0117376	0.015211	0.0646467
k__Bacteria;p__Firmicutes;c__Clostridia	Class	82	231	16526	181617	0.307659	0.577902	0.212945	1.66962	3.74641	0.918724	1.35542	0.022197	0.0870805
k__Bacteria;p__Spirochaetes;c__[Leptospirae]	Class	1	0	33	0	0.269461	Inf	0.0695155	Inf	0.113277	-0.11077	-0.00191579	0.0249638	0.0909394
k__Bacteria;p__Proteobacteria;c__Epsilonproteobacteria	Class	21	38	335	1806	0.107429	1.64718	0.856768	3.1078	1.04842	-0.432578	0.039568	0.0357503	0.114164
k__Bacteria;p__Actinobacteria;c__Coriobacteriia	Class	8	31	16	354	0.442725	0.671083	0.255647	1.57214	0.26435	0.27823	-0.071835	0.0358162	0.114164
k__Bacteria;p__Proteobacteria;Other	Class	1	0	18	0	0.269461	Inf	0.0695155	Inf	0.104244	-0.0854536	-0.0143584	0.0381012	0.114304
k__Bacteria;p__Bacteroidetes;c__[Saprospirae]	Class	3	4	65	31	0.392158	2.06391	0.29642	12.4658	0.269151	-0.159315	-0.00841087	0.0783179	0.221901
k__Bacteria;p__Firmicutes;Other	Class	1	8	1	23	0.453491	0.332314	0.00739207	2.53828	0.00193707	0.0766617	0.0263788	0.142836	0.366883
k__Bacteria;p__OD1;c__ABY1	Class	2	1	17	33	0.177876	5.48897	0.282517	326.428	0.128092	-0.0953235	0.00669078	0.143876	0.366883
k__Bacteria;p__Chloroflexi;c__Thermomicrobia	Class	0	2	0	6	1	0	0	14.4708	0.0106514	0.0366094	-0.0139158	0.174395	0.413802
k__Bacteria;p__TM7;c__TM7-3	Class	2	2	18	17	0.294448	2.74023	0.195891	38.3367	0.153507	-0.0831158	-0.0157651	0.178503	0.413802
k__Bacteria;p__Acidobacteria;c__Acidobacteria-6	Class	0	1	0	6	1	0	0	105.561	0.0131373	0.0321555	-0.0171636	0.239753	0.531625
k__Bacteria;p__Fusobacteria;c__Fusobacteriia	Class	3	8	4	149	1	1.01719	0.169982	4.36073	0.0983722	0.090004	-0.0281673	0.279155	0.593204
k__Bacteria;p__TM6;c__SJA-4	Class	0	1	0	12	1	0	0	105.561	0.0106984	0.0377577	-0.0139772	0.296106	0.594752
k__Bacteria;p__Actinobacteria;c__Rubrobacteria	Class	0	1	0	3	1	0	0	105.561	0.00489496	0.019784	-0.00639515	0.311299	0.594752
k__Bacteria;p__Deferribacteres;c__Deferribacteres	Class	0	1	0	5	1	0	0	105.561	0.00585054	0.0252357	-0.0076436	0.317747	0.594752
k__Bacteria;p__Proteobacteria;c__Deltaproteobacteria	Class	2	2	16	44	0.294448	2.74023	0.195891	38.3367	0.145115	-0.0694491	-0.0101301	0.326531	0.594752
k__Bacteria;p__Firmicutes;c__Erysipelotrichi	Class	5	12	9	443	0.783654	1.13679	0.304505	3.59492	0.142108	0.101505	-0.00463367	0.36241	0.637343
k__Bacteria;p__[Thermi];c__Deinococci	Class	4	13	224	120	1	0.826937	0.191174	2.77345	0.37638	-0.11472	0.0274288	0.406253	0.69063
k__Bacteria;p__Bacteroidetes;c__Bacteroidia	Class	55	153	136578	653775	0.800245	0.934831	0.553487	1.59103	2.57181	0.466346	1.08543	0.424181	0.697846
k__Bacteria;p__Tenericutes;c__Mollicutes	Class	5	17	1442	443	0.805487	0.786025	0.219798	2.31009	0.622312	-0.136258	-0.0449934	0.481601	0.767551
k__Bacteria;p__Actinobacteria;c__Thermoleophilia	Class	1	2	47	22	1	1.35822	0.0227911	26.3849	0.152156	-0.0483591	-0.0387071	0.497887	0.769462
k__Bacteria;p__TM7;Other	Class	0	1	0	17	1	0	0	105.561	-0.0202128	0.0195576	0.0264075	0.630146	0.94522
k__Bacteria;p__Cyanobacteria;c__Chloroplast	Class	15	30	277	988	0.366037	1.42506	0.673474	2.91149	0.827076	-0.074	-0.0401663	0.71516	1
k__Bacteria;p__Actinobacteria;c__Acidimicrobiia	Class	1	2	13	31	1	1.35822	0.0227911	26.3849	0.0906486	-0.0139699	-0.0090609	0.832559	1
k__Bacteria;p__OD1;c__SM2F11	Class	1	1	2	14	0.466904	2.72071	0.0343995	214.812	0.0366892	-0.00162379	-0.002425	0.968418	1
k__Bacteria;p__Proteobacteria	Phylum	90	244	80701	9524284	1	0	0	Inf	8.57337	6.80195	-0.159968	8.1307e-116	1.78875e-114
k__Bacteria;p__Firmicutes	Phylum	90	243	3164246	1882737	1	Inf	0.00947323	Inf	13.3298	-3.809	0.724822	1.06195e-35	1.16814e-34
k__Bacteria;p__Actinobacteria	Phylum	86	226	412488	324733	0.458255	1.70994	0.541997	7.14255	7.14316	-3.43039	1.10251	3.25082e-14	2.38393e-13
k__Bacteria;Other	Phylum	9	98	61	9452	3.45721e-08	0.166303	0.0700576	0.352089	0.171492	2.04764	0.102489	2.13705e-08	1.17538e-07
k__Bacteria;p__Verrucomicrobia	Phylum	6	5	284	7	0.075391	3.3993	0.840197	14.4649	0.50715	-0.362947	-0.0369613	0.000196693	0.000865451
k__Bacteria;p__Acidobacteria	Phylum	3	1	63	6	0.0613044	8.31603	0.657952	440.484	0.277992	-0.227536	-0.0105693	0.00173315	0.0063549
k__Bacteria;p__Spirochaetes	Phylum	1	0	33	0	0.269461	Inf	0.0695155	Inf	0.157903	-0.0984327	-0.0227597	0.0435335	0.136819
k__Bacteria;p__Chloroflexi	Phylum	0	2	0	6	1	0	0	14.4708	0.0454593	0.0414008	-0.0222486	0.117467	0.323033
k__Bacteria;p__TM6	Phylum	0	1	0	12	1	0	0	105.561	0.0439685	0.0422801	-0.021519	0.235338	0.548242
k__Bacteria;p__OD1	Phylum	3	2	19	47	0.123476	4.15093	0.467415	50.4609	0.186881	-0.0869204	-0.0102951	0.249201	0.548242
k__Bacteria;p__Fusobacteria	Phylum	3	8	4	149	1	1.01719	0.169982	4.36073	0.0320338	0.0616549	0.0221608	0.454106	0.899891
k__Bacteria;p__Deferribacteres	Phylum	0	1	0	5	1	0	0	105.561	-0.0137802	0.0172331	0.0067443	0.49085	0.899891
k__Bacteria;p__TM7	Phylum	2	3	18	34	0.614193	1.82201	0.149857	16.1767	0.227581	-0.0332646	-0.0426616	0.645953	1
k__Bacteria;p__[Thermi]	Phylum	4	13	224	120	1	0.826937	0.191174	2.77345	0.62437	-0.0423643	-0.111245	0.753906	1
k__Bacteria;p__Tenericutes	Phylum	5	17	1442	443	0.805487	0.786025	0.219798	2.31009	0.970058	-0.0475674	-0.193096	0.800623	1
k__Bacteria;p__Cyanobacteria	Phylum	16	30	292	988	0.212145	1.5402	0.739772	3.11198	1.21453	-0.0423459	-0.183457	0.83228	1
k__Bacteria;p__Bacteroidetes	Phylum	67	185	138127	655965	0.776622	0.929233	0.517365	1.70544	2.59493	-0.0511106	0.799174	0.925353	1
