# Supplementary material for: Impact of prematurity and nutrition on the developing gut microbiome and preterm infant growth
Source: Microbiome. 2017 Dec 11;5:158. doi: 10.1186/s40168-017-0377-0 (PMC5725645; doi:10.1186/s40168-017-0377-0)
Supplement: Supplementary file 6 — Significant results of linear discriminant analysis of putative functional features of microbial communities across the three Phases of the microbiome. (XLSX 24 kb) [file 40168_2017_377_MOESM6_ESM.xlsx]

## Sheet: Sheet1
Additional file 6: Table S5. Significant results of linear discriminant analysis of putative functional features of microbial communities across the three Phases of the microbiome.
Feature	LogOfHighestClassAvg	HighestClass	LDA-EffectSize	P-value
Environmental_Information_Processing	5.29458	2	4.26705	1.56379e-35
Metabolism	5.68052	1	4.26679	1.0774e-53
Environmental_Information_Processing.Membrane_Transport	5.22879	2	4.23227	4.6614e-33
Genetic_Information_Processing	5.2549	1	4.18233	1.46096e-46
Unclassified	5.22866	2	4.09618	3.15011e-57
Genetic_Information_Processing.Replication_and_Repair	4.89833	1	3.93496	8.49599e-42
Genetic_Information_Processing.Translation	4.7041	1	3.87551	2.1182e-52
Metabolism.Amino_Acid_Metabolism	4.98168	1	3.79995	1.04008e-48
Environmental_Information_Processing.Membrane_Transport.Transporters	4.90835	3	3.75706	3.22914e-19
Environmental_Information_Processing.Membrane_Transport.Secretion_system	4.36811	2	3.72586	3.08071e-69
Unclassified.Metabolism	4.53969	2	3.69323	1.14455e-58
Cellular_Processes.Cell_Motility	4.34379	2	3.68168	2.13461e-23
Genetic_Information_Processing.Translation.Ribosome	4.33444	1	3.65166	2.75409e-59
Metabolism.Nucleotide_Metabolism	4.58903	1	3.63774	9.03867e-42
Unclassified.Cellular_Processes_and_Signaling	4.7301	2	3.63772	1.18402e-44
Metabolism.Glycan_Biosynthesis_and_Metabolism	4.3675	2	3.63433	3.73682e-47
Cellular_Processes	4.42959	2	3.57091	2.78245e-16
Environmental_Information_Processing.Membrane_Transport.ABC_transporters	4.64619	2	3.56806	1.64758e-26
Unclassified.Poorly_Characterized.Function_unknown	4.33087	2	3.51106	8.1198e-61
Cellular_Processes.Cell_Motility.Bacterial_motility_proteins	4.07672	2	3.50233	3.85965e-31
Genetic_Information_Processing.Transcription.Transcription_factors	4.3911	2	3.47578	1.13279e-33
Environmental_Information_Processing.Signal_Transduction	4.41818	2	3.46222	9.84348e-55
Metabolism.Glycan_Biosynthesis_and_Metabolism.Lipopolysaccharide_biosynthesis_proteins	3.84659	2	3.44668	3.94081e-78
Environmental_Information_Processing.Signal_Transduction.Twocomponent_system	4.39866	2	3.44484	6.23252e-54
Genetic_Information_Processing.Replication_and_Repair.DNA_repair_and_recombination_proteins	4.4238	1	3.44324	2.49361e-35
Unclassified.Cellular_Processes_and_Signaling.Membrane_and_intracellular_structural_molecules	3.96985	2	3.44165	7.99363e-79
Metabolism.Xenobiotics_Biodegradation_and_Metabolism	4.41484	1	3.42919	7.33652e-23
Metabolism.Carbohydrate_Metabolism	5.05476	1	3.40902	7.22345e-07
Unclassified.Cellular_Processes_and_Signaling.Other_ioncoupled_transporters	4.32722	1	3.40226	4.35904e-51
Unclassified.Cellular_Processes_and_Signaling.Sporulation	3.72256	1	3.37874	1.18715e-68
Metabolism.Metabolism_of_Terpenoids_and_Polyketides	4.29024	1	3.37543	9.5628e-51
Metabolism.Lipid_Metabolism	4.50371	1	3.37289	2.34256e-34
Metabolism.Energy_Metabolism	4.71306	1	3.36809	1.1038e-45
Metabolism.Metabolism_of_Cofactors_and_Vitamins	4.62641	1	3.36461	1.69638e-30
Metabolism.Nucleotide_Metabolism.Purine_metabolism	4.35288	1	3.35185	2.92775e-33
Metabolism.Nucleotide_Metabolism.Pyrimidine_metabolism	4.2117	1	3.34095	1.08291e-50
Unclassified.Cellular_Processes_and_Signaling.Pores_ion_channels	3.85626	2	3.33556	1.19553e-66
Genetic_Information_Processing.Translation.AminoacyltRNA_biosynthesis	4.03806	1	3.33172	8.09447e-64
Environmental_Information_Processing.Membrane_Transport.Bacterial_secretion_system	3.97832	2	3.31882	1.22718e-51
Unclassified.Metabolism.Energy_metabolism	3.95124	2	3.29953	1.11888e-51
Unclassified.Genetic_Information_Processing	4.40394	2	3.29194	3.56854e-19
Unclassified.Poorly_Characterized	4.74499	2	3.26816	3.86204e-45
Metabolism.Glycan_Biosynthesis_and_Metabolism.Lipopolysaccharide_biosynthesis	3.62984	2	3.26743	1.78809e-67
Metabolism.Carbohydrate_Metabolism.Pyruvate_metabolism	4.14214	1	3.24469	3.65824e-41
Unclassified.Poorly_Characterized.General_function_prediction_only	4.56818	1	3.22153	4.32227e-22
Human_Diseases.Infectious_Diseases.Staphylococcus_aureus_infection	3.55682	1	3.21826	9.87868e-58
Metabolism.Carbohydrate_Metabolism.Glycolysis___Gluconeogenesis	4.14599	1	3.2081	4.1701e-40
Genetic_Information_Processing.Transcription	4.48134	2	3.20202	2.15955e-17
Environmental_Information_Processing.Membrane_Transport.Phosphotransferase_system_PTS	4.10715	2	3.1633	3.29651e-11
Unclassified.Cellular_Processes_and_Signaling.Inorganic_ion_transport_and_metabolism	3.68658	2	3.12124	1.46653e-72
Metabolism.Amino_Acid_Metabolism.Valine_leucine_and_isoleucine_degradation	3.77362	1	3.09178	2.43128e-36
Cellular_Processes.Cell_Motility.Flagellar_assembly	3.71218	2	3.08726	1.69203e-20
Metabolism.Amino_Acid_Metabolism.Amino_acid_related_enzymes	4.10971	1	3.08518	1.8875e-52
Genetic_Information_Processing.Folding_Sorting_and_Degradation.Protein_export	3.80751	1	3.08241	4.78994e-58
Metabolism.Metabolism_of_Terpenoids_and_Polyketides.Terpenoid_backbone_biosynthesis	3.74599	1	3.0567	1.4943e-61
Human_Diseases	4.0424	1	3.05092	2.66143e-47
Human_Diseases.Infectious_Diseases.Pertussis	3.36858	2	3.03594	3.60319e-63
Genetic_Information_Processing.Transcription.Transcription_machinery	3.83527	1	3.03128	1.03247e-40
Metabolism.Carbohydrate_Metabolism.Propanoate_metabolism	3.90253	1	3.02444	9.89859e-37
Metabolism.Glycan_Biosynthesis_and_Metabolism.Peptidoglycan_biosynthesis	3.88965	1	3.02157	9.28888e-43
Genetic_Information_Processing.Folding_Sorting_and_Degradation.Chaperones_and_folding_catalysts	3.98019	2	3.01692	1.32759e-45
Metabolism.Amino_Acid_Metabolism.Valine_leucine_and_isoleucine_biosynthesis	3.8709	1	3.0094	2.30972e-42
Genetic_Information_Processing.Replication_and_Repair.DNA_replication_proteins	3.99969	1	3.00319	1.30914e-34
Genetic_Information_Processing.Replication_and_Repair.DNA_replication	3.78764	1	3.00264	7.71792e-48
Unclassified.Genetic_Information_Processing.Protein_folding_and_associated_processing	3.89058	2	2.9977	3.05434e-42
Metabolism.Carbohydrate_Metabolism.Fructose_and_mannose_metabolism	4.00069	3	2.98347	9.40953e-17
Metabolism.Carbohydrate_Metabolism.Glyoxylate_and_dicarboxylate_metabolism	3.84836	2	2.98165	2.4182e-41
Metabolism.Amino_Acid_Metabolism.Alanine_aspartate_and_glutamate_metabolism	3.95442	1	2.98077	2.50344e-39
Metabolism.Amino_Acid_Metabolism.Histidine_metabolism	3.71755	1	2.97372	3.68505e-50
Metabolism.Lipid_Metabolism.Fatty_acid_biosynthesis	3.75726	1	2.97289	1.32014e-40
Genetic_Information_Processing.Replication_and_Repair.Homologous_recombination	3.89477	1	2.97202	1.12331e-38
Metabolism.Enzyme_Families.Peptidases	4.22901	3	2.96803	4.97626e-52
Human_Diseases.Infectious_Diseases	3.83304	1	2.95734	1.23381e-40
Genetic_Information_Processing.Replication_and_Repair.Mismatch_repair	3.83497	1	2.95055	9.93598e-46
Environmental_Information_Processing.Signaling_Molecules_and_Interaction	3.45659	1	2.94747	2.02453e-35
Metabolism.Xenobiotics_Biodegradation_and_Metabolism.Aminobenzoate_degradation	3.54409	1	2.93856	7.98099e-40
Metabolism.Metabolism_of_Cofactors_and_Vitamins.Porphyrin_and_chlorophyll_metabolism	3.9051	3	2.9285	1.38175e-35
Cellular_Processes.Cell_Growth_and_Death	3.64342	1	2.92238	2.98578e-48
Unclassified.Metabolism.Others	4.09821	1	2.91671	8.0998e-21
Metabolism.Carbohydrate_Metabolism.Amino_sugar_and_nucleotide_sugar_metabolism	4.12843	1	2.91622	1.27244e-22
Metabolism.Metabolism_of_Terpenoids_and_Polyketides.Prenyltransferases	3.57567	1	2.90846	1.42512e-54
Metabolism.Metabolism_of_Cofactors_and_Vitamins.Folate_biosynthesis	3.71309	1	2.9039	4.34481e-29
Metabolism.Xenobiotics_Biodegradation_and_Metabolism.Naphthalene_degradation	3.46851	1	2.90236	1.18498e-49
Genetic_Information_Processing.Folding_Sorting_and_Degradation	4.35691	1	2.8931	2.59562e-07
Metabolism.Metabolism_of_Cofactors_and_Vitamins.Thiamine_metabolism	3.68631	1	2.8784	5.86297e-69
Unclassified.Genetic_Information_Processing.Replication_recombination_and_repair_proteins	3.92676	2	2.87777	0.00836739
Metabolism.Biosynthesis_of_Other_Secondary_Metabolites	3.86728	3	2.87605	6.26681e-33
Metabolism.Carbohydrate_Metabolism.Citrate_cycle_TCA_cycle	3.902	1	2.87602	2.48873e-20
Metabolism.Amino_Acid_Metabolism.Phenylalanine_tyrosine_and_tryptophan_biosynthesis	3.84905	1	2.87531	1.64242e-39
Unclassified.Cellular_Processes_and_Signaling.Cell_motility_and_secretion	3.35928	2	2.85999	2.95552e-57
Metabolism.Energy_Metabolism.Photosynthesis_proteins	3.52229	1	2.857	5.44547e-52
Metabolism.Metabolism_of_Terpenoids_and_Polyketides.Limonene_and_pinene_degradation	3.46715	1	2.85069	1.4341e-43
Unclassified.Metabolism.Biosynthesis_and_biodegradation_of_secondary_metabolites	3.28687	2	2.85028	2.19705e-56
Metabolism.Enzyme_Families.Protein_kinases	3.73446	1	2.84413	1.44209e-59
Metabolism.Energy_Metabolism.Photosynthesis	3.48863	1	2.83802	2.55574e-51
Cellular_Processes.Cell_Motility.Bacterial_chemotaxis	3.58001	2	2.83735	1.34628e-15
Metabolism.Energy_Metabolism.Methane_metabolism	4.01803	3	2.83233	3.7276e-69
Genetic_Information_Processing.Replication_and_Repair.Chromosome	4.13813	1	2.83047	1.24746e-31
Environmental_Information_Processing.Signaling_Molecules_and_Interaction.Bacterial_toxins	3.29225	1	2.81973	7.70926e-36
Unclassified.Metabolism.Nucleotide_metabolism	3.24844	2	2.81421	1.44354e-61
Cellular_Processes.Cell_Growth_and_Death.Cell_cycle__Caulobacter	3.61945	1	2.81255	2.00241e-47
Metabolism.Amino_Acid_Metabolism.Glycine_serine_and_threonine_metabolism	3.96323	1	2.81222	1.63471e-15
Metabolism.Metabolism_of_Cofactors_and_Vitamins.Pantothenate_and_CoA_biosynthesis	3.77206	1	2.81174	9.85069e-51
Metabolism.Metabolism_of_Other_Amino_Acids	4.24922	1	2.80439	1.8356e-14
Unclassified.Metabolism.Glycan_biosynthesis_and_metabolism	3.1085	2	2.79991	1.44083e-79
Genetic_Information_Processing.Replication_and_Repair.Nucleotide_excision_repair	3.51478	1	2.79851	3.41253e-54
Metabolism.Carbohydrate_Metabolism.Ascorbate_and_aldarate_metabolism	3.51694	2	2.79844	4.29905e-21
Metabolism.Amino_Acid_Metabolism.Phenylalanine_metabolism	3.45883	2	2.7972	3.06988e-24
Metabolism.Carbohydrate_Metabolism.Pentose_and_glucuronate_interconversions	3.79261	2	2.79624	1.54223e-09
Metabolism.Metabolism_of_Cofactors_and_Vitamins.One_carbon_pool_by_folate	3.69281	1	2.7819	1.84959e-41
Metabolism.Energy_Metabolism.Sulfur_metabolism	3.59711	1	2.77735	3.7775e-59
Metabolism.Metabolism_of_Terpenoids_and_Polyketides.Tetracycline_biosynthesis	3.35801	1	2.77383	2.47661e-39
Genetic_Information_Processing.Replication_and_Repair.Base_excision_repair	3.66075	1	2.76453	1.30729e-41
Metabolism.Energy_Metabolism.Carbon_fixation_in_photosynthetic_organisms	3.75776	3	2.75535	3.34729e-52
Metabolism.Energy_Metabolism.Oxidative_phosphorylation	4.00394	1	2.75418	3.67663e-16
Metabolism.Carbohydrate_Metabolism.Butanoate_metabolism	3.9321	2	2.74969	5.83267e-27
Metabolism.Amino_Acid_Metabolism.Lysine_degradation	3.54748	2	2.74834	8.39466e-41
Metabolism.Carbohydrate_Metabolism.Starch_and_sucrose_metabolism	3.94397	3	2.74631	7.58491e-09
Unclassified.Cellular_Processes_and_Signaling.Electron_transfer_carriers	3.12127	2	2.741	2.21559e-61
Metabolism.Amino_Acid_Metabolism.Cysteine_and_methionine_metabolism	3.97394	3	2.73888	1.71127e-47
Metabolism.Amino_Acid_Metabolism.Lysine_biosynthesis	3.78361	3	2.73468	3.70875e-47
Genetic_Information_Processing.Folding_Sorting_and_Degradation.RNA_degradation	3.64078	1	2.72139	4.70052e-34
Metabolism.Glycan_Biosynthesis_and_Metabolism.Glycosyltransferases	3.65441	2	2.71751	2.57005e-44
Metabolism.Lipid_Metabolism.Fatty_acid_metabolism	3.67245	2	2.71041	4.28861e-45
Metabolism.Amino_Acid_Metabolism.Tryptophan_metabolism	3.59734	1	2.71003	9.83181e-26
Metabolism.Metabolism_of_Terpenoids_and_Polyketides.Biosynthesis_of_siderophore_group_nonribosomal_peptides	3.25148	2	2.70397	3.39734e-43
Metabolism.Xenobiotics_Biodegradation_and_Metabolism.Caprolactam_degradation	3.21764	2	2.6997	2.01601e-55
Unclassified.Cellular_Processes_and_Signaling.Germination	3.03114	1	2.69945	2.19841e-41
Unclassified.Cellular_Processes_and_Signaling.Other_transporters	3.47343	2	2.69321	9.10798e-50
Unclassified.Metabolism.Amino_acid_metabolism	3.49601	2	2.69277	5.32431e-20
Metabolism.Metabolism_of_Other_Amino_Acids.DAlanine_metabolism	3.27163	1	2.68187	1.71576e-59
Genetic_Information_Processing.Translation.Translation_factors	3.62625	3	2.67872	5.98698e-45
Metabolism.Xenobiotics_Biodegradation_and_Metabolism.Polycyclic_aromatic_hydrocarbon_degradation	3.14458	1	2.67772	6.29907e-63
Cellular_Processes.Transport_and_Catabolism	3.4246	1	2.67331	6.80739e-24
Metabolism.Energy_Metabolism.Carbon_fixation_pathways_in_prokaryotes	3.98722	1	2.67098	5.53255e-10
Genetic_Information_Processing.Translation.Ribosome_Biogenesis	4.10654	3	2.66845	7.33065e-16
Metabolism.Metabolism_of_Cofactors_and_Vitamins.Ubiquinone_and_other_terpenoidquinone_biosynthesis	3.62206	2	2.66626	1.42039e-37
Metabolism.Lipid_Metabolism.Lipid_biosynthesis_proteins	3.78554	1	2.64581	2.84017e-26
Metabolism.Xenobiotics_Biodegradation_and_Metabolism.Chloroalkane_and_chloroalkene_degradation	3.4065	1	2.64316	4.38743e-32
Metabolism.Xenobiotics_Biodegradation_and_Metabolism.Nitrotoluene_degradation	2.98791	2	2.63872	6.38515e-48
Metabolism.Metabolism_of_Other_Amino_Acids.Glutathione_metabolism	3.60413	2	2.63793	6.50508e-51
Metabolism.Metabolism_of_Terpenoids_and_Polyketides.Carotenoid_biosynthesis	2.95767	1	2.63585	2.66585e-45
Cellular_Processes.Transport_and_Catabolism.Peroxisome	3.37827	1	2.63487	1.3601e-32
Genetic_Information_Processing.Transcription.RNA_polymerase	3.25729	1	2.63175	4.60934e-61
Metabolism.Metabolism_of_Cofactors_and_Vitamins.Nicotinate_and_nicotinamide_metabolism	3.61639	3	2.62912	2.69881e-25
Metabolism.Lipid_Metabolism.Biosynthesis_of_unsaturated_fatty_acids	3.40712	2	2.61258	8.56086e-43
Metabolism.Lipid_Metabolism.Glycerolipid_metabolism	3.65078	1	2.6045	4.70819e-22
Unclassified.Genetic_Information_Processing.Translation_proteins	3.92102	3	2.60216	3.95885e-24
Metabolism.Energy_Metabolism.Nitrogen_metabolism	3.93241	2	2.59772	7.35145e-22
Unclassified.Metabolism.Lipid_metabolism	3.22898	2	2.59725	6.60796e-29
Metabolism.Metabolism_of_Terpenoids_and_Polyketides.Geraniol_degradation	3.33079	2	2.59096	8.75281e-46
Cellular_Processes.Cell_Motility.Cytoskeleton_proteins	3.27571	3	2.58114	9.08175e-55
Unclassified.Metabolism.Carbohydrate_metabolism	3.32425	2	2.57884	7.74261e-17
Metabolism.Enzyme_Families	4.32269	3	2.55129	6.92069e-08
Metabolism.Metabolism_of_Other_Amino_Acids.betaAlanine_metabolism	3.53241	2	2.54396	3.2324e-35
Metabolism.Carbohydrate_Metabolism.Pentose_phosphate_pathway	3.92048	3	2.53736	3.36559e-24
Organismal_Systems	3.70543	1	2.52882	6.917e-07
Metabolism.Carbohydrate_Metabolism.C5Branched_dibasic_acid_metabolism	3.52151	1	2.51877	2.07209e-10
Metabolism.Xenobiotics_Biodegradation_and_Metabolism.Ethylbenzene_degradation	3.02094	1	2.49766	2.04896e-59
Metabolism.Metabolism_of_Cofactors_and_Vitamins.Lipoic_acid_metabolism	3.01917	1	2.47583	8.53884e-62
Metabolism.Metabolism_of_Cofactors_and_Vitamins.Retinol_metabolism	2.99089	1	2.47482	1.12093e-54
Metabolism.Biosynthesis_of_Other_Secondary_Metabolites.Phenylpropanoid_biosynthesis	3.06423	3	2.47356	5.2083e-22
Metabolism.Xenobiotics_Biodegradation_and_Metabolism.Bisphenol_degradation	2.94785	1	2.46198	3.40068e-26
Metabolism.Amino_Acid_Metabolism.Arginine_and_proline_metabolism	4.03296	1	2.45826	1.41984e-06
Metabolism.Xenobiotics_Biodegradation_and_Metabolism.Drug_metabolism__other_enzymes	3.4464	1	2.45623	1.9438e-64
Metabolism.Lipid_Metabolism.Synthesis_and_degradation_of_ketone_bodies	3.01737	1	2.44822	4.19396e-29
Organismal_Systems.Endocrine_System	3.35699	1	2.44196	0.000128395
Human_Diseases.Infectious_Diseases.Vibrio_cholerae_pathogenic_cycle	3.08028	2	2.43714	1.05943e-68
Human_Diseases.Cardiovascular_Diseases.Viral_myocarditis	1.02826	2	2.43653	0.000232241
Organismal_Systems.Endocrine_System.PPAR_signaling_pathway	3.07657	1	2.43478	1.41409e-27
Metabolism.Metabolism_of_Terpenoids_and_Polyketides.Biosynthesis_of_ansamycins	3.05155	3	2.43177	4.17734e-42
Unclassified.Metabolism.Metabolism_of_cofactors_and_vitamins	3.33361	2	2.42745	1.87851e-31
Metabolism.Amino_Acid_Metabolism.Tyrosine_metabolism	3.63561	1	2.41202	1.52031e-07
Metabolism.Xenobiotics_Biodegradation_and_Metabolism.Toluene_degradation	3.28603	2	2.40533	3.16577e-53
Metabolism.Metabolism_of_Other_Amino_Acids.Taurine_and_hypotaurine_metabolism	3.19334	1	2.40311	4.35461e-43
Metabolism.Xenobiotics_Biodegradation_and_Metabolism.Benzoate_degradation	3.57348	1	2.39675	0.00690583
Human_Diseases.Neurodegenerative_Diseases	3.29865	1	2.38576	3.55532e-25
Human_Diseases.Infectious_Diseases.Tuberculosis	3.11461	1	2.37876	5.1228e-37
Metabolism.Carbohydrate_Metabolism.Galactose_metabolism	3.81712	3	2.3774	0.00317402
Metabolism.Biosynthesis_of_Other_Secondary_Metabolites.Tropane_piperidine_and_pyridine_alkaloid_biosynthesis	3.08425	3	2.36187	1.5075e-44
Metabolism.Carbohydrate_Metabolism.Inositol_phosphate_metabolism	3.29918	1	2.35148	6.6006e-06
Metabolism.Biosynthesis_of_Other_Secondary_Metabolites.Isoquinoline_alkaloid_biosynthesis	2.78032	3	2.34144	4.17759e-51
Unclassified.Genetic_Information_Processing.Transcription_related_proteins	2.73443	2	2.33957	8.03583e-53
Metabolism.Metabolism_of_Other_Amino_Acids.Selenocompound_metabolism	3.62094	1	2.3388	1.03832e-21
Metabolism.Metabolism_of_Terpenoids_and_Polyketides.Polyketide_sugar_unit_biosynthesis	3.02559	3	2.29606	6.9108e-16
Metabolism.Xenobiotics_Biodegradation_and_Metabolism.Xylene_degradation	2.86904	2	2.29165	5.42555e-27
Metabolism.Xenobiotics_Biodegradation_and_Metabolism.Drug_metabolism__cytochrome_P450	3.09701	2	2.28937	1.6975e-37
Unclassified.Cellular_Processes_and_Signaling.Signal_transduction_mechanisms	3.74412	2	2.28624	1.10828e-23
Metabolism.Glycan_Biosynthesis_and_Metabolism.Other_glycan_degradation	3.07964	3	2.28089	1.16368e-24
Metabolism.Xenobiotics_Biodegradation_and_Metabolism.Metabolism_of_xenobiotics_by_cytochrome_P450	3.08657	2	2.27788	2.54708e-32
Metabolism.Xenobiotics_Biodegradation_and_Metabolism.Fluorobenzoate_degradation	2.62981	2	2.26943	8.58465e-45
Metabolism.Lipid_Metabolism.Sphingolipid_metabolism	2.96096	3	2.26711	1.07886e-28
Genetic_Information_Processing.Folding_Sorting_and_Degradation.Sulfur_relay_system	3.57856	2	2.25896	1.63583e-15
Organismal_Systems.Endocrine_System.Adipocytokine_signaling_pathway	2.8092	1	2.25357	5.37305e-15
Environmental_Information_Processing.Signal_Transduction.Phosphatidylinositol_signaling_system	3.07107	1	2.2471	5.02896e-29
Metabolism.Biosynthesis_of_Other_Secondary_Metabolites.betaLactam_resistance	2.77207	1	2.22593	7.40463e-30
Metabolism.Lipid_Metabolism.alphaLinolenic_acid_metabolism	2.71797	2	2.22525	2.59058e-64
Metabolism.Xenobiotics_Biodegradation_and_Metabolism.Dioxin_degradation	3.03025	2	2.21124	6.6657e-12
Unclassified.Genetic_Information_Processing.Restriction_enzyme	3.10629	1	2.20396	3.63068e-23
Metabolism.Metabolism_of_Cofactors_and_Vitamins.Riboflavin_metabolism	3.43562	2	2.19897	2.40796e-20
Metabolism.Metabolism_of_Other_Amino_Acids.DGlutamine_and_Dglutamate_metabolism	3.13352	1	2.18134	1.73931e-59
Human_Diseases.Metabolic_Diseases.Type_I_diabetes_mellitus	2.65653	1	2.17727	7.01715e-06
Metabolism.Metabolism_of_Cofactors_and_Vitamins.Vitamin_B6_metabolism	3.29472	2	2.17642	1.61018e-25
Organismal_Systems.Digestive_System.Mineral_absorption	2.49583	1	2.17334	6.48936e-52
Unclassified.Cellular_Processes_and_Signaling.Cell_division	2.8835	2	2.16906	2.7617e-49
Human_Diseases.Metabolic_Diseases	2.93612	3	2.16462	0.000105496
Genetic_Information_Processing.Folding_Sorting_and_Degradation.Ubiquitin_system	2.6758	1	2.16088	5.06823e-35
Human_Diseases.Infectious_Diseases.Toxoplasmosis	1.02826	2	2.16079	0.000231255
Human_Diseases.Cancers.Colorectal_cancer	1.02826	2	2.16079	0.000231255
Metabolism.Metabolism_of_Other_Amino_Acids.Cyanoamino_acid_metabolism	3.36536	3	2.15147	3.22064e-09
Genetic_Information_Processing.Translation.RNA_transport	3.09209	1	2.14363	8.09242e-18
Human_Diseases.Neurodegenerative_Diseases.Alzheimers_disease	2.87028	1	2.13239	8.52766e-43
Organismal_Systems.Immune_System	2.6888	3	2.12639	3.47143e-22
Human_Diseases.Metabolic_Diseases.Type_II_diabetes_mellitus	2.65684	3	2.10891	2.13076e-19
Metabolism.Biosynthesis_of_Other_Secondary_Metabolites.Streptomycin_biosynthesis	3.32349	3	2.1028	1.40669e-11
Human_Diseases.Cancers	3.00354	2	2.09572	1.29646e-13
Organismal_Systems.Endocrine_System.Insulin_signaling_pathway	2.76459	2	2.08722	7.22221e-23
Metabolism.Biosynthesis_of_Other_Secondary_Metabolites.Novobiocin_biosynthesis	3.08853	3	2.08594	6.46559e-44
Metabolism.Xenobiotics_Biodegradation_and_Metabolism.Atrazine_degradation	2.74544	1	2.08504	9.10225e-08
Human_Diseases.Neurodegenerative_Diseases.Amyotrophic_lateral_sclerosis_ALS	2.74978	1	2.07298	2.5252e-27
Metabolism.Xenobiotics_Biodegradation_and_Metabolism.Styrene_degradation	2.74099	2	2.06707	5.39808e-08
Metabolism.Metabolism_of_Other_Amino_Acids.DArginine_and_Dornithine_metabolism	2.36985	1	2.05916	4.00323e-65
Human_Diseases.Infectious_Diseases.Amoebiasis	2.38821	1	2.0481	2.41954e-39
Metabolism.Lipid_Metabolism.Arachidonic_acid_metabolism	2.85741	1	2.0061	5.66093e-15
