# Supplementary material for: Impact of prematurity and nutrition on the developing gut microbiome and preterm infant growth
Source: Microbiome. 2017 Dec 11;5:158. doi: 10.1186/s40168-017-0377-0 (PMC5725645; doi:10.1186/s40168-017-0377-0)
Supplement: Supplementary file 7 — Significant associations between bacterial taxa and nutrition, medications, and other clinical factors, within each of the three phases of the microbiome. (XLSX 34 kb) [file 40168_2017_377_MOESM7_ESM.xlsx]

## Sheet: Sheet1
Additional file 7: Table S6. Significant associations between bacterial taxa and nutrition, medications, and other clinical factors, within each of the three Phases of the microbiome.
Phase	Variable	Feature	Value	Coefficient	N	N.not.0	P.value	Q.value
2	Proton Pump Inhibitors Past Week	Bacteria|Actinobacteria|Actinobacteria|Bifidobacteriales|Bifidobacteriaceae|Bifidobacterium|breve	ProtonPumpInhibitorsPastWeekYes	0.407651	244	54	1.80695e-10	2.25507e-07
3	Post Menstrual Age	Bacteria|Firmicutes|Clostridia|Clostridiales|Clostridiaceae|Clostridium|butyricum	CGA	0.0133279	387	84	1.67125e-10	2.70743e-07
3	Post Menstrual Age	Bacteria|Firmicutes|Bacilli|Lactobacillales|Streptococcaceae|Streptococcus|sp	CGA	0.00514397	387	291	9.61581e-10	7.78881e-07
3	Post Menstrual Age	Bacteria|Firmicutes|Clostridia|Clostridiales|Other	CGA	0.00701586	387	173	2.39499e-09	1.29329e-06
3	Post Menstrual Age	Bacteria|Firmicutes|Clostridia|Clostridiales|Lachnospiraceae	CGA	0.0123445	387	230	3.2058e-09	1.29835e-06
3	Corticosteroids Past Week	Bacteria|Proteobacteria|Gammaproteobacteria|Enterobacteriales|Enterobacteriaceae|spp	CorticosteroidPastWeekYes	-0.274866	387	289	8.86833e-09	2.87334e-06
3	Post Menstrual Age	Bacteria|Actinobacteria|Actinobacteria|Bifidobacteriales|Bifidobacteriaceae|Bifidobacterium	CGA	0.0162095	387	229	1.42072e-08	3.83595e-06
3	Post Menstrual Age	Bacteria|Actinobacteria|Actinobacteria|Bifidobacteriales|Bifidobacteriaceae	CGA	0.0160786	387	233	1.79514e-08	4.15446e-06
3	Post Menstrual Age	Bacteria|Firmicutes|Clostridia|Clostridiales|Lachnospiraceae|spp	CGA	0.000203044	387	128	7.61417e-08	1.54187e-05
3	Post Menstrual Age	Bacteria|Firmicutes|Clostridia|Clostridiales|Clostridiaceae	CGA	0.0207014	387	327	1.03548e-07	1.86387e-05
3	Post Menstrual Age	Bacteria|Firmicutes|Clostridia|Clostridiales|Clostridiaceae|Other	CGA	0.0117939	387	244	1.68733e-07	2.73348e-05
3	Calories/kg Past Week	Bacteria|Actinobacteria|Actinobacteria|Actinomycetales|Corynebacteriaceae|Corynebacterium|sp	TotalCalsPerKgPastWeek	-6.29631e-05	387	264	1.98835e-07	2.92829e-05
3	Post Menstrual Age	Bacteria|Proteobacteria|Gammaproteobacteria	CGA	-0.0239567	387	386	5.29298e-07	7.05546e-05
3	Post Menstrual Age	Bacteria|Actinobacteria|Actinobacteria|Bifidobacteriales|Bifidobacteriaceae|Bifidobacterium|sp	CGA	0.00817772	387	96	5.7346e-07	7.05546e-05
3	Post Menstrual Age	Bacteria|Proteobacteria	CGA	-0.0237315	387	387	6.09731e-07	7.05546e-05
3	Calories/kg Past Week	Bacteria|Actinobacteria|Actinobacteria|Actinomycetales|Corynebacteriaceae|Corynebacterium	TotalCalsPerKgPastWeek	-6.28553e-05	387	279	1.36185e-06	0.000147079
3	Post Menstrual Age	Bacteria|Firmicutes|Clostridia|Clostridiales|Clostridiaceae|Clostridium	CGA	0.0153303	387	290	1.52002e-06	0.000153902
3	Post Menstrual Age	Bacteria|Proteobacteria|Gammaproteobacteria|Enterobacteriales|Enterobacteriaceae	CGA	-0.0234858	387	386	2.20974e-06	0.000210575
1	Motility Agents Past Week	Bacteria|Actinobacteria|Actinobacteria|Actinomycetales|Actinomycetaceae|Actinomyces	MotilityAgentsPastWeekYes	0.305107	90	22	6.98369e-07	0.000513327
1	Motility Agents Past Week	Bacteria|Actinobacteria|Actinobacteria|Actinomycetales|Actinomycetaceae|Actinomyces|sp	MotilityAgentsPastWeekYes	0.303446	90	19	7.54893e-07	0.000513327
3	Gestational Age at Birth	Bacteria|Firmicutes|Bacilli|Bacillales|Staphylococcaceae|Staphylococcus	gaAtBirth	0.00446056	387	344	8.92602e-06	0.000741201
3	Gestational Age at Birth	Bacteria|Firmicutes|Bacilli|Bacillales|Staphylococcaceae	gaAtBirth	0.00446039	387	344	8.93136e-06	0.000741201
3	Gestational Age at Birth	Bacteria|Firmicutes|Bacilli|Bacillales|Staphylococcaceae|Staphylococcus|Other	gaAtBirth	0.00445709	387	344	9.15063e-06	0.000741201
3	Gestational Age at Birth	Bacteria|Firmicutes|Clostridia|Clostridiales|Other	gaAtBirth	-0.00853531	387	173	1.27042e-05	0.000980041
3	Antibiotics Past Week	Bacteria|Firmicutes|Clostridia|Clostridiales|Tissierellaceae|Anaerococcus|sp	AntimicrobialPastWeekYes	-0.0900313	387	275	1.61236e-05	0.00104481
3	Post Menstrual Age	Bacteria|Bacteroidetes|Bacteroidia|Bacteroidales	CGA	0.012534	387	262	1.52774e-05	0.00104481
3	Post Menstrual Age	Bacteria|Bacteroidetes	CGA	0.0124907	387	294	1.56456e-05	0.00104481
3	Corticosteroids Past Week	Bacteria|Bacteroidetes|Bacteroidia|Bacteroidales|Porphyromonadaceae	CorticosteroidPastWeekYes	-0.0674361	387	78	1.54277e-05	0.00104481
3	Post Menstrual Age	Bacteria|Firmicutes|Bacilli|Bacillales|Staphylococcaceae	CGA	-0.00257521	387	344	2.09388e-05	0.00111686
3	Post Menstrual Age	Bacteria|Firmicutes|Bacilli|Bacillales|Staphylococcaceae|Staphylococcus	CGA	-0.00257501	387	344	2.09664e-05	0.00111686
3	Post Menstrual Age	Bacteria|Firmicutes|Bacilli|Bacillales|Staphylococcaceae|Staphylococcus|Other	CGA	-0.00257199	387	344	2.1372e-05	0.00111686
3	Corticosteroids Past Week	Bacteria|Firmicutes|Clostridia|Clostridiales|Peptostreptococcaceae|Peptostreptococcus	CorticosteroidPastWeekYes	0.0465862	387	66	1.95254e-05	0.00111686
3	Corticosteroids Past Week	Bacteria|Firmicutes|Clostridia|Clostridiales|Peptostreptococcaceae|Peptostreptococcus|anaerobius	CorticosteroidPastWeekYes	0.0463461	387	65	2.07417e-05	0.00111686
3	Proton Pump Inhibitors Past Week	Bacteria|Actinobacteria|Actinobacteria|Bifidobacteriales|Bifidobacteriaceae|Bifidobacterium|sp	ProtonPumpInhibitorsPastWeekYes	-0.109675	387	96	1.98206e-05	0.00111686
3	Post Menstrual Age	Bacteria|Firmicutes|Bacilli|Gemellales|spp	CGA	-0.000285372	387	131	2.68864e-05	0.00136112
3	Post Menstrual Age	Bacteria|Firmicutes|Bacilli|Bacillales	CGA	-0.00293515	387	346	2.77524e-05	0.00136239
3	Antibiotics Past Week	Bacteria|Firmicutes|Bacilli|Lactobacillales|Enterococcaceae|Enterococcus|sp	AntimicrobialPastWeekYes	0.0914915	387	377	3.38368e-05	0.00161223
3	Post Menstrual Age	Bacteria|Actinobacteria|Actinobacteria|Bifidobacteriales|Bifidobacteriaceae|Bifidobacterium|breve	CGA	0.00695022	387	130	3.50038e-05	0.00162018
3	Post Menstrual Age	Bacteria|Firmicutes|Bacilli|Lactobacillales|Enterococcaceae|Enterococcus|Other	CGA	0.000324026	387	136	4.39311e-05	0.00192347
3	H2 Receptor Antagonists Past Week	Bacteria|Firmicutes|Clostridia|Clostridiales|Clostridiaceae|Other	H2ReceptorAntagonistsPastWeekYes	0.120182	387	244	4.33813e-05	0.00192347
3	Post Menstrual Age	Bacteria|Actinobacteria	CGA	0.0118771	387	378	4.59351e-05	0.00195829
3	Post Menstrual Age	Bacteria|Firmicutes|Bacilli|Gemellales	CGA	-0.000323676	387	144	5.26141e-05	0.00218551
3	Antibiotics Past Week	Bacteria|Firmicutes|Bacilli|Lactobacillales|Enterococcaceae|Enterococcus	AntimicrobialPastWeekYes	0.0898817	387	377	5.70765e-05	0.00225522
3	Post Menstrual Age	Bacteria|Actinobacteria|Actinobacteria|Actinomycetales|Corynebacteriaceae|Corynebacterium	CGA	-0.00195301	387	279	5.68006e-05	0.00225522
3	Proton Pump Inhibitors Past Week	Bacteria|Firmicutes|Clostridia|Clostridiales|Clostridiaceae|Other	ProtonPumpInhibitorsPastWeekYes	-0.148668	387	244	5.85612e-05	0.00225879
3	Post Menstrual Age	Bacteria|Actinobacteria|Actinobacteria	CGA	0.0116873	387	376	6.24199e-05	0.00235164
3	Antibiotics Past Week	Bacteria|Firmicutes|Bacilli|Lactobacillales|Enterococcaceae	AntimicrobialPastWeekYes	0.0890475	387	377	7.38047e-05	0.00271735
3	Post Menstrual Age	Bacteria|Proteobacteria|Gammaproteobacteria|Enterobacteriales|Enterobacteriaceae|Other	CGA	-0.016991	387	377	9.87065e-05	0.00355343
3	Proton Pump Inhibitors Past Week	Bacteria|Bacteroidetes|Bacteroidia|Bacteroidales|Porphyromonadaceae	ProtonPumpInhibitorsPastWeekYes	0.0717257	387	78	0.000102877	0.00362305
3	Post Menstrual Age	Bacteria|Proteobacteria|Gammaproteobacteria|Enterobacteriales|Enterobacteriaceae|Serratia	CGA	-0.00586293	387	91	0.000164732	0.00567801
3	Post Menstrual Age	Bacteria|Proteobacteria|Gammaproteobacteria|Enterobacteriales|Enterobacteriaceae|Serratia|marcescens	CGA	-0.00567105	387	81	0.000252332	0.00843197
3	Gestational Age at Birth	Bacteria|Firmicutes|Bacilli|Bacillales	gaAtBirth	0.00424819	387	346	0.000255041	0.00843197
3	Gestational Age at Birth	Bacteria|Firmicutes|Bacilli|Gemellales	gaAtBirth	0.000468825	387	144	0.000266905	0.00864773
3	Gestational Age at Birth	Bacteria|Firmicutes|Bacilli|Gemellales|spp	gaAtBirth	0.000405153	387	131	0.000351767	0.0111738
3	Antibiotics Past Week	Bacteria|Actinobacteria	AntimicrobialPastWeekYes	-0.0752174	387	378	0.000410144	0.0127776
1	Post Menstrual Age	Bacteria|Actinobacteria|Actinobacteria|Actinomycetales|Actinomycetaceae|Actinomyces|sp	CGA	0.0255599	90	19	3.2257e-05	0.013039
1	Post Menstrual Age	Bacteria|Actinobacteria|Actinobacteria|Actinomycetales|Actinomycetaceae|Actinomyces	CGA	0.0252647	90	22	3.83499e-05	0.013039
3	Antibiotics Past Week	Bacteria|Actinobacteria|Actinobacteria	AntimicrobialPastWeekYes	-0.0748871	387	376	0.000447026	0.0136638
3	Antibiotics Past Week	Bacteria|Firmicutes|Clostridia|Clostridiales	AntimicrobialPastWeekYes	-0.0984094	387	387	0.000461002	0.0138205
3	H2 Receptor Antagonists Past Week	Bacteria|Actinobacteria|Actinobacteria|Actinomycetales|Actinomycetaceae|Varibaculum|sp	H2ReceptorAntagonistsPastWeekYes	0.0170374	387	158	0.000469215	0.0138205
3	Ratio of Proteins	Bacteria|Actinobacteria|Actinobacteria|Bifidobacteriales|Bifidobacteriaceae|Bifidobacterium|sp	PercentProtein	-0.00548627	387	96	0.000482901	0.0139696
3	Gestational Age at Birth	Bacteria|Proteobacteria|Betaproteobacteria|Burkholderiales|Comamonadaceae|Delftia|sp	gaAtBirth	-0.000452918	387	113	0.00049241	0.0139948
3	Corticosteroids Past Week	Bacteria|Firmicutes|Clostridia|Clostridiales|Peptostreptococcaceae	CorticosteroidPastWeekYes	0.0662324	387	151	0.000567486	0.0158505
3	Post Menstrual Age	Bacteria|Actinobacteria|Coriobacteriia|Coriobacteriales|Coriobacteriaceae|Eggerthella|lenta	CGA	0.0013732	387	90	0.000621677	0.0170698
3	Proportion of Calories Enteral	Bacteria|Firmicutes|Bacilli|Lactobacillales|Streptococcaceae|Streptococcus|Other	ProportionCalsEnteralPastWeek	-0.00894196	387	167	0.000827667	0.022347
2	Antibiotics Past Week	Bacteria|Firmicutes|Clostridia|Clostridiales	AntimicrobialPastWeekYes	-0.0521209	244	231	3.60606e-05	0.0225018
3	Antibiotics Past Week	Bacteria|Firmicutes|Bacilli|Lactobacillales|Enterococcaceae|Other	AntimicrobialPastWeekYes	0.0106263	387	343	0.000865094	0.0225386
3	Antibiotics Past Week	Bacteria|Actinobacteria|Actinobacteria|Bifidobacteriales|Bifidobacteriaceae|Bifidobacterium	AntimicrobialPastWeekYes	-0.068501	387	229	0.000872143	0.0225386
3	Motility Agents Past Week	Bacteria|Proteobacteria|Epsilonproteobacteria|Campylobacterales|Campylobacteraceae|Campylobacter|sp	MotilityAgentsPastWeekYes	0.006747	387	62	0.0008765	0.0225386
3	Corticosteroids Past Week	Bacteria|Actinobacteria|Actinobacteria	CorticosteroidPastWeekYes	0.128912	387	376	0.000893983	0.0226289
3	Post Menstrual Age	Bacteria|Actinobacteria|Actinobacteria|Actinomycetales|Corynebacteriaceae|Corynebacterium|sp	CGA	-0.00149338	387	264	0.000918798	0.0228993
3	Corticosteroids Past Week	Bacteria|Firmicutes|Clostridia|Clostridiales|Tissierellaceae|Anaerococcus|sp	CorticosteroidPastWeekYes	0.129211	387	275	0.000946549	0.0232335
3	Ratio of Carbohydrates	Bacteria|Proteobacteria|Gammaproteobacteria|Pseudomonadales	PercentCarbs	-0.000863324	387	259	0.000995549	0.0239724
3	Corticosteroids Past Week	Bacteria|Actinobacteria	CorticosteroidPastWeekYes	0.127439	387	378	0.000992092	0.0239879
3	Antibiotics Past Week	Bacteria|Actinobacteria|Actinobacteria|Bifidobacteriales|Bifidobacteriaceae	AntimicrobialPastWeekYes	-0.0674609	387	233	0.00103324	0.0242586
3	Calories/kg Past Week	Bacteria|Firmicutes|Clostridia|Clostridiales|Peptostreptococcaceae	TotalCalsPerKgPastWeek	0.00012038	387	151	0.00103172	0.0242586
3	Post Menstrual Age	Bacteria|Firmicutes|Erysipelotrichi|Erysipelotrichales|Erysipelotrichaceae	CGA	0.00203889	387	60	0.00125045	0.028939
3	Post Menstrual Age	Bacteria|Actinobacteria|Actinobacteria|Actinomycetales|Propionibacteriaceae|Propionibacterium	CGA	-0.00181856	387	246	0.0012738	0.0290641
3	Calories/kg Past Week	Bacteria|Firmicutes|Bacilli|Bacillales|Staphylococcaceae	TotalCalsPerKgPastWeek	-5.15459e-05	387	344	0.00136472	0.0303311
3	Calories/kg Past Week	Bacteria|Firmicutes|Bacilli|Bacillales|Staphylococcaceae|Staphylococcus	TotalCalsPerKgPastWeek	-5.15381e-05	387	344	0.00136677	0.0303311
3	Calories/kg Past Week	Bacteria|Firmicutes|Bacilli|Bacillales|Staphylococcaceae|Staphylococcus|Other	TotalCalsPerKgPastWeek	-5.13509e-05	387	344	0.00141671	0.0310144
3	Calories/kg Past Week	Bacteria|Firmicutes|Clostridia|Clostridiales|Veillonellaceae|Megasphaera|sp	TotalCalsPerKgPastWeek	5.89469e-05	387	58	0.00148771	0.0321344
3	Calories/kg Past Week	Bacteria|Firmicutes|Bacilli|Other	TotalCalsPerKgPastWeek	-8.39831e-06	387	165	0.00181407	0.0386683
3	Diuretics Past Week	Bacteria|Firmicutes|Bacilli|Bacillales|Staphylococcaceae|Staphylococcus|Other	DiureticGivenPastWeekYes	0.0138347	387	344	0.00189367	0.0396001
3	Diuretics Past Week	Bacteria|Firmicutes|Bacilli|Bacillales|Staphylococcaceae|Staphylococcus	DiureticGivenPastWeekYes	0.0138098	387	344	0.00193075	0.0396001
3	Diuretics Past Week	Bacteria|Firmicutes|Bacilli|Bacillales|Staphylococcaceae	DiureticGivenPastWeekYes	0.0138096	387	344	0.00193111	0.0396001
3	Calories/kg Past Week	Bacteria|Firmicutes|Clostridia|Clostridiales|Clostridiaceae|spp	TotalCalsPerKgPastWeek	4.25369e-05	387	173	0.00199677	0.0404347
3	Post Menstrual Age	Bacteria|Actinobacteria|Actinobacteria|Actinomycetales|Propionibacteriaceae|Propionibacterium|sp	CGA	-0.000373965	387	162	0.00236962	0.0473924
3	Antibiotics Past Week	Bacteria|Proteobacteria|Gammaproteobacteria|Enterobacteriales|Enterobacteriaceae|Citrobacter|sp	AntimicrobialPastWeekYes	0.0136978	387	224	0.00242313	0.0476259
3	Post Menstrual Age	Bacteria|Actinobacteria|Actinobacteria|Actinomycetales|Actinomycetaceae|Varibaculum|sp	CGA	0.00113126	387	158	0.00246949	0.0476259
3	Proportion of Calories Enteral	Bacteria|Proteobacteria|Gammaproteobacteria|Enterobacteriales|Enterobacteriaceae|Proteus|sp	ProportionCalsEnteralPastWeek	0.137236	387	91	0.00246434	0.0476259
3	Post Menstrual Age	Bacteria|Firmicutes|Clostridia|Clostridiales|Ruminococcaceae|Ruminococcus|sp	CGA	0.00193383	387	109	0.00252777	0.0481763
3	Antibiotics Past Week	Bacteria|Proteobacteria|Gammaproteobacteria|Enterobacteriales|Enterobacteriaceae|Other	AntimicrobialPastWeekYes	0.0955553	387	377	0.00273587	0.0515362
3	Antibiotics Past Week	Bacteria|Proteobacteria|Gammaproteobacteria|Enterobacteriales|Enterobacteriaceae|Klebsiella	AntimicrobialPastWeekYes	0.0601519	387	346	0.00278177	0.0517986
3	Post Menstrual Age	Bacteria|Firmicutes|Clostridia|Clostridiales|Ruminococcaceae|Ruminococcus	CGA	0.00191946	387	116	0.00289406	0.052587
3	Post Menstrual Age	Bacteria|Firmicutes|Bacilli|Lactobacillales|Enterococcaceae|Enterococcus|casseliflavus	CGA	0.0027173	387	113	0.00289445	0.052587
3	Post Menstrual Age	Bacteria|Firmicutes|Bacilli|Lactobacillales|Lactobacillaceae	CGA	0.000195631	387	148	0.00295396	0.052587
3	H2 Receptor Antagonists Past Week	Bacteria|Firmicutes|Clostridia|Clostridiales|Other	H2ReceptorAntagonistsPastWeekYes	0.0453388	387	173	0.00293483	0.052587
3	Antibiotics Past Week	Bacteria|Actinobacteria|Actinobacteria|Actinomycetales|Other	AntimicrobialPastWeekYes	-0.00970799	387	121	0.00312796	0.0550793
3	Antibiotics Past Week	Bacteria|Actinobacteria|Coriobacteriia|Coriobacteriales|Coriobacteriaceae	AntimicrobialPastWeekYes	-0.0109531	387	136	0.00321295	0.0559675
3	Antibiotics Past Week	Bacteria|Firmicutes|Bacilli|Lactobacillales	AntimicrobialPastWeekYes	0.0704968	387	387	0.0034502	0.0594521
3	Post Menstrual Age	Bacteria|Firmicutes|Clostridia|Clostridiales|Ruminococcaceae	CGA	0.000137919	387	142	0.00348676	0.0594521
3	Post Menstrual Age	Bacteria|Actinobacteria|Actinobacteria|Actinomycetales|Propionibacteriaceae	CGA	-0.00183061	387	268	0.00354076	0.0594521
3	Calories/kg Past Week	Bacteria|Proteobacteria|Gammaproteobacteria|Enterobacteriales|Enterobacteriaceae|Proteus|sp	TotalCalsPerKgPastWeek	-0.000129313	387	91	0.00355979	0.0594521
3	Post Menstrual Age	Bacteria|Firmicutes|Bacilli|Lactobacillales|Lactobacillaceae|Lactobacillus	CGA	0.000189809	387	147	0.00368776	0.060961
3	Diuretics Past Week	Bacteria|Firmicutes|Bacilli|Lactobacillales|Lactobacillaceae|Lactobacillus|zeae	DiureticGivenPastWeekYes	0.0181563	387	91	0.00418518	0.0672311
3	Ratio of Proteins	Bacteria|Firmicutes|Clostridia|Clostridiales|Clostridiaceae	PercentProtein	-0.0108027	387	327	0.00416888	0.0672311
3	Calories/kg Past Week	Bacteria|Firmicutes|Clostridia|Clostridiales|Peptostreptococcaceae|spp	TotalCalsPerKgPastWeek	9.22944e-05	387	108	0.00419157	0.0672311
3	Post Menstrual Age	Bacteria|Actinobacteria|Coriobacteriia|Coriobacteriales|Coriobacteriaceae|Atopobium|sp	CGA	0.000965799	387	57	0.00432822	0.0687423
3	Diuretics Past Week	Bacteria|Proteobacteria|Gammaproteobacteria|Enterobacteriales|Enterobacteriaceae|Klebsiella|sp	DiureticGivenPastWeekYes	-0.0211229	387	334	0.00447145	0.0699347
3	Ratio of Proteins	Bacteria|Firmicutes|Clostridia|Clostridiales|Tissierellaceae	PercentProtein	0.0122455	387	365	0.00448963	0.0699347
3	Ratio of Carbohydrates	Bacteria|Firmicutes|Clostridia|Clostridiales|Tissierellaceae|Anaerococcus|sp	PercentCarbs	0.0109771	387	275	0.00517389	0.0720255
3	Post Menstrual Age	Bacteria|Firmicutes|Clostridia|Clostridiales	CGA	0.0106712	387	387	0.00481734	0.0722601
3	Gestational Age at Birth	Bacteria|Proteobacteria|Betaproteobacteria|Burkholderiales|Comamonadaceae	gaAtBirth	-0.00153928	387	349	0.0048043	0.0722601
3	Motility Agents Past Week	Bacteria|Firmicutes|Bacilli|Lactobacillales|Enterococcaceae|Enterococcus|Other	MotilityAgentsPastWeekYes	-0.00193492	387	136	0.00475453	0.0722601
3	Calories/kg Past Week	Bacteria|Firmicutes|Clostridia|Clostridiales|Clostridiaceae|Clostridium|perfringens	TotalCalsPerKgPastWeek	0.000199648	387	263	0.00468488	0.0722601
3	Motility Agents Past Week	Bacteria|Proteobacteria|Betaproteobacteria|Burkholderiales|Comamonadaceae	MotilityAgentsPastWeekYes	0.007845	387	349	0.00493479	0.0733428
3	Corticosteroids Past Week	Bacteria|Proteobacteria|Gammaproteobacteria|Enterobacteriales|Enterobacteriaceae|Proteus|sp	CorticosteroidPastWeekYes	0.0628753	387	91	0.00530257	0.0780924
3	Gestational Age at Birth	Bacteria|Proteobacteria|Alphaproteobacteria	gaAtBirth	-0.000483185	387	183	0.00576274	0.0841049
3	Ratio of Proteins	Bacteria|Firmicutes|Erysipelotrichi|Erysipelotrichales|Erysipelotrichaceae	PercentProtein	-0.00175493	387	60	0.00593021	0.085346
3	Proportion of Calories Enteral	Bacteria|Firmicutes|Clostridia|Clostridiales|Clostridiaceae|Clostridium|butyricum	ProportionCalsEnteralPastWeek	-0.143699	387	84	0.00597698	0.085346
3	Proton Pump Inhibitors Past Week	Bacteria|Firmicutes|Clostridia|Clostridiales|Clostridiaceae	ProtonPumpInhibitorsPastWeekYes	-0.172032	387	327	0.00600583	0.085346
3	Ratio of Proteins	Bacteria|Firmicutes|Clostridia|Clostridiales|Clostridiaceae|Clostridium	PercentProtein	-0.00851227	387	290	0.00617681	0.0870125
3	Ratio of Proteins	Bacteria|Firmicutes|Bacilli|Lactobacillales|Leuconostocaceae	PercentProtein	-0.00031713	387	149	0.00639411	0.089297
3	Antibiotics Past Week	Bacteria|Firmicutes|Bacilli|Lactobacillales|Enterococcaceae|Enterococcus|Other	AntimicrobialPastWeekYes	0.00157278	387	136	0.00661522	0.0893054
3	Ratio of Lipids	Bacteria|Firmicutes|Bacilli|Lactobacillales|Streptococcaceae|Streptococcus|Other	PercentLipids	0.000328826	387	167	0.00659029	0.0893054
3	Proportion of Calories Enteral	Bacteria|Actinobacteria|Coriobacteriia|Coriobacteriales|Coriobacteriaceae|Atopobium|sp	ProportionCalsEnteralPastWeek	-0.0237635	387	57	0.00654657	0.0893054
3	Calories/kg Past Week	Bacteria|Bacteroidetes	TotalCalsPerKgPastWeek	-0.000203193	387	294	0.00653213	0.0893054
3	Post Menstrual Age	Bacteria|Actinobacteria|Coriobacteriia|Coriobacteriales|Coriobacteriaceae	CGA	0.00135623	387	136	0.00718616	0.0958999
3	Calories/kg Past Week	Bacteria|Bacteroidetes|Bacteroidia|Bacteroidales	TotalCalsPerKgPastWeek	-0.000201111	387	262	0.00722209	0.0958999
3	Ratio of Proteins	Bacteria|Firmicutes|Bacilli|Lactobacillales|Streptococcaceae|Streptococcus|anginosus	PercentProtein	0.00340626	387	102	0.00735527	0.0968742
1	Corticosteroids Past Week	Bacteria|Actinobacteria|Actinobacteria|Actinomycetales|Corynebacteriaceae|Corynebacterium|sp	CorticosteroidPastWeekYes	0.267912	90	70	0.000423735	0.0970715
1	Corticosteroids Past Week	Bacteria|Actinobacteria|Actinobacteria|Actinomycetales|Corynebacteriaceae|Corynebacterium	CorticosteroidPastWeekYes	0.268369	90	70	0.00043631	0.0970715
1	Gestational Age at Birth	Bacteria|Actinobacteria|Actinobacteria|Actinomycetales|Actinomycetaceae|Actinomyces|sp	gaAtBirth	-0.0205756	90	19	0.000533859	0.0970715
1	Gestational Age at Birth	Bacteria|Actinobacteria|Actinobacteria|Actinomycetales|Actinomycetaceae|Actinomyces	gaAtBirth	-0.0204563	90	22	0.000571009	0.0970715
3	Gestational Age at Birth	Bacteria|Proteobacteria|Gammaproteobacteria|Pseudomonadales|Pseudomonadaceae	gaAtBirth	-0.00034675	387	155	0.00759937	0.0984878
3	Ratio of Proteins	Bacteria|Firmicutes|Bacilli|Gemellales	PercentProtein	-0.000215759	387	144	0.0075827	0.0984878
3	Antibiotics Past Week	Bacteria|Proteobacteria|Gammaproteobacteria|Pseudomonadales	AntimicrobialPastWeekYes	0.00372013	387	259	0.00784262	0.099148
3	Antibiotics Past Week	Bacteria|Actinobacteria|Actinobacteria|Actinomycetales|Actinomycetaceae|Varibaculum|sp	AntimicrobialPastWeekYes	-0.00727001	387	158	0.00794368	0.099148
3	Antibiotics Past Week	Bacteria|Firmicutes|Clostridia|Clostridiales|Other	AntimicrobialPastWeekYes	-0.0225341	387	173	0.00795632	0.099148
3	Corticosteroids Past Week	Bacteria|Actinobacteria|Actinobacteria|Actinomycetales	CorticosteroidPastWeekYes	0.0657297	387	369	0.00791909	0.099148
3	Proton Pump Inhibitors Past Week	Bacteria|Firmicutes|Clostridia|Clostridiales|Clostridiaceae|Clostridium	ProtonPumpInhibitorsPastWeekYes	-0.137545	387	290	0.00784757	0.099148
3	Gestational Age at Birth	Bacteria|Proteobacteria|Betaproteobacteria|Burkholderiales|Alcaligenaceae|spp	gaAtBirth	-0.000375157	387	191	0.00818535	0.101223
3	Gestational Age at Birth	Bacteria|Firmicutes|Bacilli|Lactobacillales|Other	gaAtBirth	0.000401754	387	136	0.00832023	0.102112
2	Antibiotics Past Week	Bacteria|Actinobacteria|Actinobacteria|Actinomycetales|Propionibacteriaceae	AntimicrobialPastWeekYes	-0.00395455	244	151	0.000347381	0.107123
2	Post Menstrual Age	Bacteria|Actinobacteria|Actinobacteria|Actinomycetales|Corynebacteriaceae|Corynebacterium|sp	CGA	-0.00119382	244	143	0.000429179	0.107123
2	Proton Pump Inhibitors Past Week	Bacteria|Proteobacteria|Gammaproteobacteria|Enterobacteriales|Enterobacteriaceae|Klebsiella	ProtonPumpInhibitorsPastWeekYes	0.259924	244	215	0.000390945	0.107123
2	Post Menstrual Age	Bacteria|Firmicutes|Bacilli|Lactobacillales|Leuconostocaceae	CGA	-0.000731877	244	109	0.000551665	0.110647
2	Post Menstrual Age	Bacteria|Firmicutes|Bacilli|Gemellales|spp	CGA	-0.00146159	244	123	0.000628745	0.110647
2	Post Menstrual Age	Bacteria|Firmicutes|Bacilli|Gemellales	CGA	-0.00145014	244	126	0.000709277	0.110647
3	Antibiotics Past Week	Bacteria|Proteobacteria|Gammaproteobacteria|Enterobacteriales|Enterobacteriaceae|Klebsiella|sp	AntimicrobialPastWeekYes	0.0188645	387	334	0.00953542	0.113287
3	Antibiotics Past Week	Bacteria|Actinobacteria|Actinobacteria|Actinomycetales|Corynebacteriaceae|Corynebacterium	AntimicrobialPastWeekYes	-0.00923656	387	279	0.00954507	0.113287
3	Post Menstrual Age	Bacteria|Firmicutes|Clostridia|Clostridiales|Peptostreptococcaceae	CGA	-0.00362446	387	151	0.0093317	0.113287
3	Post Menstrual Age	Bacteria|Firmicutes|Bacilli|Lactobacillales|Lactobacillaceae|Lactobacillus|zeae	CGA	0.00219511	387	91	0.00958041	0.113287
3	Motility Agents Past Week	Bacteria|Proteobacteria|Betaproteobacteria	MotilityAgentsPastWeekYes	0.00775912	387	366	0.00953111	0.113287
3	Ratio of Carbohydrates	Bacteria|Firmicutes|Bacilli|Gemellales|spp	PercentCarbs	-0.000237587	387	131	0.0107221	0.115032
2	Antibiotics Past Week	Bacteria|Firmicutes|Bacilli|Other	AntimicrobialPastWeekYes	-0.00244178	244	110	0.000837909	0.11619
3	Corticosteroids Past Week	Bacteria|Actinobacteria|Actinobacteria|Bifidobacteriales|Bifidobacteriaceae|Bifidobacterium	CorticosteroidPastWeekYes	0.0958684	387	229	0.0102942	0.120845
3	Ratio of Lipids	Bacteria|Proteobacteria|Gammaproteobacteria|Enterobacteriales|Enterobacteriaceae	PercentLipids	0.015689	387	386	0.0104	0.121208
3	Antibiotics Past Week	Bacteria|Actinobacteria|Actinobacteria|Actinomycetales|Actinomycetaceae|Actinomyces|sp	AntimicrobialPastWeekYes	-0.00187302	387	170	0.0105687	0.122201
3	Antibiotics Past Week	Bacteria|Firmicutes|Clostridia|Clostridiales|Tissierellaceae|Peptoniphilus|sp	AntimicrobialPastWeekYes	-0.0352975	387	225	0.0108933	0.122201
3	Corticosteroids Past Week	Bacteria|Actinobacteria|Actinobacteria|Bifidobacteriales|Bifidobacteriaceae	CorticosteroidPastWeekYes	0.0950455	387	233	0.0108542	0.122201
3	Gestational Age at Birth	Bacteria|Proteobacteria|Betaproteobacteria|Burkholderiales|Comamonadaceae|Comamonas|sp	gaAtBirth	-0.00145437	387	315	0.0110132	0.122201
3	H2 Receptor Antagonists Past Week	Bacteria|Firmicutes|Clostridia|Clostridiales|Clostridiaceae	H2ReceptorAntagonistsPastWeekYes	0.127658	387	327	0.0106459	0.122201
3	Ratio of Lipids	Bacteria|Actinobacteria|Actinobacteria|Bifidobacteriales|Bifidobacteriaceae|Bifidobacterium|breve	PercentLipids	0.00524091	387	130	0.0109633	0.122201
3	Ratio of Proteins	Bacteria|Firmicutes|Clostridia|Clostridiales|Tissierellaceae|Finegoldia|sp	PercentProtein	0.00797052	387	344	0.0109506	0.122201
3	Antibiotics Past Week	Bacteria|Actinobacteria|Actinobacteria|Bifidobacteriales|Bifidobacteriaceae|Bifidobacterium|breve	AntimicrobialPastWeekYes	-0.0309885	387	130	0.0111742	0.122305
3	Post Menstrual Age	Bacteria|Actinobacteria|Actinobacteria|Actinomycetales|Other	CGA	0.00112747	387	121	0.0111277	0.122305
3	Ratio of Lipids	Bacteria|Firmicutes|Clostridia|Clostridiales|Clostridiaceae|Clostridium|butyricum	PercentLipids	0.00609244	387	84	0.011253	0.122305
3	Ratio of Lipids	Bacteria|Other	PercentLipids	0.00112981	387	208	0.0113245	0.122305
3	Antibiotics Past Week	Bacteria|Actinobacteria|Actinobacteria|Bifidobacteriales|Bifidobacteriaceae|Bifidobacterium|sp	AntimicrobialPastWeekYes	-0.0297938	387	96	0.0115417	0.123825
3	Antibiotics Past Week	Bacteria|Actinobacteria|Actinobacteria|Actinomycetales|Actinomycetaceae|Actinomyces	AntimicrobialPastWeekYes	-0.0100717	387	190	0.0119773	0.125576
3	Post Menstrual Age	Bacteria|Firmicutes|Clostridia|Clostridiales|Veillonellaceae|Dialister|sp	CGA	0.00164814	387	175	0.012015	0.125576
3	Diuretics Past Week	Bacteria|Firmicutes|Bacilli|Lactobacillales|Enterococcaceae|Enterococcus|Other	DiureticGivenPastWeekYes	0.00147576	387	136	0.0118155	0.125576
3	Ratio of Lipids	Bacteria|Firmicutes|Clostridia|Clostridiales|Veillonellaceae|Dialister|sp	PercentLipids	0.00201357	387	175	0.0118966	0.125576
3	Proportion of Calories Enteral	Bacteria|Proteobacteria|Gammaproteobacteria|Pasteurellales|Pasteurellaceae|Haemophilus|parainfluenzae	ProportionCalsEnteralPastWeek	0.00533479	387	153	0.0124793	0.129592
3	Diuretics Past Week	Bacteria|Firmicutes|Clostridia|Clostridiales|Other	DiureticGivenPastWeekYes	-0.0212133	387	173	0.0126518	0.129721
3	Proton Pump Inhibitors Past Week	Bacteria|Bacteroidetes|Bacteroidia|Bacteroidales	ProtonPumpInhibitorsPastWeekYes	0.111223	387	262	0.012618	0.129721
3	Ratio of Carbohydrates	Bacteria|Proteobacteria|Betaproteobacteria|Burkholderiales|Comamonadaceae	PercentCarbs	-0.00115098	387	349	0.0128398	0.13082
2	H2 Receptor Antagonists Past Week	Bacteria|Firmicutes|Bacilli|Lactobacillales|Leuconostocaceae	H2ReceptorAntagonistsPastWeekYes	0.0119221	244	109	0.00105593	0.13178
3	Antibiotics Past Week	Bacteria|Proteobacteria|Gammaproteobacteria|Enterobacteriales|Enterobacteriaceae|Klebsiella|Other	AntimicrobialPastWeekYes	0.00372224	387	195	0.0131838	0.133485
3	Proton Pump Inhibitors Past Week	Bacteria|Bacteroidetes	ProtonPumpInhibitorsPastWeekYes	0.11032	387	294	0.0131479	0.133485
3	Ratio of Lipids	Bacteria|Actinobacteria|Actinobacteria|Bifidobacteriales|Bifidobacteriaceae|Bifidobacterium	PercentLipids	0.00869506	387	229	0.0135953	0.135953
3	Proportion of Calories Enteral	Bacteria|Proteobacteria|Betaproteobacteria|Burkholderiales|Comamonadaceae	ProportionCalsEnteralPastWeek	-0.0210889	387	349	0.0135172	0.135953
3	Post Menstrual Age	Bacteria|Firmicutes|Clostridia|Clostridiales|Clostridiaceae|spp	CGA	0.00128429	387	173	0.0137897	0.137051
3	Gestational Age at Birth	Bacteria|Proteobacteria|Gammaproteobacteria|Enterobacteriales|Enterobacteriaceae|Citrobacter|sp	gaAtBirth	-0.00294267	387	224	0.0143113	0.141368
3	Post Menstrual Age	Bacteria|Firmicutes|Bacilli|Lactobacillales|Streptococcaceae|Streptococcus|agalactiae	CGA	-0.00329659	387	87	0.0145695	0.142531
3	Gestational Age at Birth	Bacteria|Proteobacteria|Gammaproteobacteria|Pseudomonadales	gaAtBirth	-0.000734592	387	259	0.014693	0.142531
3	Proton Pump Inhibitors Past Week	Bacteria|Firmicutes|Clostridia|Clostridiales|Veillonellaceae|Veillonella|parvula	ProtonPumpInhibitorsPastWeekYes	-0.00542759	387	183	0.0146177	0.142531
3	Antibiotics Past Week	Bacteria|Proteobacteria	AntimicrobialPastWeekYes	0.0834139	387	387	0.0150879	0.143606
3	Gestational Age at Birth	Bacteria|Actinobacteria|Actinobacteria|Bifidobacteriales|Bifidobacteriaceae|Bifidobacterium|breve	gaAtBirth	-0.00813495	387	130	0.0151533	0.143606
3	Motility Agents Past Week	Bacteria|Firmicutes|Clostridia|Clostridiales|Tissierellaceae|Anaerococcus|sp	MotilityAgentsPastWeekYes	0.0591268	387	275	0.0151585	0.143606
3	Proportion of Calories Enteral	Bacteria|Actinobacteria|Actinobacteria|Bifidobacteriales|Bifidobacteriaceae|Bifidobacterium	ProportionCalsEnteralPastWeek	-0.179846	387	229	0.0149137	0.143606
3	Ratio of Carbohydrates	Bacteria|Firmicutes|Clostridia|Clostridiales|Veillonellaceae|Megasphaera|sp	PercentCarbs	0.00243955	387	58	0.0152883	0.145127
3	Motility Agents Past Week	Bacteria|Proteobacteria|Betaproteobacteria|Burkholderiales	MotilityAgentsPastWeekYes	0.00719006	387	362	0.0154618	0.145629
3	Ratio of Carbohydrates	Bacteria|Firmicutes|Clostridia|Clostridiales|Clostridiaceae|spp	PercentCarbs	0.00176405	387	173	0.0157158	0.147165
2	Antibiotics Past Week	Bacteria|Actinobacteria|Actinobacteria|Actinomycetales|Propionibacteriaceae|Propionibacterium	AntimicrobialPastWeekYes	-0.00346492	244	150	0.0014191	0.147586
2	Corticosteroids Past Week	Bacteria|Bacteroidetes|Flavobacteriia|Flavobacteriales	CorticosteroidPastWeekYes	0.00156991	244	62	0.00140255	0.147586
3	Ratio of Carbohydrates	Bacteria|Other	PercentCarbs	-0.0012207	387	208	0.0158525	0.147593
3	Antibiotics Past Week	Bacteria|Firmicutes|Bacilli|Bacillales	AntimicrobialPastWeekYes	-0.0123784	387	346	0.0158727	0.14778
3	Ratio of Lipids	Bacteria|Proteobacteria|Gammaproteobacteria|Pseudomonadales	PercentLipids	0.000533346	387	259	0.0158311	0.14778
3	Ratio of Carbohydrates	Bacteria|Firmicutes|Clostridia|Clostridiales|Tissierellaceae	PercentCarbs	0.0144106	387	365	0.0159801	0.14793
3	Ratio of Lipids	Bacteria|Actinobacteria|Actinobacteria|Bifidobacteriales|Bifidobacteriaceae	PercentLipids	0.00848188	387	233	0.0161097	0.14913
3	Antibiotics Past Week	Bacteria|Firmicutes|Clostridia|Clostridiales|Clostridiaceae|Other	AntimicrobialPastWeekYes	-0.0391601	387	244	0.0163505	0.149653
3	Gestational Age at Birth	Bacteria|Proteobacteria|Betaproteobacteria	gaAtBirth	-0.00137315	387	366	0.0163554	0.149653
3	Ratio of Lipids	Bacteria|Proteobacteria|Gammaproteobacteria	PercentLipids	0.0141062	387	386	0.0164433	0.149653
3	Proportion of Calories Enteral	Bacteria|Actinobacteria|Actinobacteria|Bifidobacteriales|Bifidobacteriaceae	ProportionCalsEnteralPastWeek	-0.176784	387	233	0.0166977	0.151119
3	Ratio of Proteins	Bacteria|Firmicutes|Bacilli|Lactobacillales|Leuconostocaceae|Other	PercentProtein	-0.000219852	387	121	0.0170113	0.153102
3	Ratio of Carbohydrates	Bacteria|Proteobacteria|Betaproteobacteria|Burkholderiales|Comamonadaceae|Delftia|sp	PercentCarbs	-0.000273928	387	113	0.0167499	0.153304
3	Gestational Age at Birth	Bacteria|Proteobacteria|Betaproteobacteria|Burkholderiales|Alcaligenaceae	gaAtBirth	-0.000365202	387	217	0.0171757	0.153727
3	Diuretics Past Week	Bacteria|Firmicutes|Bacilli|Lactobacillales|Enterococcaceae|Enterococcus|sp	DiureticGivenPastWeekYes	0.0526073	387	377	0.0176419	0.157032
3	Corticosteroids Past Week	Bacteria|Proteobacteria|Gammaproteobacteria|Enterobacteriales|Enterobacteriaceae|Klebsiella|Other	CorticosteroidPastWeekYes	0.00658113	387	195	0.0178647	0.158146
3	Ratio of Carbohydrates	Bacteria|Proteobacteria|Gammaproteobacteria|Enterobacteriales|Enterobacteriaceae|Proteus|sp	PercentCarbs	0.00577307	387	91	0.0177969	0.158412
3	Diuretics Past Week	Bacteria|Firmicutes|Bacilli|Lactobacillales|Enterococcaceae|Enterococcus	DiureticGivenPastWeekYes	0.0530704	387	377	0.0181184	0.159077
3	Calories/kg Past Week	Bacteria|Firmicutes|Bacilli|Bacillales	TotalCalsPerKgPastWeek	-4.36124e-05	387	346	0.0181662	0.159077
2	Post Menstrual Age	Bacteria|Firmicutes|Bacilli|Lactobacillales|Leuconostocaceae|Other	CGA	-0.000529735	244	94	0.00197996	0.160154
2	Post Menstrual Age	Bacteria|Proteobacteria|Gammaproteobacteria|Enterobacteriales|Enterobacteriaceae|Klebsiella	CGA	0.00888661	244	215	0.00211177	0.160154
2	Gestational Age at Birth	Bacteria|Proteobacteria|Gammaproteobacteria|Enterobacteriales|Enterobacteriaceae|Klebsiella	gaAtBirth	-0.015224	244	215	0.00171005	0.160154
2	Gestational Age at Birth	Bacteria|Firmicutes|Bacilli|Gemellales	gaAtBirth	0.00198873	244	126	0.00220545	0.160154
2	Gestational Age at Birth	Bacteria|Firmicutes|Bacilli|Gemellales|spp	gaAtBirth	0.00197583	244	123	0.00230992	0.160154
2	H2 Receptor Antagonists Past Week	Bacteria|Bacteroidetes|Bacteroidia|Bacteroidales|Bacteroidaceae|Bacteroides	H2ReceptorAntagonistsPastWeekYes	0.00491477	244	100	0.00199392	0.160154
3	Gestational Age at Birth	Bacteria|Proteobacteria|Gammaproteobacteria|Xanthomonadales	gaAtBirth	-0.000273164	387	127	0.0185129	0.161241
2	Post Menstrual Age	Bacteria|Firmicutes|Bacilli|Bacillales	CGA	-0.00947088	244	219	0.00266754	0.165265
2	Post Menstrual Age	Bacteria|Firmicutes|Bacilli|Bacillales|Staphylococcaceae|Staphylococcus|Other	CGA	-0.00939961	244	217	0.00285153	0.165265
2	Post Menstrual Age	Bacteria|Firmicutes|Bacilli|Bacillales|Staphylococcaceae	CGA	-0.00940029	244	217	0.00287776	0.165265
2	Post Menstrual Age	Bacteria|Firmicutes|Bacilli|Bacillales|Staphylococcaceae|Staphylococcus	CGA	-0.00938496	244	217	0.00291332	0.165265
3	Ratio of Carbohydrates	Bacteria|Firmicutes|Clostridia|Clostridiales|Clostridiaceae|Clostridium|butyricum	PercentCarbs	-0.00663834	387	84	0.0193145	0.16573
2	Post Menstrual Age	Bacteria|Firmicutes|Bacilli|Lactobacillales|Leuconostocaceae|Leuconostoc|sp	CGA	-0.000379416	244	83	0.00332561	0.166015
2	Post Menstrual Age	Bacteria|Firmicutes|Bacilli|Lactobacillales|Leuconostocaceae|Leuconostoc	CGA	-0.000379416	244	83	0.00332561	0.166015
2	Calories/kg Past Week	Bacteria|Proteobacteria|Gammaproteobacteria|Enterobacteriales|Enterobacteriaceae|Klebsiella|oxytoca	TotalCalsPerKgPastWeek	7.2358e-06	244	96	0.00327176	0.166015
3	Antibiotics Past Week	Bacteria|Firmicutes|Bacilli|Gemellales|spp	AntimicrobialPastWeekYes	-0.00116534	387	131	0.0191892	0.166238
3	Calories/kg Past Week	Bacteria|Proteobacteria|Alphaproteobacteria|Rhizobiales	TotalCalsPerKgPastWeek	-5.25621e-06	387	128	0.0194277	0.167409
2	Antibiotics Past Week	Bacteria|Firmicutes	AntimicrobialPastWeekYes	-0.103793	244	243	0.00351656	0.168795
3	Ratio of Proteins	Bacteria|Proteobacteria|Gammaproteobacteria|Pasteurellales|Pasteurellaceae|Haemophilus|parainfluenzae	PercentProtein	-0.000189374	387	153	0.0204088	0.174933
3	Post Menstrual Age	Bacteria|Firmicutes|Clostridia|Clostridiales|Veillonellaceae|Megasphaera|sp	CGA	0.00163988	387	58	0.0205769	0.175445
3	Antibiotics Past Week	Bacteria|Actinobacteria|Actinobacteria|Bifidobacteriales|Bifidobacteriaceae|Bifidobacterium|Other	AntimicrobialPastWeekYes	-0.00983786	387	107	0.0213187	0.180818
3	Ratio of Carbohydrates	Bacteria|Firmicutes|Clostridia|Clostridiales|Tissierellaceae|Peptoniphilus|sp	PercentCarbs	0.00599129	387	225	0.023514	0.182261
3	Gestational Age at Birth	Bacteria|Proteobacteria|Gammaproteobacteria|Xanthomonadales|Xanthomonadaceae	gaAtBirth	-0.000261605	387	125	0.0216251	0.182462
3	Antibiotics Past Week	Bacteria|Firmicutes|Clostridia|Clostridiales|Tissierellaceae	AntimicrobialPastWeekYes	-0.07263	387	365	0.0222142	0.186461
3	Ratio of Proteins	Bacteria|Firmicutes|Clostridia|Clostridiales|Clostridiaceae|Clostridium|perfringens	PercentProtein	-0.00601944	387	263	0.0228258	0.190607
3	Ratio of Proteins	Bacteria|Firmicutes|Bacilli|Lactobacillales|Leuconostocaceae|Leuconostoc	PercentProtein	-0.000165618	387	111	0.0236893	0.195289
3	Ratio of Proteins	Bacteria|Firmicutes|Bacilli|Lactobacillales|Leuconostocaceae|Leuconostoc|sp	PercentProtein	-0.000165618	387	111	0.0236893	0.195289
3	Proportion of Calories Enteral	Bacteria|Actinobacteria|Actinobacteria|Bifidobacteriales|Bifidobacteriaceae|Bifidobacterium|breve	ProportionCalsEnteralPastWeek	-0.0984405	387	130	0.0237481	0.195289
3	Proton Pump Inhibitors Past Week	Bacteria|Firmicutes|Clostridia|Clostridiales|Peptostreptococcaceae	ProtonPumpInhibitorsPastWeekYes	0.0513394	387	151	0.0239583	0.196023
3	Ratio of Lipids	Bacteria|Proteobacteria|Gammaproteobacteria|Enterobacteriales|Enterobacteriaceae|Klebsiella|Other	PercentLipids	0.000566124	387	195	0.024168	0.196745
3	Gestational Age at Birth	Bacteria|Proteobacteria|Gammaproteobacteria|Pseudomonadales|Moraxellaceae|Acinetobacter	gaAtBirth	-0.000478887	387	208	0.024589	0.199171
3	Motility Agents Past Week	Bacteria|Actinobacteria|Actinobacteria|Actinomycetales|Actinomycetaceae|Actinomyces	MotilityAgentsPastWeekYes	0.0104056	387	190	0.0249352	0.20097
3	H2 Receptor Antagonists Past Week	Bacteria|Actinobacteria|Actinobacteria|Bifidobacteriales|Bifidobacteriaceae|Bifidobacterium	H2ReceptorAntagonistsPastWeekYes	0.0804781	387	229	0.0254084	0.203324
3	Proton Pump Inhibitors Past Week	Bacteria|Firmicutes|Clostridia|Clostridiales|Veillonellaceae|Dialister|sp	ProtonPumpInhibitorsPastWeekYes	-0.0238365	387	175	0.0254783	0.203324
2	Antibiotics Past Week	Bacteria|Firmicutes|Clostridia|Clostridiales|Clostridiaceae	AntimicrobialPastWeekYes	-0.00155714	244	117	0.00473567	0.204324
2	Antibiotics Past Week	Bacteria|Firmicutes|Bacilli|Lactobacillales|Streptococcaceae|Streptococcus|infantis	AntimicrobialPastWeekYes	-0.00457957	244	55	0.00726514	0.204324
2	Antibiotics Past Week	Bacteria|Proteobacteria|Gammaproteobacteria|Pasteurellales|Pasteurellaceae	AntimicrobialPastWeekYes	-0.0422891	244	75	0.00813516	0.204324
2	Antibiotics Past Week	Bacteria|Firmicutes|Bacilli|Lactobacillales	AntimicrobialPastWeekYes	-0.0838178	244	238	0.00861935	0.204324
2	Post Menstrual Age	Bacteria|Proteobacteria|Gammaproteobacteria|Enterobacteriales|Enterobacteriaceae|spp	CGA	0.027886	244	203	0.00603772	0.204324
2	Post Menstrual Age	Bacteria|Firmicutes|Bacilli|Other	CGA	-0.000397921	244	110	0.00735537	0.204324
2	Post Menstrual Age	Bacteria|Firmicutes|Bacilli|Lactobacillales|Streptococcaceae|Streptococcus|luteciae	CGA	-0.00184431	244	61	0.0080374	0.204324
2	Post Menstrual Age	Bacteria|Firmicutes|Bacilli|Lactobacillales|Streptococcaceae|Streptococcus|infantis	CGA	0.000865628	244	55	0.00867724	0.204324
2	Corticosteroids Past Week	Bacteria|Proteobacteria|Alphaproteobacteria|Rhizobiales|Rhizobiaceae|Other	CorticosteroidPastWeekYes	-0.00518323	244	38	0.00584424	0.204324
2	Corticosteroids Past Week	Bacteria|Proteobacteria|Gammaproteobacteria|Enterobacteriales|Enterobacteriaceae|Citrobacter|sp	CorticosteroidPastWeekYes	0.00276709	244	117	0.00634649	0.204324
2	Diuretics Past Week	Bacteria|Proteobacteria|Gammaproteobacteria|Xanthomonadales|Xanthomonadaceae|Stenotrophomonas|geniculata	DiureticGivenPastWeekYes	0.00256034	244	79	0.00707945	0.204324
2	Diuretics Past Week	Bacteria|Proteobacteria|Alphaproteobacteria|Rhizobiales	DiureticGivenPastWeekYes	0.00339095	244	133	0.00717011	0.204324
2	Diuretics Past Week	Bacteria|Firmicutes|Bacilli|Lactobacillales|Streptococcaceae|Streptococcus|luteciae	DiureticGivenPastWeekYes	-0.0116746	244	61	0.00830689	0.204324
2	Gestational Age at Birth	Bacteria|Firmicutes|Bacilli|Bacillales|Staphylococcaceae|Staphylococcus|epidermidis	gaAtBirth	0.000666747	244	57	0.00558223	0.204324
2	Gestational Age at Birth	Bacteria|Proteobacteria|Gammaproteobacteria|Pseudomonadales|Pseudomonadaceae	gaAtBirth	-0.000614177	244	127	0.00570863	0.204324
2	Gestational Age at Birth	Bacteria|Proteobacteria|Gammaproteobacteria|Enterobacteriales|Enterobacteriaceae|Klebsiella|sp	gaAtBirth	-0.00902216	244	209	0.00675378	0.204324
2	H2 Receptor Antagonists Past Week	Bacteria|Actinobacteria|Actinobacteria|Actinomycetales|Propionibacteriaceae|Propionibacterium|sp	H2ReceptorAntagonistsPastWeekYes	0.0655911	244	65	0.00463926	0.204324
2	Ratio of Lipids	Bacteria|Proteobacteria|Betaproteobacteria|Burkholderiales|Alcaligenaceae|spp	PercentLipids	-0.000494033	244	142	0.008503	0.204324
2	Proportion of Calories Enteral	Bacteria|Firmicutes|Bacilli|Bacillales	ProportionCalsEnteralPastWeek	-0.150128	244	219	0.00611365	0.204324
2	Proportion of Calories Enteral	Bacteria|Firmicutes|Bacilli|Bacillales|Staphylococcaceae|Staphylococcus	ProportionCalsEnteralPastWeek	-0.14925	244	217	0.00643294	0.204324
2	Proportion of Calories Enteral	Bacteria|Firmicutes|Bacilli|Bacillales|Staphylococcaceae	ProportionCalsEnteralPastWeek	-0.149171	244	217	0.00647932	0.204324
2	Proportion of Calories Enteral	Bacteria|Firmicutes|Bacilli|Bacillales|Staphylococcaceae|Staphylococcus|Other	ProportionCalsEnteralPastWeek	-0.149003	244	217	0.0064806	0.204324
2	Proton Pump Inhibitors Past Week	Bacteria|Firmicutes|Bacilli|Lactobacillales|Streptococcaceae|Streptococcus	ProtonPumpInhibitorsPastWeekYes	0.041313	244	179	0.00523203	0.204324
2	Calories/kg Past Week	Bacteria|Firmicutes|Bacilli|Lactobacillales|Enterococcaceae|Enterococcus|sp	TotalCalsPerKgPastWeek	0.0003567	244	212	0.0054577	0.204324
2	Calories/kg Past Week	Bacteria|Proteobacteria|Gammaproteobacteria|Enterobacteriales|Enterobacteriaceae|spp	TotalCalsPerKgPastWeek	-0.000564812	244	203	0.00747121	0.204324
2	Calories/kg Past Week	Bacteria|Firmicutes|Bacilli|Lactobacillales|Enterococcaceae	TotalCalsPerKgPastWeek	0.000347908	244	218	0.00766825	0.204324
2	Calories/kg Past Week	Bacteria|Firmicutes|Bacilli|Lactobacillales|Enterococcaceae|Enterococcus	TotalCalsPerKgPastWeek	0.00034344	244	215	0.00783072	0.204324
2	Ratio of Carbohydrates	Bacteria|Proteobacteria|Betaproteobacteria|Burkholderiales|Alcaligenaceae|spp	PercentCarbs	0.000494033	244	142	0.008503	0.204324
3	Motility Agents Past Week	Bacteria|Proteobacteria|Gammaproteobacteria|Enterobacteriales|Enterobacteriaceae|spp	MotilityAgentsPastWeekYes	0.0734987	387	289	0.0257322	0.204344
2	Antibiotics Past Week	Bacteria|Actinobacteria|Actinobacteria|Actinomycetales|Propionibacteriaceae|Propionibacterium|sp	AntimicrobialPastWeekYes	-0.0175281	244	65	0.00890262	0.205749
3	Diuretics Past Week	Bacteria|Bacteroidetes|Bacteroidia|Bacteroidales|Prevotellaceae|Prevotella|sp	DiureticGivenPastWeekYes	-0.00102214	387	161	0.0263692	0.207369
3	Gestational Age at Birth	Bacteria|Proteobacteria|Betaproteobacteria|Burkholderiales	gaAtBirth	-0.00125909	387	362	0.0262667	0.207369
3	Diuretics Past Week	Bacteria|Bacteroidetes|Bacteroidia|Bacteroidales|Porphyromonadaceae	DiureticGivenPastWeekYes	-0.0197091	387	78	0.0269596	0.2076
3	H2 Receptor Antagonists Past Week	Bacteria|Actinobacteria|Actinobacteria|Bifidobacteriales|Bifidobacteriaceae	H2ReceptorAntagonistsPastWeekYes	0.0797193	387	233	0.0266617	0.2076
3	Motility Agents Past Week	Bacteria|Proteobacteria|Betaproteobacteria|Burkholderiales|Comamonadaceae|Comamonas|sp	MotilityAgentsPastWeekYes	0.00624539	387	315	0.0270389	0.2076
3	Ratio of Proteins	Bacteria|Proteobacteria|Gammaproteobacteria|Pseudomonadales|Moraxellaceae|Acinetobacter|sp	PercentProtein	-0.000185024	387	117	0.0265674	0.2076
3	Proton Pump Inhibitors Past Week	Bacteria|Actinobacteria|Actinobacteria|Bifidobacteriales|Bifidobacteriaceae|Bifidobacterium	ProtonPumpInhibitorsPastWeekYes	-0.098072	387	229	0.0271519	0.2076
3	Proton Pump Inhibitors Past Week	Bacteria|Actinobacteria|Actinobacteria|Bifidobacteriales|Bifidobacteriaceae	ProtonPumpInhibitorsPastWeekYes	-0.0979279	387	233	0.0271674	0.2076
3	H2 Receptor Antagonists Past Week	Bacteria|Actinobacteria|Actinobacteria|Actinomycetales|Corynebacteriaceae|Corynebacterium|sp	H2ReceptorAntagonistsPastWeekYes	-0.0130109	387	264	0.0281377	0.214005
1	Corticosteroids Past Week	Bacteria|Actinobacteria|Actinobacteria|Actinomycetales|Actinomycetaceae|Actinomyces	CorticosteroidPastWeekYes	-0.07154	90	22	0.00195599	0.214688
1	Corticosteroids Past Week	Bacteria|Actinobacteria|Actinobacteria|Actinomycetales|Actinomycetaceae|Actinomyces|sp	CorticosteroidPastWeekYes	-0.0713415	90	19	0.00199221	0.214688
1	Diuretics Past Week	Bacteria|Actinobacteria|Actinobacteria|Actinomycetales|Corynebacteriaceae|Corynebacterium|sp	DiureticGivenPastWeekYes	0.161704	90	70	0.0017968	0.214688
1	Diuretics Past Week	Bacteria|Actinobacteria|Actinobacteria|Actinomycetales|Corynebacteriaceae|Corynebacterium	DiureticGivenPastWeekYes	0.160361	90	70	0.00201402	0.214688
1	Motility Agents Past Week	Bacteria|Proteobacteria|Gammaproteobacteria|Enterobacteriales|Enterobacteriaceae|Klebsiella|sp	MotilityAgentsPastWeekYes	-0.015819	90	45	0.00205217	0.214688
3	Antibiotics Past Week	Bacteria|Bacteroidetes|Bacteroidia|Bacteroidales|Prevotellaceae|Prevotella|sp	AntimicrobialPastWeekYes	-0.000990737	387	161	0.0285747	0.216313
3	Antibiotics Past Week	Bacteria|Firmicutes|Clostridia|Clostridiales|Clostridiaceae	AntimicrobialPastWeekYes	-0.0611908	387	327	0.0291251	0.218718
3	Motility Agents Past Week	Bacteria|Proteobacteria|Betaproteobacteria|Burkholderiales|Alcaligenaceae|spp	MotilityAgentsPastWeekYes	0.00160553	387	191	0.0291624	0.218718
2	Antibiotics Past Week	Bacteria|Firmicutes|Bacilli|Gemellales	AntimicrobialPastWeekYes	-0.00541908	244	126	0.0097022	0.219498
2	Diuretics Past Week	Bacteria|Proteobacteria|Gammaproteobacteria|Xanthomonadales|Xanthomonadaceae	DiureticGivenPastWeekYes	0.00292225	244	104	0.00984928	0.219498
3	Calories/kg Past Week	Bacteria|Firmicutes|Clostridia|Clostridiales|Clostridiaceae|Clostridium|butyricum	TotalCalsPerKgPastWeek	-0.000116609	387	84	0.0295236	0.220407
3	Post Menstrual Age	Bacteria|Firmicutes|Bacilli|Other	CGA	-0.000220265	387	165	0.0300111	0.222672
3	Ratio of Lipids	Bacteria|Proteobacteria|Gammaproteobacteria|Enterobacteriales|Enterobacteriaceae|Klebsiella|sp	PercentLipids	0.00265915	387	334	0.0301019	0.222672
3	Ratio of Carbohydrates	Bacteria|Actinobacteria|Coriobacteriia|Coriobacteriales|Coriobacteriaceae	PercentCarbs	0.00151574	387	136	0.0319745	0.222716
3	Post Menstrual Age	Bacteria|Firmicutes|Clostridia|Clostridiales|Veillonellaceae|Veillonella|dispar	CGA	-0.00701028	387	352	0.0303741	0.223664
3	Antibiotics Past Week	Bacteria|Proteobacteria|Gammaproteobacteria	AntimicrobialPastWeekYes	0.0741618	387	386	0.0311923	0.224781
3	H2 Receptor Antagonists Past Week	Bacteria|Firmicutes|Bacilli|Lactobacillales|Streptococcaceae|Streptococcus	H2ReceptorAntagonistsPastWeekYes	0.0608735	387	361	0.0308898	0.224781
3	Ratio of Proteins	Bacteria|Firmicutes|Bacilli|Bacillales	PercentProtein	-0.00150273	387	346	0.0310511	0.224781
3	Proportion of Calories Enteral	Bacteria|Actinobacteria|Actinobacteria|Actinomycetales|Micrococcaceae	ProportionCalsEnteralPastWeek	-0.00345324	387	98	0.0312196	0.224781
3	Calories/kg Past Week	Bacteria|Firmicutes|Bacilli|Lactobacillales|Enterococcaceae|Enterococcus|casseliflavus	TotalCalsPerKgPastWeek	5.12545e-05	387	113	0.0310463	0.224781
3	Antibiotics Past Week	Bacteria|Proteobacteria|Betaproteobacteria|Burkholderiales|Comamonadaceae	AntimicrobialPastWeekYes	0.00526508	387	349	0.0315712	0.226307
3	Ratio of Carbohydrates	Bacteria|Firmicutes|Bacilli|Gemellales	PercentCarbs	-0.000233311	387	144	0.033377	0.226319
3	Ratio of Carbohydrates	Bacteria|Proteobacteria|Gammaproteobacteria|Enterobacteriales|Enterobacteriaceae|Klebsiella|Other	PercentCarbs	-0.000615435	387	195	0.0337222	0.227389
3	Diuretics Past Week	Bacteria|Bacteroidetes|Bacteroidia|Bacteroidales|Prevotellaceae|Prevotella	DiureticGivenPastWeekYes	-0.00106885	387	181	0.0321269	0.228943
3	Diuretics Past Week	Bacteria|Firmicutes|Bacilli|Lactobacillales|Enterococcaceae	DiureticGivenPastWeekYes	0.0483802	387	377	0.0322216	0.228943
3	Ratio of Carbohydrates	Bacteria|Actinobacteria|Actinobacteria|Actinomycetales	PercentCarbs	0.00538181	387	369	0.0347255	0.230554
3	Ratio of Carbohydrates	Bacteria|Firmicutes|Clostridia|Clostridiales	PercentCarbs	0.011004	387	387	0.0355239	0.233938
3	Ratio of Lipids	Bacteria|Firmicutes	PercentLipids	-0.010793	387	387	0.0334636	0.236729
3	Corticosteroids Past Week	Bacteria|Firmicutes|Clostridia|Clostridiales|Veillonellaceae|Dialister|sp	CorticosteroidPastWeekYes	0.0189919	387	175	0.0340396	0.238291
3	H2 Receptor Antagonists Past Week	Bacteria|Actinobacteria|Actinobacteria|Bifidobacteriales|Bifidobacteriaceae|Bifidobacterium|sp	H2ReceptorAntagonistsPastWeekYes	0.0437672	387	96	0.0341338	0.238291
3	Ratio of Lipids	Bacteria|Bacteroidetes|Bacteroidia|Bacteroidales|Prevotellaceae|Prevotella|sp	PercentLipids	0.000159198	387	161	0.0342727	0.238291
3	Ratio of Proteins	Bacteria|Firmicutes|Bacilli|Gemellales|spp	PercentProtein	-0.000142876	387	131	0.0342443	0.238291
3	Gestational Age at Birth	Bacteria|Proteobacteria|Alphaproteobacteria|Rhizobiales	gaAtBirth	-0.000247268	387	128	0.0345979	0.239524
2	Antibiotics Past Week	Bacteria|Firmicutes|Bacilli|Gemellales|spp	AntimicrobialPastWeekYes	-0.00530298	244	123	0.0111653	0.240246
2	H2 Receptor Antagonists Past Week	Bacteria|Proteobacteria|Gammaproteobacteria|Enterobacteriales|Enterobacteriaceae|Klebsiella|Other	H2ReceptorAntagonistsPastWeekYes	0.0109537	244	143	0.0110179	0.240246
3	Ratio of Carbohydrates	Bacteria|Actinobacteria|Actinobacteria|Actinomycetales|Actinomycetaceae	PercentCarbs	0.0039041	387	237	0.037441	0.240692
3	Corticosteroids Past Week	Bacteria|Actinobacteria|Actinobacteria|Bifidobacteriales|Bifidobacteriaceae|Bifidobacterium|Other	CorticosteroidPastWeekYes	0.016579	387	107	0.0355303	0.244798
3	Corticosteroids Past Week	Bacteria|Firmicutes|Clostridia|Clostridiales|Lachnospiraceae|spp	CorticosteroidPastWeekYes	0.00107916	387	128	0.035662	0.244798
3	Ratio of Lipids	Bacteria|Proteobacteria|Gammaproteobacteria|Enterobacteriales|Enterobacteriaceae|Proteus|sp	PercentLipids	-0.00453382	387	91	0.036278	0.247976
2	Antibiotics Past Week	Bacteria|Firmicutes|Bacilli	AntimicrobialPastWeekYes	-0.0893207	244	243	0.011737	0.248267
